# Supplementary material for: Mecp2 knock-out astrocytes affect synaptogenesis by interleukin 6 dependent mechanisms
Source: iScience. 2024 Feb 23;27(3):109296. doi: 10.1016/j.isci.2024.109296 (PMC10926209; doi:10.1016/j.isci.2024.109296)
Supplement: Data S1. Tables S1–S10 [file mmc2.zip]

Archive with 10 entries (10 files):
- Revised tables_2 round/Table S1.DEGs +aKO vs +aWT, related to Figure 2.xlsx
- Revised tables_2 round/Table S10.primers qPCR related to Figures 3-5.xlsx
- Revised tables_2 round/Table S2.DEGs +aWT vs +CTRL related to Figure 2.xlsx
- Revised tables_2 round/Table S3.DEGs +aKO vs CTRL related to Figure 2.xlsx
- Revised tables_2 round/Table S4.GO +aKO vs +aWT related to Figure S4.xlsx
- Revised tables_2 round/Table S5.GO +aKO vs +CTRL related to Figure 2.xlsx
- Revised tables_2 round/Table S6.GSEA +aKO vs +aWT related to Figure 2.xlsx
- Revised tables_2 round/Table S7.GO +aWT vs CTRL related to Figure S4.xlsx
- Revised tables_2 round/Table S8.GO +aKO vs CTRL related to Figure S4.xlsx
- Revised tables_2 round/Table S9.primers PCR related to STAR Methods.xlsx
