# Supplementary material for: Mecp2 knock-out astrocytes affect synaptogenesis by interleukin 6 dependent mechanisms
Source: iScience. 2024 Feb 23;27(3):109296. doi: 10.1016/j.isci.2024.109296 (PMC10926209; doi:10.1016/j.isci.2024.109296)
Supplement: Data S1. Tables S1–S10 [file mmc2.zip › Revised tables_2 round/Table S1.DEGs +aKO vs +aWT, related to Figure 2.xlsx]

## Sheet: Table S1_KOvsWT_padj<0.1
Row.names	baseMean	log2FoldChange	lfcSE	pvalue	padj	svalue	entrezgene	Gene.name	Gene.description	Gene.type
ENSMUSG00000028979	18.8604	0.842883	0.726999	0.00240057	0.0999318	0.0500909	17175	Masp2	mannan-binding lectin serine peptidase 2 [Source:MGI Symbol;Acc:MGI:1330832]	protein_coding
ENSMUSG00000022957	3798.53	-0.234993	0.110428	0.00235186	0.0981488	0.00587155	16443	Itsn1	intersectin 1 (SH3 domain protein 1A) [Source:MGI Symbol;Acc:MGI:1338069]	protein_coding
ENSMUSG00000020564	470.621	-0.209311	0.099272	0.0023502	0.0981488	0.00609602	380753	Atxn7l1	ataxin 7-like 1 [Source:MGI Symbol;Acc:MGI:3584458]	protein_coding
ENSMUSG00000038784	600.072	-0.230571	0.112984	0.00233793	0.0980581	0.00709572	53621	Cnot4	CCR4-NOT transcription complex, subunit 4 [Source:MGI Symbol;Acc:MGI:1859026]	protein_coding
ENSMUSG00000064367	51487.7	-0.374483	0.216646	0.00231815	0.0974734	0.0150037	17721	mt-Nd5	mitochondrially encoded NADH dehydrogenase 5 [Source:MGI Symbol;Acc:MGI:102496]	protein_coding
ENSMUSG00000018820	1322.04	0.221397	0.108026	0.00230862	0.0973175	0.00688415	319740	Zfyve27	zinc finger, FYVE domain containing 27 [Source:MGI Symbol;Acc:MGI:1919602]	protein_coding
ENSMUSG00000052229	2795.52	0.331591	0.178446	0.00229424	0.0969562	0.0106347	574402	Gpr17	G protein-coupled receptor 17 [Source:MGI Symbol;Acc:MGI:3584514]	protein_coding
ENSMUSG00000020899	419.896	0.2993	0.158847	0.00227541	0.0964048	0.0100771	237823	Pfas	phosphoribosylformylglycinamidine synthase (FGAR amidotransferase) [Source:MGI Symbol;Acc:MGI:2684864]	protein_coding
ENSMUSG00000025576	2723.83	-0.204961	0.0953176	0.00226794	0.0963324	0.00549913	52897	Rbfox3	RNA binding protein, fox-1 homolog (C. elegans) 3 [Source:MGI Symbol;Acc:MGI:106368]	protein_coding
ENSMUSG00000064302	3272.9	-0.159705	0.0681636	0.00225254	0.0959226	0.00345843	76707	Clasp1	CLIP associating protein 1 [Source:MGI Symbol;Acc:MGI:1923957]	protein_coding
ENSMUSG00000026470	1155.79	-0.220748	0.103052	0.00221186	0.0944309	0.00559134	58244	Stx6	syntaxin 6 [Source:MGI Symbol;Acc:MGI:1926235]	protein_coding
ENSMUSG00000032940	110.482	-0.279542	0.143285	0.00219601	0.0942068	0.0087193	224344	Rbm11	RNA binding motif protein 11 [Source:MGI Symbol;Acc:MGI:2447622]	protein_coding
ENSMUSG00000028690	268.417	-0.199781	0.0915658	0.00220096	0.0942068	0.0050716	67096	Mmachc	methylmalonic aciduria cblC type, with homocystinuria [Source:MGI Symbol;Acc:MGI:1914346]	protein_coding
ENSMUSG00000022449	146.794	0.355868	0.194009	0.00219685	0.0942068	0.0114773	223838	Adamts20	a disintegrin-like and metallopeptidase (reprolysin type) with thrombospondin type 1 motif, 20 [Source:MGI Symbol;Acc:MGI:2660628]	protein_coding
ENSMUSG00000039001	1725.73	0.431464	0.23603	0.00218896	0.0942068	0.0116552	66481	Rps21	ribosomal protein S21 [Source:MGI Symbol;Acc:MGI:1913731]	protein_coding
ENSMUSG00000032596	21.5938	0.745522	0.483763	0.00219056	0.0942068	0.022265	74153	Uba7	ubiquitin-like modifier activating enzyme 7 [Source:MGI Symbol;Acc:MGI:1349462]	protein_coding
ENSMUSG00000026281	505.411	0.234292	0.112773	0.00215438	0.0934107	0.00642898	21915	Dtymk	deoxythymidylate kinase [Source:MGI Symbol;Acc:MGI:108396]	protein_coding
ENSMUSG00000058443	58.5726	0.36767	0.198188	0.00214822	0.0933859	0.0107678	100043346	Rpl10-ps3	ribosomal protein L10, pseudogene 3 [Source:MGI Symbol;Acc:MGI:3704336]	protein_coding
ENSMUSG00000026254	1547.6	-0.182458	0.0791746	0.00212986	0.0928758	0.00379515	26987	Eif4e2	eukaryotic translation initiation factor 4E member 2 [Source:MGI Symbol;Acc:MGI:1914440]	protein_coding
ENSMUSG00000052395	201.261	0.208084	0.0959992	0.00213092	0.0928758	0.00522404	328370	Rft1	RFT1 homolog [Source:MGI Symbol;Acc:MGI:3607791]	protein_coding
ENSMUSG00000036634	2102.71	0.364195	0.205778	0.00211423	0.0928028	0.0135886	17136	Mag	myelin-associated glycoprotein [Source:MGI Symbol;Acc:MGI:96912]	protein_coding
ENSMUSG00000087412	56.6107	0.473698	0.267003	0.00211813	0.0928028	0.0132639	100040298	Gm15501	predicted pseudogene 15501 [Source:MGI Symbol;Acc:MGI:3704296]	transcribed_processed_pseudogene
ENSMUSG00000071337	1597.82	0.320953	0.170941	0.00209504	0.0922756	0.0103767	21841	Tia1	cytotoxic granule-associated RNA binding protein 1 [Source:MGI Symbol;Acc:MGI:107914]	protein_coding
ENSMUSG00000089661	19.0342	0.763133	0.448671	0.00209244	0.0922756	0.0156355	12587	Mia	melanoma inhibitory activity [Source:MGI Symbol;Acc:MGI:109615]	protein_coding
ENSMUSG00000045671	1182.82	-0.19462	0.0869805	0.00208328	0.0922447	0.00449484	114716	Spred2	sprouty-related EVH1 domain containing 2 [Source:MGI Symbol;Acc:MGI:2150019]	protein_coding
ENSMUSG00000022546	52.4335	0.377044	0.204686	0.00206488	0.091673	0.0112107	76282	Gpt	glutamic pyruvic transaminase, soluble [Source:MGI Symbol;Acc:MGI:95802]	protein_coding
ENSMUSG00000033595	482.297	0.306677	0.161812	0.00205887	0.0916498	0.00977785	213469	Lgi3	leucine-rich repeat LGI family, member 3 [Source:MGI Symbol;Acc:MGI:2182619]	protein_coding
ENSMUSG00000021306	360.922	-0.222729	0.104227	0.002048	0.09141	0.00568467	83924	Gpr137b	G protein-coupled receptor 137B [Source:MGI Symbol;Acc:MGI:1891463]	protein_coding
ENSMUSG00000064341	62251.3	-0.415427	0.239187	0.00204081	0.0913333	0.0148146	17716	mt-Nd1	mitochondrially encoded NADH dehydrogenase 1 [Source:MGI Symbol;Acc:MGI:101787]	protein_coding
ENSMUSG00000064345	53034.6	-0.387009	0.264894	0.00203599	0.0913333	0.0261584	17717	mt-Nd2	mitochondrially encoded NADH dehydrogenase 2 [Source:MGI Symbol;Acc:MGI:102500]	protein_coding
ENSMUSG00000112433	6.66048	1.1049	0.671349	0.00203458	0.0913333	0.0175002	102631905	Gm30122	predicted gene, 30122 [Source:MGI Symbol;Acc:MGI:5589281]	lincRNA
ENSMUSG00000032254	149.907	-0.413744	0.23392	0.00198346	0.0908577	0.0136349	71819	Kif23	kinesin family member 23 [Source:MGI Symbol;Acc:MGI:1919069]	protein_coding
ENSMUSG00000037138	1280.09	-0.259888	0.1266	0.00200829	0.0908577	0.00681359	16764	Aff3	AF4/FMR2 family, member 3 [Source:MGI Symbol;Acc:MGI:106927]	protein_coding
ENSMUSG00000059401	558.503	-0.225027	0.104271	0.00196347	0.0908577	0.00534563	333639	Mamld1	mastermind-like domain containing 1 [Source:MGI Symbol;Acc:MGI:3045303]	protein_coding
ENSMUSG00000058835	1704.35	-0.133605	0.0529307	0.0019829	0.0908577	0.00194545	11308	Abi1	abl-interactor 1 [Source:MGI Symbol;Acc:MGI:104913]	protein_coding
ENSMUSG00000052566	178.285	0.268908	0.133761	0.00196243	0.0908577	0.00756686	170833	Hook2	hook microtubule tethering protein 2 [Source:MGI Symbol;Acc:MGI:2181664]	protein_coding
ENSMUSG00000040883	295.258	0.305624	0.1503	0.00200848	0.0908577	0.0072027	235043	Tmem205	transmembrane protein 205 [Source:MGI Symbol;Acc:MGI:3045495]	protein_coding
ENSMUSG00000014856	562.827	0.311766	0.159528	0.00201109	0.0908577	0.00867983	66320	Tmem208	transmembrane protein 208 [Source:MGI Symbol;Acc:MGI:1913570]	protein_coding
ENSMUSG00000030409	187.146	0.329148	0.179621	0.00198931	0.0908577	0.0116104	13400	Dmpk	dystrophia myotonica-protein kinase [Source:MGI Symbol;Acc:MGI:94906]	protein_coding
ENSMUSG00000042099	126.71	0.34994	0.185317	0.00201386	0.0908577	0.0100341	80880	Kank3	KN motif and ankyrin repeat domains 3 [Source:MGI Symbol;Acc:MGI:1098615]	protein_coding
ENSMUSG00000068396	699.184	0.402005	0.218289	0.00201014	0.0908577	0.011255	619547	Rpl34-ps1	ribosomal protein L34, pseudogene 1 [Source:MGI Symbol;Acc:MGI:3704270]	processed_pseudogene
ENSMUSG00000016252	809.53	0.448933	0.248052	0.00199226	0.0908577	0.0120624	67126	Atp5e	ATP synthase, H+ transporting, mitochondrial F1 complex, epsilon subunit [Source:MGI Symbol;Acc:MGI:1855697]	protein_coding
ENSMUSG00000039221	836.749	0.469005	0.260594	0.00198047	0.0908577	0.0124768	68028	Rpl22l1	ribosomal protein L22 like 1 [Source:MGI Symbol;Acc:MGI:1915278]	protein_coding
ENSMUSG00000098142	6.68792	1.04853	0.602846	0.00199089	0.0908577	0.0145312	665129	Gm7507	predicted gene 7507 [Source:MGI Symbol;Acc:MGI:3643248]	processed_pseudogene
ENSMUSG00000032018	1646.03	-0.172982	0.0737843	0.00194199	0.0908056	0.00341136	235293	Sc5d	sterol-C5-desaturase [Source:MGI Symbol;Acc:MGI:1353611]	protein_coding
ENSMUSG00000031119	1342.41	-0.302916	0.15078	0.00190721	0.0894299	0.0076405	14735	Gpc4	glypican 4 [Source:MGI Symbol;Acc:MGI:104902]	protein_coding
ENSMUSG00000061288	1182.01	-0.192251	0.0843935	0.00189138	0.0891057	0.00410064	330177	Taok3	TAO kinase 3 [Source:MGI Symbol;Acc:MGI:3041177]	protein_coding
ENSMUSG00000013523	2750.97	0.400472	0.225768	0.00189496	0.0891057	0.0133106	76960	Bcas1	breast carcinoma amplified sequence 1 [Source:MGI Symbol;Acc:MGI:1924210]	protein_coding
ENSMUSG00000097180	31.177	0.510064	0.296999	0.00189054	0.0891057	0.0152907	67194	2700038G22Rik	RIKEN cDNA 2700038G22 gene [Source:MGI Symbol;Acc:MGI:1914444]	lincRNA
ENSMUSG00000031813	179.345	0.308445	0.153932	0.00184759	0.0876186	0.00775131	73711	Mvb12a	multivesicular body subunit 12A [Source:MGI Symbol;Acc:MGI:1920961]	protein_coding
ENSMUSG00000014592	3424.52	-0.257498	0.118779	0.00183352	0.0871994	0.00519376	100072	Camta1	calmodulin binding transcription activator 1 [Source:MGI Symbol;Acc:MGI:2140230]	protein_coding
ENSMUSG00000026199	293.716	0.258626	0.125562	0.00182586	0.0870832	0.00670845	52231	Ankzf1	ankyrin repeat and zinc finger domain containing 1 [Source:MGI Symbol;Acc:MGI:1098746]	protein_coding
ENSMUSG00000060636	1531.79	0.488093	0.264291	0.00182175	0.0870832	0.0110778	57808	Rpl35a	ribosomal protein L35A [Source:MGI Symbol;Acc:MGI:1928894]	protein_coding
ENSMUSG00000049600	376.262	-0.235906	0.109598	0.00180875	0.0868142	0.0054378	232879	Zbtb45	zinc finger and BTB domain containing 45 [Source:MGI Symbol;Acc:MGI:2685003]	protein_coding
ENSMUSG00000055435	440.184	-0.173515	0.0729621	0.00179072	0.0868142	0.00308684	17132	Maf	avian musculoaponeurotic fibrosarcoma oncogene homolog [Source:MGI Symbol;Acc:MGI:96909]	protein_coding
ENSMUSG00000025283	409.236	0.293023	0.144433	0.00180982	0.0868142	0.00723888	20229	Sat1	spermidine/spermine N1-acetyl transferase 1 [Source:MGI Symbol;Acc:MGI:98233]	protein_coding
ENSMUSG00000003955	757.221	0.397545	0.211823	0.00180287	0.0868142	0.0104193	70186	Fam162a	family with sequence similarity 162, member A [Source:MGI Symbol;Acc:MGI:1917436]	protein_coding
ENSMUSG00000118239	42.1317	0.486754	0.265085	0.00179667	0.0868142	0.0114328	NA	Gm50107	predicted gene, 50107 [Source:MGI Symbol;Acc:MGI:6302841]	sense_intronic
ENSMUSG00000028381	1807.01	-0.242293	0.112404	0.00176451	0.0858743	0.00537639	22234	Ugcg	UDP-glucose ceramide glucosyltransferase [Source:MGI Symbol;Acc:MGI:1332243]	protein_coding
ENSMUSG00000097040	36.6383	0.477875	0.251509	0.00174134	0.0849949	0.00952076	72511	2610316D01Rik	RIKEN cDNA 2610316D01 gene [Source:MGI Symbol;Acc:MGI:1919761]	processed_transcript
ENSMUSG00000030669	118.144	0.313583	0.155194	0.00172657	0.0845211	0.00741965	12310	Calca	calcitonin/calcitonin-related polypeptide, alpha [Source:MGI Symbol;Acc:MGI:2151253]	protein_coding
ENSMUSG00000024921	3459.99	-0.2581	0.116269	0.00171841	0.0843687	0.00460384	67155	Smarca2	SWI/SNF related, matrix associated, actin dependent regulator of chromatin, subfamily a, member 2 [Source:MGI Symbol;Acc:MGI:99603]	protein_coding
ENSMUSG00000058267	526.273	0.315701	0.155641	0.00171401	0.0843687	0.00727493	64659	Mrps14	mitochondrial ribosomal protein S14 [Source:MGI Symbol;Acc:MGI:1928141]	protein_coding
ENSMUSG00000032579	190.079	0.348144	0.174435	0.00170364	0.0841385	0.00786304	69536	Hemk1	HemK methyltransferase family member 1 [Source:MGI Symbol;Acc:MGI:1916786]	protein_coding
ENSMUSG00000044365	842.177	-0.241946	0.112277	0.00169366	0.0841023	0.00540705	319478	Cxxc4	CXXC finger 4 [Source:MGI Symbol;Acc:MGI:2442112]	protein_coding
ENSMUSG00000028184	1713.22	-0.199248	0.085332	0.00168911	0.0841023	0.00352901	99633	Adgrl2	adhesion G protein-coupled receptor L2 [Source:MGI Symbol;Acc:MGI:2139714]	protein_coding
ENSMUSG00000021327	750.028	0.212677	0.0944291	0.00169787	0.0841023	0.00436103	72739	Zkscan3	zinc finger with KRAB and SCAN domains 3 [Source:MGI Symbol;Acc:MGI:1919989]	protein_coding
ENSMUSG00000018501	3748.98	-0.305685	0.150769	0.00166311	0.0831205	0.0073109	20185	Ncor1	nuclear receptor co-repressor 1 [Source:MGI Symbol;Acc:MGI:1349717]	protein_coding
ENSMUSG00000003037	1015.23	-0.243172	0.111152	0.00165818	0.0831205	0.00492326	17274	Rab8a	RAB8A, member RAS oncogene family [Source:MGI Symbol;Acc:MGI:96960]	protein_coding
ENSMUSG00000008393	1283.88	0.222252	0.101006	0.00164319	0.0826198	0.00483532	52502	Carhsp1	calcium regulated heat stable protein 1 [Source:MGI Symbol;Acc:MGI:1196368]	protein_coding
ENSMUSG00000024299	169.659	0.346077	0.178179	0.00163725	0.0825698	0.00883972	224697	Adamts10	a disintegrin-like and metallopeptidase (reprolysin type) with thrombospondin type 1 motif, 10 [Source:MGI Symbol;Acc:MGI:2449112]	protein_coding
ENSMUSG00000105408	9.68263	1.04141	0.593811	0.00161219	0.0815522	0.0140552	NA	Gm7285	predicted gene 7285 [Source:MGI Symbol;Acc:MGI:3647212]	processed_pseudogene
ENSMUSG00000020692	129.375	0.324949	0.158588	0.00160296	0.0813321	0.00691936	217011	Nle1	notchless homolog 1 [Source:MGI Symbol;Acc:MGI:2429770]	protein_coding
ENSMUSG00000036438	23611.5	-0.207276	0.090754	0.0015725	0.0800299	0.00399925	12314	Calm2	calmodulin 2 [Source:MGI Symbol;Acc:MGI:103250]	protein_coding
ENSMUSG00000063235	177.271	0.310818	0.148977	0.00156305	0.0797923	0.00632688	66461	Ptpmt1	protein tyrosine phosphatase, mitochondrial 1 [Source:MGI Symbol;Acc:MGI:1913711]	protein_coding
ENSMUSG00000118052	14.0186	0.82135	0.443261	0.00155704	0.0797291	0.0109001	112486228	Gm50432	predicted gene, 50432 [Source:MGI Symbol;Acc:MGI:6303364]	transcribed_processed_pseudogene
ENSMUSG00000071424	498.761	-0.214904	0.09413	0.00155004	0.079615	0.00402465	14804	Grid2	glutamate receptor, ionotropic, delta 2 [Source:MGI Symbol;Acc:MGI:95813]	protein_coding
ENSMUSG00000055653	145.612	-0.347756	0.168814	0.00150008	0.078439	0.00667349	14734	Gpc3	glypican 3 [Source:MGI Symbol;Acc:MGI:104903]	protein_coding
ENSMUSG00000040003	1519.91	-0.269271	0.124133	0.0015126	0.078439	0.00513283	50791	Magi2	membrane associated guanylate kinase, WW and PDZ domain containing 2 [Source:MGI Symbol;Acc:MGI:1354953]	protein_coding
ENSMUSG00000022883	1259.9	-0.263185	0.120483	0.00151758	0.078439	0.00501238	19876	Robo1	roundabout guidance receptor 1 [Source:MGI Symbol;Acc:MGI:1274781]	protein_coding
ENSMUSG00000038718	341.723	-0.245735	0.111361	0.00150373	0.078439	0.00468967	18516	Pbx3	pre B cell leukemia homeobox 3 [Source:MGI Symbol;Acc:MGI:97496]	protein_coding
ENSMUSG00000020950	1656.33	-0.216526	0.0951841	0.00152011	0.078439	0.00415129	15228	Foxg1	forkhead box G1 [Source:MGI Symbol;Acc:MGI:1347464]	protein_coding
ENSMUSG00000020659	574.807	-0.199525	0.0851262	0.00151666	0.078439	0.00343494	104836	Cbll1	Casitas B-lineage lymphoma-like 1 [Source:MGI Symbol;Acc:MGI:2144842]	protein_coding
ENSMUSG00000041936	4781.58	0.174737	0.072148	0.00149608	0.078439	0.00268263	11603	Agrn	agrin [Source:MGI Symbol;Acc:MGI:87961]	protein_coding
ENSMUSG00000027188	116.64	0.432443	0.221247	0.00152245	0.078439	0.00864065	210622	Pamr1	peptidase domain containing associated with muscle regeneration 1 [Source:MGI Symbol;Acc:MGI:2445082]	protein_coding
ENSMUSG00000052151	56.6363	0.581441	0.313456	0.00148102	0.0782362	0.010812	50784	Plpp2	phospholipid phosphatase 2 [Source:MGI Symbol;Acc:MGI:1354945]	protein_coding
ENSMUSG00000032298	76.0322	0.344951	0.165705	0.00145713	0.0772189	0.00636093	72774	Neil1	nei endonuclease VIII-like 1 (E. coli) [Source:MGI Symbol;Acc:MGI:1920024]	protein_coding
ENSMUSG00000000916	159.662	0.319026	0.151072	0.00143828	0.0764624	0.00603156	100609	Nsun5	NOL1/NOP2/Sun domain family, member 5 [Source:MGI Symbol;Acc:MGI:2140844]	protein_coding
ENSMUSG00000038173	390.301	0.54269	0.299389	0.00142514	0.0760061	0.0119705	320981	Enpp6	ectonucleotide pyrophosphatase/phosphodiesterase 6 [Source:MGI Symbol;Acc:MGI:2445171]	protein_coding
ENSMUSG00000041272	288.563	-0.237611	0.104728	0.00139217	0.0747031	0.00417711	252838	Tox	thymocyte selection-associated high mobility group box [Source:MGI Symbol;Acc:MGI:2181659]	protein_coding
ENSMUSG00000071757	343.249	-0.213635	0.0911868	0.00139624	0.0747031	0.00348176	387609	Zhx2	zinc fingers and homeoboxes 2 [Source:MGI Symbol;Acc:MGI:2683087]	protein_coding
ENSMUSG00000022822	1635.99	0.342559	0.182083	0.00139335	0.0747031	0.0102055	27416	Abcc5	ATP-binding cassette, sub-family C (CFTR/MRP), member 5 [Source:MGI Symbol;Acc:MGI:1351644]	protein_coding
ENSMUSG00000071419	46.9065	0.676226	0.351598	0.00138967	0.0747031	0.00896335	NA	Rps15-ps2	ribosomal protein S15, pseudogene 2 [Source:MGI Symbol;Acc:MGI:3647234]	processed_pseudogene
ENSMUSG00000001120	857.007	-0.290708	0.134314	0.00137053	0.0743298	0.00528467	59093	Pcbp3	poly(rC) binding protein 3 [Source:MGI Symbol;Acc:MGI:1890470]	protein_coding
ENSMUSG00000022295	2897.48	-0.227009	0.0981561	0.00137145	0.0743298	0.00372148	66335	Atp6v1c1	ATPase, H+ transporting, lysosomal V1 subunit C1 [Source:MGI Symbol;Acc:MGI:1913585]	protein_coding
ENSMUSG00000020173	889.603	-0.206393	0.0911047	0.00136413	0.0743298	0.00420311	12808	Cobl	cordon-bleu WH2 repeat [Source:MGI Symbol;Acc:MGI:105056]	protein_coding
ENSMUSG00000029657	5051.82	-0.151183	0.0609178	0.00136291	0.0743298	0.00236473	15505	Hsph1	heat shock 105kDa/110kDa protein 1 [Source:MGI Symbol;Acc:MGI:105053]	protein_coding
ENSMUSG00000037754	1879.01	0.192342	0.079961	0.00135413	0.0743298	0.00283999	228852	Ppp1r16b	protein phosphatase 1, regulatory subunit 16B [Source:MGI Symbol;Acc:MGI:2151841]	protein_coding
ENSMUSG00000055065	6822.04	0.215805	0.0912092	0.00136544	0.0743298	0.00324859	67040	Ddx17	DEAD (Asp-Glu-Ala-Asp) box polypeptide 17 [Source:MGI Symbol;Acc:MGI:1914290]	protein_coding
ENSMUSG00000010607	137.077	0.387377	0.186516	0.00135101	0.0743298	0.00646306	66268	Pigyl	phosphatidylinositol glycan anchor biosynthesis, class Y-like [Source:MGI Symbol;Acc:MGI:1913518]	protein_coding
ENSMUSG00000020766	303.478	0.444261	0.220696	0.00135006	0.0743298	0.00752992	14635	Galk1	galactokinase 1 [Source:MGI Symbol;Acc:MGI:95730]	protein_coding
ENSMUSG00000001750	129.01	0.510807	0.259914	0.00133631	0.0743298	0.00836587	27060	Tcirg1	T cell, immune regulator 1, ATPase, H+ transporting, lysosomal V0 protein A3 [Source:MGI Symbol;Acc:MGI:1350931]	protein_coding
ENSMUSG00000060730	22.9576	0.745187	0.392086	0.00136191	0.0743298	0.00947762	NA	Gm10086	predicted pseudogene 10086 [Source:MGI Symbol;Acc:MGI:3642342]	processed_pseudogene
ENSMUSG00000098132	37.1977	0.596082	0.303047	0.00131945	0.0739113	0.00832672	78748	Rassf10	Ras association (RalGDS/AF-6) domain family (N-terminal) member 10 [Source:MGI Symbol;Acc:MGI:1925998]	protein_coding
ENSMUSG00000028423	1482.29	0.137167	0.0520871	0.00129709	0.0729037	0.00143204	74164	Nfx1	nuclear transcription factor, X-box binding 1 [Source:MGI Symbol;Acc:MGI:1921414]	protein_coding
ENSMUSG00000061461	136.372	0.37547	0.17843	0.00129684	0.0729037	0.00616051	66278	Smim20	small integral membrane protein 20 [Source:MGI Symbol;Acc:MGI:1913528]	protein_coding
ENSMUSG00000048794	52.3494	0.581793	0.291308	0.00129229	0.0729037	0.00782563	243538	Cfap100	cilia and flagella associated protein 100 [Source:MGI Symbol;Acc:MGI:2141635]	protein_coding
ENSMUSG00000024002	2011.31	-0.308474	0.139936	0.00125179	0.0710752	0.0047189	57261	Brd4	bromodomain containing 4 [Source:MGI Symbol;Acc:MGI:1888520]	protein_coding
ENSMUSG00000022475	253.027	0.354881	0.164937	0.00121103	0.0689957	0.00546848	56233	Hdac7	histone deacetylase 7 [Source:MGI Symbol;Acc:MGI:1891835]	protein_coding
ENSMUSG00000024304	4986.41	-0.173745	0.0687173	0.00120089	0.068652	0.00192517	12558	Cdh2	cadherin 2 [Source:MGI Symbol;Acc:MGI:88355]	protein_coding
ENSMUSG00000032076	4777.73	-0.254196	0.105241	0.00119544	0.0685753	0.00272745	54725	Cadm1	cell adhesion molecule 1 [Source:MGI Symbol;Acc:MGI:1889272]	protein_coding
ENSMUSG00000038569	78.0221	0.357046	0.167052	0.00118971	0.0684825	0.00565354	231724	Rad9b	RAD9 checkpoint clamp component B [Source:MGI Symbol;Acc:MGI:2385231]	protein_coding
ENSMUSG00000029229	406.026	-0.347667	0.16284	0.00118159	0.06825	0.00571585	74277	Chic2	cysteine-rich hydrophobic domain 2 [Source:MGI Symbol;Acc:MGI:1921527]	protein_coding
ENSMUSG00000034818	3699.58	-0.270111	0.118097	0.00117419	0.0681248	0.0038967	319586	Celf5	CUGBP, Elav-like family member 5 [Source:MGI Symbol;Acc:MGI:2442333]	protein_coding
ENSMUSG00000045114	2646.15	-0.252826	0.109778	0.00117534	0.0681248	0.00381994	69017	Prrt2	proline-rich transmembrane protein 2 [Source:MGI Symbol;Acc:MGI:1916267]	protein_coding
ENSMUSG00000038400	704.66	-0.248113	0.106623	0.00116895	0.0681248	0.00364743	65112	Pmepa1	prostate transmembrane protein, androgen induced 1 [Source:MGI Symbol;Acc:MGI:1929600]	protein_coding
ENSMUSG00000046139	517.822	-0.156812	0.0604976	0.00114825	0.0681248	0.00165868	225929	Patl1	protein associated with topoisomerase II homolog 1 (yeast) [Source:MGI Symbol;Acc:MGI:2147679]	protein_coding
ENSMUSG00000017843	3256.16	-0.142649	0.0536209	0.00116174	0.0681248	0.00124256	26931	Ppp2r5c	protein phosphatase 2, regulatory subunit B', gamma [Source:MGI Symbol;Acc:MGI:1349475]	protein_coding
ENSMUSG00000010086	1066.6	0.338277	0.153968	0.0011531	0.0681248	0.00486444	22671	Rnf112	ring finger protein 112 [Source:MGI Symbol;Acc:MGI:106611]	protein_coding
ENSMUSG00000036552	254.504	0.348216	0.161013	0.00115908	0.0681248	0.00531497	381062	Ermard	ER membrane associated RNA degradation [Source:MGI Symbol;Acc:MGI:1917317]	protein_coding
ENSMUSG00000032558	219.698	0.573033	0.291317	0.00117492	0.0681248	0.00828761	74025	Nphp3	nephronophthisis 3 (adolescent) [Source:MGI Symbol;Acc:MGI:1921275]	protein_coding
ENSMUSG00000000861	1325.02	-0.202822	0.0825779	0.00112667	0.0676738	0.00250661	14025	Bcl11a	B cell CLL/lymphoma 11A (zinc finger protein) [Source:MGI Symbol;Acc:MGI:106190]	protein_coding
ENSMUSG00000040009	2053.94	-0.182218	0.0723345	0.00113127	0.0676738	0.00200606	14687	Gnaz	guanine nucleotide binding protein, alpha z subunit [Source:MGI Symbol;Acc:MGI:95780]	protein_coding
ENSMUSG00000057411	658.717	0.30742	0.137465	0.00113513	0.0676738	0.0045218	214917	Fam173a	family with sequence similarity 173, member A [Source:MGI Symbol;Acc:MGI:2384888]	protein_coding
ENSMUSG00000001025	157.44	0.61472	0.305198	0.00113188	0.0676738	0.00749314	20200	S100a6	S100 calcium binding protein A6 (calcyclin) [Source:MGI Symbol;Acc:MGI:1339467]	protein_coding
ENSMUSG00000025723	24.4815	0.676419	0.32738	0.00111855	0.0676519	0.00653307	68039	Nmb	neuromedin B [Source:MGI Symbol;Acc:MGI:1915289]	protein_coding
ENSMUSG00000029337	32.4436	-0.621063	0.302681	0.00111254	0.067533	0.00684881	14176	Fgf5	fibroblast growth factor 5 [Source:MGI Symbol;Acc:MGI:95519]	protein_coding
ENSMUSG00000076439	269.844	0.513746	0.249432	0.00110933	0.067533	0.00674322	17441	Mog	myelin oligodendrocyte glycoprotein [Source:MGI Symbol;Acc:MGI:97435]	protein_coding
ENSMUSG00000015733	3683.47	-0.34366	0.160011	0.00110246	0.0674156	0.00556027	12343	Capza2	capping protein (actin filament) muscle Z-line, alpha 2 [Source:MGI Symbol;Acc:MGI:106222]	protein_coding
ENSMUSG00000023087	1209.16	-0.181421	0.071516	0.00110252	0.0674156	0.0018853	12457	Noct	nocturnin [Source:MGI Symbol;Acc:MGI:109382]	protein_coding
ENSMUSG00000053192	10873.9	-0.229423	0.0959886	0.00104547	0.0643984	0.00301878	56772	Mllt11	myeloid/lymphoid or mixed-lineage leukemia; translocated to, 11 [Source:MGI Symbol;Acc:MGI:1929671]	protein_coding
ENSMUSG00000029071	1275.25	0.268762	0.112155	0.00100857	0.0623558	0.00295189	13542	Dvl1	dishevelled segment polarity protein 1 [Source:MGI Symbol;Acc:MGI:94941]	protein_coding
ENSMUSG00000022494	1550.93	-0.200546	0.0795856	0.0010034	0.0622665	0.00198597	72555	Shisa9	shisa family member 9 [Source:MGI Symbol;Acc:MGI:1919805]	protein_coding
ENSMUSG00000051098	997.001	-0.258749	0.109284	0.000975376	0.0615102	0.00322572	72852	Mblac2	metallo-beta-lactamase domain containing 2 [Source:MGI Symbol;Acc:MGI:1920102]	protein_coding
ENSMUSG00000027210	1623.76	-0.251729	0.106815	0.000987524	0.0615102	0.0033407	17536	Meis2	Meis homeobox 2 [Source:MGI Symbol;Acc:MGI:108564]	protein_coding
ENSMUSG00000041986	2671.21	-0.223865	0.0896187	0.000985251	0.0615102	0.00218817	270162	Elmod1	ELMO/CED-12 domain containing 1 [Source:MGI Symbol;Acc:MGI:3583900]	protein_coding
ENSMUSG00000048355	1188.56	-0.20506	0.081827	0.000969348	0.0615102	0.00210735	76219	Arxes1	adipocyte-related X-chromosome expressed sequence 1 [Source:MGI Symbol;Acc:MGI:1923469]	protein_coding
ENSMUSG00000017781	6107.05	-0.19818	0.0786825	0.000977729	0.0615102	0.00202597	18738	Pitpna	phosphatidylinositol transfer protein, alpha [Source:MGI Symbol;Acc:MGI:99887]	protein_coding
ENSMUSG00000056124	4239.82	-0.178164	0.0684122	0.000967688	0.0615102	0.0016051	56386	B4galt6	UDP-Gal:betaGlcNAc beta 1,4-galactosyltransferase, polypeptide 6 [Source:MGI Symbol;Acc:MGI:1928380]	protein_coding
ENSMUSG00000034160	3148.92	0.355258	0.160254	0.000987245	0.0615102	0.00463222	108155	Ogt	O-linked N-acetylglucosamine (GlcNAc) transferase (UDP-N-acetylglucosamine:polypeptide-N-acetylglucosaminyl transferase) [Source:MGI Symbol;Acc:MGI:1339639]	protein_coding
ENSMUSG00000081491	15.0585	1.05132	0.549883	0.000974497	0.0615102	0.00921916	108167496	Gm12778	predicted gene 12778 [Source:MGI Symbol;Acc:MGI:3649899]	processed_pseudogene
ENSMUSG00000087230	7.67858	1.1962	0.5953	0.000978209	0.0615102	0.00760374	76422	Mroh3	maestro heat-like repeat family member 3 [Source:MGI Symbol;Acc:MGI:1923672]	protein_coding
ENSMUSG00000031360	398.484	0.329586	0.145963	0.000952402	0.061384	0.00428184	55936	Ctps2	cytidine 5'-triphosphate synthase 2 [Source:MGI Symbol;Acc:MGI:1933185]	protein_coding
ENSMUSG00000022491	144.782	-0.486534	0.221518	0.000947948	0.0613337	0.00489345	14663	Glycam1	glycosylation dependent cell adhesion molecule 1 [Source:MGI Symbol;Acc:MGI:95759]	protein_coding
ENSMUSG00000043857	2166.3	-0.333782	0.146087	0.000933376	0.0606258	0.00397376	268510	Mgat5b	mannoside acetylglucosaminyltransferase 5, isoenzyme B [Source:MGI Symbol;Acc:MGI:3606200]	protein_coding
ENSMUSG00000032368	119.247	-0.76969	0.367716	0.000894699	0.0583407	0.00622618	22771	Zic1	zinc finger protein of the cerebellum 1 [Source:MGI Symbol;Acc:MGI:106683]	protein_coding
ENSMUSG00000035246	3113.12	-0.181803	0.0694559	0.00088392	0.0578638	0.00153591	236899	Pcyt1b	phosphate cytidylyltransferase 1, choline, beta isoform [Source:MGI Symbol;Acc:MGI:2147987]	protein_coding
ENSMUSG00000028653	191.268	0.258984	0.106832	0.000873177	0.0575498	0.00263798	66966	Trit1	tRNA isopentenyltransferase 1 [Source:MGI Symbol;Acc:MGI:1914216]	protein_coding
ENSMUSG00000020674	505.548	0.301606	0.130505	0.000875675	0.0575498	0.00377033	69675	Pxdn	peroxidasin [Source:MGI Symbol;Acc:MGI:1916925]	protein_coding
ENSMUSG00000059325	299.729	0.353217	0.154792	0.000867052	0.0574353	0.00405	74318	Hopx	HOP homeobox [Source:MGI Symbol;Acc:MGI:1916782]	protein_coding
ENSMUSG00000066189	1019.82	-0.270773	0.110825	0.000859123	0.0571368	0.00252829	54376	Cacng3	calcium channel, voltage-dependent, gamma subunit 3 [Source:MGI Symbol;Acc:MGI:1859165]	protein_coding
ENSMUSG00000079502	27.2437	-0.669387	0.304099	0.000850349	0.0570024	0.00480639	329375	Cfap77	cilia and flagella associated protein 77 [Source:MGI Symbol;Acc:MGI:2685669]	protein_coding
ENSMUSG00000050321	1352.88	-0.354532	0.156746	0.000845702	0.0570024	0.00422931	246317	Neto1	neuropilin (NRP) and tolloid (TLL)-like 1 [Source:MGI Symbol;Acc:MGI:2180216]	protein_coding
ENSMUSG00000089824	591.902	-0.347481	0.150201	0.000836344	0.0570024	0.00367225	75710	Rbm12	RNA binding motif protein 12 [Source:MGI Symbol;Acc:MGI:1922960]	protein_coding
ENSMUSG00000028990	403.996	-0.31265	0.131946	0.00084518	0.0570024	0.00315662	69151	Lzic	leucine zipper and CTNNBIP1 domain containing [Source:MGI Symbol;Acc:MGI:1916401]	protein_coding
ENSMUSG00000014418	289.557	0.28731	0.121242	0.000853687	0.0570024	0.00313335	246694	Hps5	HPS5, biogenesis of lysosomal organelles complex 2 subunit 2 [Source:MGI Symbol;Acc:MGI:2180307]	protein_coding
ENSMUSG00000079478	184.852	0.362439	0.157681	0.000845459	0.0570024	0.00384502	56390	Znrd2	zinc ribbon domain containing 2 [Source:MGI Symbol;Acc:MGI:1913482]	protein_coding
ENSMUSG00000066652	16.5507	1.16117	0.621607	0.000852718	0.0570024	0.0105903	320202	Lefty2	left-right determination factor 2 [Source:MGI Symbol;Acc:MGI:2443573]	protein_coding
ENSMUSG00000029094	1669.27	-0.299449	0.124416	0.000824031	0.0566072	0.00281752	70292	Afap1	actin filament associated protein 1 [Source:MGI Symbol;Acc:MGI:1917542]	protein_coding
ENSMUSG00000037499	292.65	0.345635	0.144672	0.000812417	0.05604	0.00304111	66208	Nenf	neuron derived neurotrophic factor [Source:MGI Symbol;Acc:MGI:1913458]	protein_coding
ENSMUSG00000040181	124.604	-0.426679	0.187051	0.000794439	0.0550273	0.00407525	14261	Fmo1	flavin containing monooxygenase 1 [Source:MGI Symbol;Acc:MGI:1310002]	protein_coding
ENSMUSG00000068859	109.025	-0.353605	0.152891	0.000789821	0.0549354	0.00369695	381373	Sp9	trans-acting transcription factor 9 [Source:MGI Symbol;Acc:MGI:3574660]	protein_coding
ENSMUSG00000001524	128.679	0.327034	0.137236	0.000776653	0.0544302	0.00306383	14885	Gtf2h4	general transcription factor II H, polypeptide 4 [Source:MGI Symbol;Acc:MGI:1338799]	protein_coding
ENSMUSG00000030905	197.288	0.344049	0.145987	0.000779298	0.0544302	0.00331765	12971	Crym	crystallin, mu [Source:MGI Symbol;Acc:MGI:102675]	protein_coding
ENSMUSG00000004356	453.892	0.332191	0.140459	0.000771913	0.0543694	0.00327138	70683	Utp20	UTP20 small subunit processome component [Source:MGI Symbol;Acc:MGI:1917933]	protein_coding
ENSMUSG00000032763	241.84	0.34097	0.144439	0.000740231	0.0523588	0.00329441	216136	Ilvbl	ilvB (bacterial acetolactate synthase)-like [Source:MGI Symbol;Acc:MGI:1351911]	protein_coding
ENSMUSG00000084898	99.0837	-0.426423	0.182939	0.000715453	0.0516694	0.00357655	100042132	Gm12371	predicted gene 12371 [Source:MGI Symbol;Acc:MGI:3652322]	lincRNA
ENSMUSG00000062960	319.285	-0.388031	0.163818	0.000723118	0.0516694	0.00317979	16542	Kdr	kinase insert domain protein receptor [Source:MGI Symbol;Acc:MGI:96683]	protein_coding
ENSMUSG00000026986	207.782	-0.300093	0.123119	0.000709314	0.0516694	0.00257179	140483	Hnmt	histamine N-methyltransferase [Source:MGI Symbol;Acc:MGI:2153181]	protein_coding
ENSMUSG00000039809	5192.91	-0.238492	0.0932345	0.000694421	0.0516694	0.00182662	242425	Gabbr2	gamma-aminobutyric acid (GABA) B receptor, 2 [Source:MGI Symbol;Acc:MGI:2386030]	protein_coding
ENSMUSG00000078578	4292.12	-0.235438	0.0925238	0.00070682	0.0516694	0.00186547	66105	Ube2d3	ubiquitin-conjugating enzyme E2D 3 [Source:MGI Symbol;Acc:MGI:1913355]	protein_coding
ENSMUSG00000024403	3819.35	-0.231131	0.0901915	0.000711612	0.0516694	0.0017515	66237	Atp6v1g2	ATPase, H+ transporting, lysosomal V1 subunit G2 [Source:MGI Symbol;Acc:MGI:1913487]	protein_coding
ENSMUSG00000041078	1316.03	-0.212399	0.0812583	0.000721804	0.0516694	0.00157027	14803	Grid1	glutamate receptor, ionotropic, delta 1 [Source:MGI Symbol;Acc:MGI:95812]	protein_coding
ENSMUSG00000026269	566.842	0.302511	0.122635	0.000727389	0.0516694	0.00246522	108657	Rnpepl1	arginyl aminopeptidase (aminopeptidase B)-like 1 [Source:MGI Symbol;Acc:MGI:1914170]	protein_coding
ENSMUSG00000020857	1724.14	0.385565	0.160964	0.000717231	0.0516694	0.00297418	18103	Nme2	NME/NM23 nucleoside diphosphate kinase 2 [Source:MGI Symbol;Acc:MGI:97356]	protein_coding
ENSMUSG00000024608	4099.7	0.471622	0.202446	0.000691184	0.0516694	0.00362379	20044	Rps14	ribosomal protein S14 [Source:MGI Symbol;Acc:MGI:98107]	protein_coding
ENSMUSG00000066724	67.9419	0.500501	0.2148	0.000724367	0.0516694	0.00360024	100043121	Gm10175	predicted gene 10175 [Source:MGI Symbol;Acc:MGI:3704287]	transcribed_processed_pseudogene
ENSMUSG00000023951	1810.8	0.507566	0.224653	0.000716669	0.0516694	0.00425559	22339	Vegfa	vascular endothelial growth factor A [Source:MGI Symbol;Acc:MGI:103178]	protein_coding
ENSMUSG00000116637	47.6179	0.726675	0.323382	0.000711947	0.0516694	0.00441394	666489	Gm8130	predicted gene 8130 [Source:MGI Symbol;Acc:MGI:3647919]	processed_pseudogene
ENSMUSG00000005312	3531.44	-0.130582	0.0428946	0.000684042	0.0515758	0.000270764	56085	Ubqln1	ubiquilin 1 [Source:MGI Symbol;Acc:MGI:1860276]	protein_coding
ENSMUSG00000035713	189.417	0.374737	0.157745	0.000685906	0.0515758	0.0031099	244144	Usp35	ubiquitin specific peptidase 35 [Source:MGI Symbol;Acc:MGI:2685339]	protein_coding
ENSMUSG00000031295	186.424	0.323026	0.133307	0.000678215	0.0514611	0.00266034	110094	Phka2	phosphorylase kinase alpha 2 [Source:MGI Symbol;Acc:MGI:97577]	protein_coding
ENSMUSG00000025505	227.205	0.284359	0.11421	0.000667953	0.0509139	0.00232541	71448	Tmem80	transmembrane protein 80 [Source:MGI Symbol;Acc:MGI:1918698]	protein_coding
ENSMUSG00000026426	5789.09	-0.228422	0.0880788	0.000663324	0.050793	0.00164089	68724	Arl8a	ADP-ribosylation factor-like 8A [Source:MGI Symbol;Acc:MGI:1915974]	protein_coding
ENSMUSG00000036918	107.257	-0.480549	0.205982	0.000657482	0.0505777	0.00355277	225049	Ttc7	tetratricopeptide repeat domain 7 [Source:MGI Symbol;Acc:MGI:1920999]	protein_coding
ENSMUSG00000098912	757.049	-0.248565	0.0968687	0.000640486	0.0497054	0.00173238	319830	1500004A13Rik	RIKEN cDNA 1500004A13 gene [Source:MGI Symbol;Acc:MGI:2442808]	processed_transcript
ENSMUSG00000022843	331.213	0.369942	0.1529	0.000643166	0.0497054	0.00270495	12724	Clcn2	chloride channel, voltage-sensitive 2 [Source:MGI Symbol;Acc:MGI:105061]	protein_coding
ENSMUSG00000007415	978.094	-0.228171	0.0891411	0.00062489	0.0487443	0.00180793	67210	Gatad1	GATA zinc finger domain containing 1 [Source:MGI Symbol;Acc:MGI:1914460]	protein_coding
ENSMUSG00000040146	28.2956	0.539729	0.229574	0.000617532	0.0483965	0.00336413	71746	Rgl3	ral guanine nucleotide dissociation stimulator-like 3 [Source:MGI Symbol;Acc:MGI:1918996]	protein_coding
ENSMUSG00000025199	517.013	0.456861	0.190207	0.000610117	0.048041	0.00290698	12675	Chuk	conserved helix-loop-helix ubiquitous kinase [Source:MGI Symbol;Acc:MGI:99484]	protein_coding
ENSMUSG00000045083	414.338	-0.28266	0.111485	0.000593873	0.0470601	0.00190504	242384	Lingo2	leucine rich repeat and Ig domain containing 2 [Source:MGI Symbol;Acc:MGI:2442298]	protein_coding
ENSMUSG00000027303	4089.8	-0.208723	0.0766892	0.000594841	0.0470601	0.000952164	19262	Ptpra	protein tyrosine phosphatase, receptor type, A [Source:MGI Symbol;Acc:MGI:97808]	protein_coding
ENSMUSG00000053907	3172.47	0.208048	0.0744122	0.000590911	0.0470601	0.000748262	232087	Mat2a	methionine adenosyltransferase II, alpha [Source:MGI Symbol;Acc:MGI:2443731]	protein_coding
ENSMUSG00000081137	70.532	0.535441	0.231676	0.000587017	0.0470601	0.00374599	NA	BC022960	cDNA sequence BC022960 [Source:MGI Symbol;Acc:MGI:2670977]	transcribed_processed_pseudogene
ENSMUSG00000027694	311.1	-0.425416	0.17964	0.000580148	0.0470157	0.00320282	NA	Gm8325	predicted pseudogene 8325 [Source:MGI Symbol;Acc:MGI:3644852]	transcribed_processed_pseudogene
ENSMUSG00000022283	6146.38	-0.207597	0.0764495	0.000582601	0.0470157	0.000986346	18458	Pabpc1	poly(A) binding protein, cytoplasmic 1 [Source:MGI Symbol;Acc:MGI:1349722]	protein_coding
ENSMUSG00000019039	468.629	0.313585	0.126453	0.000574893	0.0470157	0.00238448	67789	Dalrd3	DALR anticodon binding domain containing 3 [Source:MGI Symbol;Acc:MGI:1915039]	protein_coding
ENSMUSG00000062006	1624.06	0.529335	0.215286	0.000583014	0.0470157	0.00248589	NA	Rpl34	ribosomal protein L34 [Source:MGI Symbol;Acc:MGI:1915686]	protein_coding
ENSMUSG00000059540	166.858	0.334306	0.135161	0.000569631	0.0468417	0.00240461	21400	Tcea2	transcription elongation factor A (SII), 2 [Source:MGI Symbol;Acc:MGI:107368]	protein_coding
ENSMUSG00000045876	190.614	-0.373186	0.151173	0.000551907	0.0466501	0.00244508	93879	Pcdhb8	protocadherin beta 8 [Source:MGI Symbol;Acc:MGI:2136742]	protein_coding
ENSMUSG00000024283	2219.12	-0.236932	0.0903719	0.000554522	0.0466501	0.00148397	225131	Wac	WW domain containing adaptor with coiled-coil [Source:MGI Symbol;Acc:MGI:2387357]	protein_coding
ENSMUSG00000028799	850.345	-0.226863	0.0857783	0.000564507	0.0466501	0.00138042	230761	Zfp362	zinc finger protein 362 [Source:MGI Symbol;Acc:MGI:2652839]	protein_coding
ENSMUSG00000085385	216.521	0.341673	0.13671	0.000559215	0.0466501	0.00216808	NA	Snhg17	small nucleolar RNA host gene 17 [Source:MGI Symbol;Acc:MGI:1915358]	processed_transcript
ENSMUSG00000037031	484.506	0.41709	0.17153	0.000562367	0.0466501	0.00261551	70423	Tspan15	tetraspanin 15 [Source:MGI Symbol;Acc:MGI:1917673]	protein_coding
ENSMUSG00000070394	730.983	0.551057	0.229906	0.000563174	0.0466501	0.0029295	69186	Tmem256	transmembrane protein 256 [Source:MGI Symbol;Acc:MGI:1916436]	protein_coding
ENSMUSG00000044352	568.631	-0.260076	0.0997532	0.000546422	0.0465379	0.00158767	237761	Sowaha	sosondowah ankyrin repeat domain family member A [Source:MGI Symbol;Acc:MGI:2687280]	protein_coding
ENSMUSG00000091712	45.5563	0.533894	0.222955	0.000546251	0.0465379	0.00299636	665119	Sec14l5	SEC14-like lipid binding 5 [Source:MGI Symbol;Acc:MGI:3616084]	protein_coding
ENSMUSG00000040938	13.0493	1.07371	0.469544	0.000539435	0.0464164	0.00392245	216867	Slc16a11	solute carrier family 16 (monocarboxylic acid transporters), member 11 [Source:MGI Symbol;Acc:MGI:2663709]	protein_coding
ENSMUSG00000025875	315.127	0.351352	0.139998	0.000526592	0.0456883	0.00204646	74257	Tspan17	tetraspanin 17 [Source:MGI Symbol;Acc:MGI:1921507]	protein_coding
ENSMUSG00000032198	109.474	0.501877	0.207929	0.000525759	0.0456883	0.00274993	319899	Dock6	dedicator of cytokinesis 6 [Source:MGI Symbol;Acc:MGI:1914789]	protein_coding
ENSMUSG00000035868	163.428	0.503736	0.209475	0.000528236	0.0456883	0.00286234	73229	Zfp983	zinc finger protein 983 [Source:MGI Symbol;Acc:MGI:1920479]	protein_coding
ENSMUSG00000069920	53.2758	0.513529	0.212889	0.00051382	0.0451431	0.00277234	97440	B3gnt9	UDP-GlcNAc:betaGal beta-1,3-N-acetylglucosaminyltransferase 9 [Source:MGI Symbol;Acc:MGI:2142841]	protein_coding
ENSMUSG00000021451	1002.65	0.237929	0.0895256	0.000509799	0.0450269	0.00126015	20354	Sema4d	sema domain, immunoglobulin domain (Ig), transmembrane domain (TM) and short cytoplasmic domain, (semaphorin) 4D [Source:MGI Symbol;Acc:MGI:109244]	protein_coding
ENSMUSG00000049721	132.038	0.389427	0.156325	0.000504111	0.0449224	0.00230596	53897	Gal3st1	galactose-3-O-sulfotransferase 1 [Source:MGI Symbol;Acc:MGI:1858277]	protein_coding
ENSMUSG00000117679	403.881	0.397531	0.159221	0.000505925	0.0449224	0.00224744	225372	Apbb3	amyloid beta (A4) precursor protein-binding, family B, member 3 [Source:MGI Symbol;Acc:MGI:108404]	protein_coding
ENSMUSG00000002221	651.153	-0.211965	0.0773226	0.00049183	0.0441404	0.000901954	55982	Paxip1	PAX interacting (with transcription-activation domain) protein 1 [Source:MGI Symbol;Acc:MGI:1890430]	protein_coding
ENSMUSG00000035864	17259.8	-0.184489	0.065507	0.00049157	0.0441404	0.000703325	20979	Syt1	synaptotagmin I [Source:MGI Symbol;Acc:MGI:99667]	protein_coding
ENSMUSG00000027582	925.483	0.250155	0.0943224	0.000489032	0.0441404	0.00132927	229007	Zgpat	zinc finger, CCCH-type with G patch domain [Source:MGI Symbol;Acc:MGI:2449939]	protein_coding
ENSMUSG00000008668	2402.21	0.454479	0.182003	0.000489962	0.0441404	0.00222783	20084	Rps18	ribosomal protein S18 [Source:MGI Symbol;Acc:MGI:98146]	protein_coding
ENSMUSG00000040752	21.3133	-1.15329	0.491157	0.00046455	0.0433607	0.00338765	17888	Myh6	myosin, heavy polypeptide 6, cardiac muscle, alpha [Source:MGI Symbol;Acc:MGI:97255]	protein_coding
ENSMUSG00000029452	21.7925	-0.77681	0.323381	0.00045596	0.0433607	0.00288474	77462	Tmem116	transmembrane protein 116 [Source:MGI Symbol;Acc:MGI:1924712]	protein_coding
ENSMUSG00000093798	270.919	-0.436662	0.174812	0.000445369	0.0433607	0.00220806	666904	Gm8355	predicted pseudogene 8355 [Source:MGI Symbol;Acc:MGI:3645191]	processed_pseudogene
ENSMUSG00000034868	3098.42	-0.41237	0.163541	0.000444649	0.0433607	0.00196575	67938	Myl12b	myosin, light chain 12B, regulatory [Source:MGI Symbol;Acc:MGI:107494]	protein_coding
ENSMUSG00000022353	2821.2	-0.256779	0.0950728	0.000462631	0.0433607	0.00108757	211401	Mtss1	MTSS I-BAR domain containing 1 [Source:MGI Symbol;Acc:MGI:2384818]	protein_coding
ENSMUSG00000008658	1576.78	-0.238969	0.0890179	0.000471986	0.0433607	0.00117155	268859	Rbfox1	RNA binding protein, fox-1 homolog (C. elegans) 1 [Source:MGI Symbol;Acc:MGI:1926224]	protein_coding
ENSMUSG00000048834	1716.75	-0.238914	0.0887027	0.00047109	0.0433607	0.00110458	211739	Vstm2a	V-set and transmembrane domain containing 2A [Source:MGI Symbol;Acc:MGI:2384826]	protein_coding
ENSMUSG00000039414	1520.41	-0.226101	0.0864852	0.000435341	0.0433607	0.00155317	320473	Heatr5b	HEAT repeat containing 5B [Source:MGI Symbol;Acc:MGI:2444098]	protein_coding
ENSMUSG00000019998	3630.76	-0.184183	0.0654859	0.00047096	0.0433607	0.000717942	53331	Stx7	syntaxin 7 [Source:MGI Symbol;Acc:MGI:1858210]	protein_coding
ENSMUSG00000096780	1127.46	0.287283	0.108243	0.000448494	0.0433607	0.00129494	NA	Tmem181b-ps	transmembrane protein 181B, pseudogene [Source:MGI Symbol;Acc:MGI:3779544]	transcribed_unprocessed_pseudogene
ENSMUSG00000038412	2415.18	0.342377	0.132973	0.000447773	0.0433607	0.00171332	56295	Higd1a	HIG1 domain family, member 1A [Source:MGI Symbol;Acc:MGI:1930666]	protein_coding
ENSMUSG00000059866	93.901	0.360832	0.140816	0.000448928	0.0433607	0.00177044	231130	Tnip2	TNFAIP3 interacting protein 2 [Source:MGI Symbol;Acc:MGI:2386643]	protein_coding
ENSMUSG00000033208	213.156	0.397669	0.158586	0.000462665	0.0433607	0.00208716	20203	S100b	S100 protein, beta polypeptide, neural [Source:MGI Symbol;Acc:MGI:98217]	protein_coding
ENSMUSG00000073434	294.663	0.403055	0.160718	0.00046412	0.0433607	0.0020669	106618	Wdr90	WD repeat domain 90 [Source:MGI Symbol;Acc:MGI:1921267]	protein_coding
ENSMUSG00000036781	449.671	0.602708	0.250318	0.000472752	0.0433607	0.00279498	67941	Rps27l	ribosomal protein S27-like [Source:MGI Symbol;Acc:MGI:1915191]	protein_coding
ENSMUSG00000040751	11.8447	1.12562	0.462029	0.000454276	0.0433607	0.00259353	56743	Lat2	linker for activation of T cells family, member 2 [Source:MGI Symbol;Acc:MGI:1926479]	protein_coding
ENSMUSG00000002007	14.2226	1.13546	0.507966	0.000462276	0.0433607	0.0045487	56504	Srpk3	serine/arginine-rich protein specific kinase 3 [Source:MGI Symbol;Acc:MGI:1891338]	protein_coding
ENSMUSG00000005148	183.295	-0.360299	0.139321	0.000424789	0.0429758	0.00167673	12224	Klf5	Kruppel-like factor 5 [Source:MGI Symbol;Acc:MGI:1338056]	protein_coding
ENSMUSG00000030787	75.4888	-0.0247722	0.0767314	0.000418095	0.0429758	0.248646	114332	Lyve1	lymphatic vessel endothelial hyaluronan receptor 1 [Source:MGI Symbol;Acc:MGI:2136348]	protein_coding
ENSMUSG00000019464	29.5138	0.619599	0.250912	0.000421304	0.0429758	0.0024249	19216	Ptger1	prostaglandin E receptor 1 (subtype EP1) [Source:MGI Symbol;Acc:MGI:97793]	protein_coding
ENSMUSG00000082399	18.7631	0.817303	0.32735	0.00042357	0.0429758	0.00226686	NA	Gm14036	predicted gene 14036 [Source:MGI Symbol;Acc:MGI:3649581]	processed_pseudogene
ENSMUSG00000000632	4125.52	-0.317324	0.120283	0.000412562	0.0427757	0.00141479	20370	Sez6	seizure related gene 6 [Source:MGI Symbol;Acc:MGI:104745]	protein_coding
ENSMUSG00000029319	437.572	0.2555	0.0942323	0.000412221	0.0427757	0.00102016	71883	Coq2	coenzyme Q2 4-hydroxybenzoate polyprenyltransferase [Source:MGI Symbol;Acc:MGI:1919133]	protein_coding
ENSMUSG00000028760	5192.31	-0.205374	0.0723899	0.00040453	0.0425903	0.000629343	230861	Eif4g3	eukaryotic translation initiation factor 4 gamma, 3 [Source:MGI Symbol;Acc:MGI:1923935]	protein_coding
ENSMUSG00000023007	781.894	0.245563	0.0880143	0.000404019	0.0425903	0.000793176	54614	Prpf40b	pre-mRNA processing factor 40B [Source:MGI Symbol;Acc:MGI:1925583]	protein_coding
ENSMUSG00000019254	897.633	0.251598	0.0926991	0.000403404	0.0425903	0.00100327	232807	Ppp1r12c	protein phosphatase 1, regulatory subunit 12C [Source:MGI Symbol;Acc:MGI:1924258]	protein_coding
ENSMUSG00000111394	271.408	0.419547	0.163751	0.000405671	0.0425903	0.00178919	NA	Gm49759	predicted gene, 49759 [Source:MGI Symbol;Acc:MGI:6215263]	TEC
ENSMUSG00000027434	97.319	0.574313	0.235246	0.000388518	0.0418421	0.00254996	18088	Nkx2-2	NK2 homeobox 2 [Source:MGI Symbol;Acc:MGI:97347]	protein_coding
ENSMUSG00000036890	482.215	-0.270223	0.0999849	0.000383844	0.0416764	0.00107088	227835	Gtdc1	glycosyltransferase-like domain containing 1 [Source:MGI Symbol;Acc:MGI:2444269]	protein_coding
ENSMUSG00000040952	3252.57	0.596205	0.239183	0.000384483	0.0416764	0.00228644	20085	Rps19	ribosomal protein S19 [Source:MGI Symbol;Acc:MGI:1333780]	protein_coding
ENSMUSG00000094344	79.0195	0.775688	0.309886	0.000380879	0.0416764	0.00212759	NA	Gm11942	predicted gene 11942 [Source:MGI Symbol;Acc:MGI:3650608]	processed_pseudogene
ENSMUSG00000022550	116.407	0.484437	0.187507	0.000372051	0.0411301	0.00169477	268822	Adck5	aarF domain containing kinase 5 [Source:MGI Symbol;Acc:MGI:2679274]	protein_coding
ENSMUSG00000036138	777.327	0.379599	0.143487	0.000367936	0.041098	0.0013634	113868	Acaa1a	acetyl-Coenzyme A acyltransferase 1A [Source:MGI Symbol;Acc:MGI:2148491]	protein_coding
ENSMUSG00000093996	86.7711	1.04878	0.421781	0.000369298	0.041098	0.00234496	NA	Fam205a3	family with sequence similarity 205, member A3 [Source:MGI Symbol;Acc:MGI:5434953]	protein_coding
ENSMUSG00000036437	511.939	-0.350815	0.132191	0.000363135	0.0409582	0.00131215	18166	Npy1r	neuropeptide Y receptor Y1 [Source:MGI Symbol;Acc:MGI:104963]	protein_coding
ENSMUSG00000022568	782.777	0.295264	0.110831	0.000356072	0.0409582	0.00120736	105782	Scrib	scribbled planar cell polarity [Source:MGI Symbol;Acc:MGI:2145950]	protein_coding
ENSMUSG00000024137	297.166	0.329667	0.124053	0.000361627	0.0409582	0.00127753	13560	E4f1	E4F transcription factor 1 [Source:MGI Symbol;Acc:MGI:109530]	protein_coding
ENSMUSG00000115338	272.238	0.470556	0.181291	0.000361626	0.0409582	0.00162302	18950	Pnp	purine-nucleoside phosphorylase [Source:MGI Symbol;Acc:MGI:97365]	protein_coding
ENSMUSG00000049553	980.374	-0.292214	0.106922	0.000351901	0.0407936	0.000935033	20019	Polr1a	polymerase (RNA) I polypeptide A [Source:MGI Symbol;Acc:MGI:1096397]	protein_coding
ENSMUSG00000118012	195.325	-0.305365	0.112862	0.000346883	0.0407256	0.00103722	NA	Gm46620	predicted gene, 46620 [Source:MGI Symbol;Acc:MGI:5826257]	lincRNA
ENSMUSG00000062296	2697.87	0.384878	0.14694	0.000348875	0.0407256	0.00151869	320429	Trank1	tetratricopeptide repeat and ankyrin repeat containing 1 [Source:MGI Symbol;Acc:MGI:1341834]	protein_coding
ENSMUSG00000060938	1245.81	0.598776	0.235188	0.000345254	0.0407256	0.00184609	19941	Rpl26	ribosomal protein L26 [Source:MGI Symbol;Acc:MGI:106022]	protein_coding
ENSMUSG00000085396	549.92	0.591343	0.236549	0.000333323	0.039744	0.00214791	103012	Firre	functional intergenic repeating RNA element [Source:MGI Symbol;Acc:MGI:2147989]	processed_transcript
ENSMUSG00000006403	405.052	0.444795	0.168911	0.00032808	0.0394003	0.00144909	240913	Adamts4	a disintegrin-like and metallopeptidase (reprolysin type) with thrombospondin type 1 motif, 4 [Source:MGI Symbol;Acc:MGI:1339949]	protein_coding
ENSMUSG00000042520	3208.82	-0.218292	0.0762416	0.000324779	0.0392865	0.000541692	74383	Ubap2l	ubiquitin-associated protein 2-like [Source:MGI Symbol;Acc:MGI:1921633]	protein_coding
ENSMUSG00000026154	205.254	0.413291	0.155112	0.000319868	0.0389749	0.00118956	68002	Sdhaf4	succinate dehydrogenase complex assembly factor 4 [Source:MGI Symbol;Acc:MGI:1915252]	protein_coding
ENSMUSG00000004771	3164.37	-0.264169	0.0948721	0.000303037	0.0371956	0.000808156	53869	Rab11a	RAB11A, member RAS oncogene family [Source:MGI Symbol;Acc:MGI:1858202]	protein_coding
ENSMUSG00000019143	347.05	0.273107	0.0977554	0.000288329	0.0356524	0.000763356	70791	Hars2	histidyl-tRNA synthetase 2 [Source:MGI Symbol;Acc:MGI:1918041]	protein_coding
ENSMUSG00000017734	1359.03	0.370618	0.132742	0.000286513	0.0356524	0.000778321	52840	Dbndd2	dysbindin (dystrobrevin binding protein 1) domain containing 2 [Source:MGI Symbol;Acc:MGI:106562]	protein_coding
ENSMUSG00000031389	35.9118	0.628756	0.237137	0.000279149	0.0352688	0.00134622	171207	Arhgap4	Rho GTPase activating protein 4 [Source:MGI Symbol;Acc:MGI:2159577]	protein_coding
ENSMUSG00000102117	26.7316	0.94542	0.360844	0.000281001	0.0352688	0.00150141	665237	Rpsa-ps1	ribosomal protein SA, pseudogene 1 [Source:MGI Symbol;Acc:MGI:3644886]	processed_pseudogene
ENSMUSG00000061887	1648.57	-0.309264	0.111101	0.000274091	0.0349267	0.000822956	72475	Ssbp3	single-stranded DNA binding protein 3 [Source:MGI Symbol;Acc:MGI:1919725]	protein_coding
ENSMUSG00000048216	1662.95	-0.266472	0.0938437	0.000268161	0.0345037	0.000614765	64450	Gpr85	G protein-coupled receptor 85 [Source:MGI Symbol;Acc:MGI:1927851]	protein_coding
ENSMUSG00000109216	8.55873	1.25427	0.470828	0.000268705	0.0345037	0.00122494	NA	Gm44907	predicted gene 44907 [Source:MGI Symbol;Acc:MGI:5753483]	TEC
ENSMUSG00000002032	251.07	0.442892	0.161155	0.000260282	0.0339445	0.000885483	71687	Tmem25	transmembrane protein 25 [Source:MGI Symbol;Acc:MGI:1918937]	protein_coding
ENSMUSG00000037625	1531.41	0.520906	0.198329	0.000257796	0.0338849	0.00146645	18417	Cldn11	claudin 11 [Source:MGI Symbol;Acc:MGI:106925]	protein_coding
ENSMUSG00000042962	80.9919	-0.439446	0.159251	0.000233315	0.0311565	0.000869249	432676	Gm5436	predicted pseudogene 5436 [Source:MGI Symbol;Acc:MGI:3643291]	processed_pseudogene
ENSMUSG00000031990	590.394	0.231306	0.0789261	0.000232251	0.0311565	0.000444939	83964	Jam3	junction adhesion molecule 3 [Source:MGI Symbol;Acc:MGI:1933825]	protein_coding
ENSMUSG00000027412	39.9215	0.698682	0.258289	0.000235172	0.0311565	0.00105408	64899	Lpin3	lipin 3 [Source:MGI Symbol;Acc:MGI:1891342]	protein_coding
ENSMUSG00000052293	337.052	-0.365453	0.131835	0.000229385	0.0311311	0.000838287	108143	Taf9	TATA-box binding protein associated factor 9 [Source:MGI Symbol;Acc:MGI:1888697]	protein_coding
ENSMUSG00000028463	32.689	1.32937	0.493783	0.000225698	0.0308817	0.00112144	230099	Car9	carbonic anhydrase 9 [Source:MGI Symbol;Acc:MGI:2447188]	protein_coding
ENSMUSG00000021578	1341.54	-0.262344	0.0895383	0.000219473	0.0302782	0.000457195	67433	Ccdc127	coiled-coil domain containing 127 [Source:MGI Symbol;Acc:MGI:1914683]	protein_coding
ENSMUSG00000017677	1428.38	0.512387	0.190482	0.000217969	0.0302782	0.00113823	78889	Wsb1	WD repeat and SOCS box-containing 1 [Source:MGI Symbol;Acc:MGI:1926139]	protein_coding
ENSMUSG00000020180	1531.92	-0.453321	0.168541	0.000213902	0.0300056	0.00115481	67332	Snrpd3	small nuclear ribonucleoprotein D3 [Source:MGI Symbol;Acc:MGI:1914582]	protein_coding
ENSMUSG00000000439	751.789	-0.385608	0.136726	0.00021211	0.0300056	0.000688701	67027	Mkrn2	makorin, ring finger protein, 2 [Source:MGI Symbol;Acc:MGI:1914277]	protein_coding
ENSMUSG00000000247	1535.41	-0.233115	0.0780292	0.000207905	0.0296629	0.000360266	16870	Lhx2	LIM homeobox protein 2 [Source:MGI Symbol;Acc:MGI:96785]	protein_coding
ENSMUSG00000031775	196.755	0.490292	0.179122	0.00020308	0.0292242	0.000918468	67801	Pllp	plasma membrane proteolipid [Source:MGI Symbol;Acc:MGI:1915051]	protein_coding
ENSMUSG00000116305	22.8354	0.69401	0.250586	0.000198236	0.0287753	0.000853546	NA	Lncppara	long noncoding RNA near Ppara [Source:MGI Symbol;Acc:MGI:5568843]	processed_transcript
ENSMUSG00000024816	596.55	0.353847	0.123321	0.000196145	0.0287215	0.000527154	67457	Frmd8	FERM domain containing 8 [Source:MGI Symbol;Acc:MGI:1914707]	protein_coding
ENSMUSG00000022617	385.842	0.258063	0.087085	0.000188596	0.0282588	0.000383319	12651	Chkb	choline kinase beta [Source:MGI Symbol;Acc:MGI:1328313]	protein_coding
ENSMUSG00000029022	104.517	0.432411	0.153122	0.000191292	0.0282588	0.000659263	28010	Miip	migration and invasion inhibitory protein [Source:MGI Symbol;Acc:MGI:106506]	protein_coding
ENSMUSG00000106918	485.666	0.486757	0.172251	0.000190115	0.0282588	0.000644372	66845	Mrpl33	mitochondrial ribosomal protein L33 [Source:MGI Symbol;Acc:MGI:2137225]	protein_coding
ENSMUSG00000084416	150.044	0.579778	0.206988	0.000189042	0.0282588	0.000733058	100043141	Rpl10a-ps1	ribosomal protein L10A, pseudogene 1 [Source:MGI Symbol;Acc:MGI:3705885]	processed_pseudogene
ENSMUSG00000015451	24.8619	1.15824	0.438942	0.000182646	0.0279716	0.00139769	625018	C4a	complement component 4A (Rodgers blood group) [Source:MGI Symbol;Acc:MGI:98320]	processed_transcript
ENSMUSG00000009079	3145.27	-0.412715	0.146298	0.000167803	0.0259365	0.000674084	14030	Ewsr1	Ewing sarcoma breakpoint region 1 [Source:MGI Symbol;Acc:MGI:99960]	protein_coding
ENSMUSG00000104814	50.3149	0.573127	0.200895	0.000165825	0.0259365	0.000571	NA	Gm42979	predicted gene 42979 [Source:MGI Symbol;Acc:MGI:5663116]	TEC
ENSMUSG00000029720	77.9474	0.91848	0.337854	0.000166866	0.0259365	0.000969267	NA	Gm20605	predicted gene 20605 [Source:MGI Symbol;Acc:MGI:5306917]	protein_coding
ENSMUSG00000113061	485.766	0.564799	0.196778	0.000154301	0.0245309	0.000512723	100042388	Rps18-ps5	ribosomal protein S18, pseudogene 5 [Source:MGI Symbol;Acc:MGI:3649931]	protein_coding
ENSMUSG00000097767	3701.89	0.644419	0.223924	0.000149565	0.0240066	0.000498075	330166	Miat	myocardial infarction associated transcript (non-protein coding) [Source:MGI Symbol;Acc:MGI:2444886]	lincRNA
ENSMUSG00000043831	625.862	0.254597	0.0829368	0.000144891	0.0234822	0.000250424	75099	Lysmd4	LysM, putative peptidoglycan-binding, domain containing 4 [Source:MGI Symbol;Acc:MGI:1922349]	protein_coding
ENSMUSG00000036533	434.054	-0.325788	0.109038	0.000141987	0.0232371	0.00034902	260409	Cdc42ep3	CDC42 effector protein (Rho GTPase binding) 3 [Source:MGI Symbol;Acc:MGI:2384718]	protein_coding
ENSMUSG00000031385	173.297	0.674355	0.236652	0.000138723	0.0229277	0.000585576	140571	Plxnb3	plexin B3 [Source:MGI Symbol;Acc:MGI:2154240]	protein_coding
ENSMUSG00000031748	19992.8	-0.239408	0.0770002	0.000136635	0.0228672	0.000211849	14681	Gnao1	guanine nucleotide binding protein, alpha O [Source:MGI Symbol;Acc:MGI:95775]	protein_coding
ENSMUSG00000022559	373.471	0.308704	0.102746	0.000136821	0.0228672	0.000314571	30840	Fbxl6	F-box and leucine-rich repeat protein 6 [Source:MGI Symbol;Acc:MGI:1354705]	protein_coding
ENSMUSG00000022515	338.772	0.336187	0.112578	0.000136987	0.0228672	0.000371338	72615	Anks3	ankyrin repeat and sterile alpha motif domain containing 3 [Source:MGI Symbol;Acc:MGI:1919865]	protein_coding
ENSMUSG00000097545	601.087	0.501318	0.175494	0.000133417	0.0228672	0.000556364	268755	Mir124a-1hg	Mir124-1 host gene (non-protein coding) [Source:MGI Symbol;Acc:MGI:2442197]	lincRNA
ENSMUSG00000048782	25.8148	0.9398	0.330165	0.000131696	0.0228672	0.000600084	233752	Insc	INSC spindle orientation adaptor protein [Source:MGI Symbol;Acc:MGI:1917942]	protein_coding
ENSMUSG00000031527	331.509	-0.401623	0.13574	0.000127307	0.0223698	0.000395289	67276	Eri1	exoribonuclease 1 [Source:MGI Symbol;Acc:MGI:1914526]	protein_coding
ENSMUSG00000001323	2165.7	-0.2293	0.0737225	0.000127122	0.0223698	0.000202657	27364	Srr	serine racemase [Source:MGI Symbol;Acc:MGI:1351636]	protein_coding
ENSMUSG00000041354	246.456	0.510908	0.174024	0.000121835	0.0218687	0.000432477	19732	Rgl2	ral guanine nucleotide dissociation stimulator-like 2 [Source:MGI Symbol;Acc:MGI:107483]	protein_coding
ENSMUSG00000041309	55.1891	0.641713	0.218349	0.000120013	0.0217759	0.000420045	14912	Nkx6-2	NK6 homeobox 2 [Source:MGI Symbol;Acc:MGI:1352738]	protein_coding
ENSMUSG00000022438	377.095	0.473428	0.160546	0.000114784	0.021056	0.000407528	170736	Parvb	parvin, beta [Source:MGI Symbol;Acc:MGI:2153063]	protein_coding
ENSMUSG00000037852	19904.7	-0.180884	0.0548179	0.000109224	0.0202697	0.000145199	12876	Cpe	carboxypeptidase E [Source:MGI Symbol;Acc:MGI:101932]	protein_coding
ENSMUSG00000026289	891.61	0.237453	0.0728677	0.000109284	0.0202697	0.000156055	77040	Atg16l1	autophagy related 16-like 1 (S. cerevisiae) [Source:MGI Symbol;Acc:MGI:1924290]	protein_coding
ENSMUSG00000034616	119.529	0.71021	0.245229	0.000108154	0.0202697	0.000483614	245857	Ssh3	slingshot protein phosphatase 3 [Source:MGI Symbol;Acc:MGI:2683546]	protein_coding
ENSMUSG00000026576	20239	-0.212224	0.0655193	0.000102139	0.0195977	0.000162048	11931	Atp1b1	ATPase, Na+/K+ transporting, beta 1 polypeptide [Source:MGI Symbol;Acc:MGI:88108]	protein_coding
ENSMUSG00000072893	136.694	0.662444	0.227177	9.98397e-05	0.0193794	0.000469968	74476	4933439C10Rik	RIKEN cDNA 4933439C10 gene [Source:MGI Symbol;Acc:MGI:1921726]	processed_transcript
ENSMUSG00000025702	2344.27	0.182702	0.055301	9.82565e-05	0.0192964	0.000135466	71779	Marchf8	membrane associated ring-CH-type finger 8 [Source:MGI Symbol;Acc:MGI:1919029]	protein_coding
ENSMUSG00000095362	236.268	0.604084	0.19974	9.64863e-05	0.0191744	0.000303163	329575	Gm14325	predicted gene 14325 [Source:MGI Symbol;Acc:MGI:3702875]	protein_coding
ENSMUSG00000032116	1178.41	-0.372343	0.120388	9.10207e-05	0.0183061	0.000230711	16430	Stt3a	STT3, subunit of the oligosaccharyltransferase complex, homolog A (S. cerevisiae) [Source:MGI Symbol;Acc:MGI:105124]	protein_coding
ENSMUSG00000032336	8275.66	-0.193362	0.0564593	9.04897e-05	0.0183061	8.23539e-05	20320	Nptn	neuroplastin [Source:MGI Symbol;Acc:MGI:108077]	protein_coding
ENSMUSG00000091475	243.562	0.503813	0.166523	9.04172e-05	0.0183061	0.000292451	NA	Cerox1	cytoplasmic endogenous regulator of oxidative phosphorylation 1 [Source:MGI Symbol;Acc:MGI:1920084]	processed_transcript
ENSMUSG00000016356	63.66	0.736508	0.242794	8.87149e-05	0.0183061	0.000281546	73368	Col20a1	collagen, type XX, alpha 1 [Source:MGI Symbol;Acc:MGI:1920618]	protein_coding
ENSMUSG00000037266	2362.56	0.509725	0.169944	8.45387e-05	0.0178633	0.000325979	27981	Rsrp1	arginine/serine rich protein 1 [Source:MGI Symbol;Acc:MGI:106498]	protein_coding
ENSMUSG00000074102	1456.1	-0.328607	0.104017	8.2966e-05	0.0177558	0.000184875	109095	Rbm15b	RNA binding motif protein 15B [Source:MGI Symbol;Acc:MGI:1923598]	protein_coding
ENSMUSG00000050854	57.656	0.614977	0.200565	8.24213e-05	0.0177558	0.000260229	230678	Tmem125	transmembrane protein 125 [Source:MGI Symbol;Acc:MGI:1923409]	protein_coding
ENSMUSG00000024948	191.584	0.550717	0.18412	7.48632e-05	0.0164433	0.000337544	26412	Map4k2	mitogen-activated protein kinase kinase kinase kinase 2 [Source:MGI Symbol;Acc:MGI:1346883]	protein_coding
ENSMUSG00000029596	28.3537	1.03181	0.33535	7.1898e-05	0.0160026	0.000240536	257635	Sdsl	serine dehydratase-like [Source:MGI Symbol;Acc:MGI:2182607]	protein_coding
ENSMUSG00000027835	756.026	0.285756	0.0857754	6.84522e-05	0.0154415	0.000115917	56426	Pdcd10	programmed cell death 10 [Source:MGI Symbol;Acc:MGI:1928396]	protein_coding
ENSMUSG00000073435	164.839	0.385856	0.120252	6.46924e-05	0.0147933	0.000168775	79059	Nme3	NME/NM23 nucleoside diphosphate kinase 3 [Source:MGI Symbol;Acc:MGI:1930182]	protein_coding
ENSMUSG00000023764	176.375	0.47267	0.150454	6.32989e-05	0.0146757	0.000193275	78887	Sfi1	Sfi1 homolog, spindle assembly associated (yeast) [Source:MGI Symbol;Acc:MGI:1926137]	protein_coding
ENSMUSG00000032295	576.03	0.381471	0.120681	6.01585e-05	0.014144	0.000176899	73744	Man2c1	mannosidase, alpha, class 2C, member 1 [Source:MGI Symbol;Acc:MGI:1920994]	protein_coding
ENSMUSG00000040564	14.443	1.37875	0.445264	5.74891e-05	0.0137095	0.000221323	11812	Apoc1	apolipoprotein C-I [Source:MGI Symbol;Acc:MGI:88053]	protein_coding
ENSMUSG00000025103	3133.48	-0.290001	0.0870548	4.92366e-05	0.0119117	0.000120711	83962	Btbd1	BTB (POZ) domain containing 1 [Source:MGI Symbol;Acc:MGI:1933765]	protein_coding
ENSMUSG00000022456	8107.33	-0.300501	0.0883145	4.74116e-05	0.0116388	9.79763e-05	24050	Septin3	septin 3 [Source:MGI Symbol;Acc:MGI:1345148]	protein_coding
ENSMUSG00000022285	20990.1	-0.225439	0.0655097	4.58228e-05	0.0114167	6.60179e-05	22631	Ywhaz	tyrosine 3-monooxygenase/tryptophan 5-monooxygenase activation protein, zeta polypeptide [Source:MGI Symbol;Acc:MGI:109484]	protein_coding
ENSMUSG00000021720	514.294	-0.238917	0.0689382	3.9586e-05	0.0100123	4.84449e-05	71816	Rnf180	ring finger protein 180 [Source:MGI Symbol;Acc:MGI:1919066]	protein_coding
ENSMUSG00000020739	480.424	0.339746	0.102058	3.83242e-05	0.00984224	0.000125415	445007	Nup85	nucleoporin 85 [Source:MGI Symbol;Acc:MGI:3046173]	protein_coding
ENSMUSG00000038248	2357.64	-0.354547	0.103832	3.51077e-05	0.00915708	9.40474e-05	109205	Sobp	sine oculis binding protein [Source:MGI Symbol;Acc:MGI:1924427]	protein_coding
ENSMUSG00000010392	887.308	-0.34337	0.0997971	3.23494e-05	0.00857157	7.01679e-05	53334	Gosr1	golgi SNAP receptor complex member 1 [Source:MGI Symbol;Acc:MGI:1858260]	protein_coding
ENSMUSG00000024525	122.407	-0.941967	0.287385	3.15616e-05	0.00850063	0.000150449	114663	Impa2	inositol (myo)-1(or 4)-monophosphatase 2 [Source:MGI Symbol;Acc:MGI:2149728]	protein_coding
ENSMUSG00000041362	2451.07	-0.281519	0.0812511	3.10123e-05	0.00850063	5.27822e-05	71653	Shtn1	shootin 1 [Source:MGI Symbol;Acc:MGI:1918903]	protein_coding
ENSMUSG00000062906	99.2091	0.459877	0.134017	3.0791e-05	0.00850063	7.8331e-05	170787	Hdac10	histone deacetylase 10 [Source:MGI Symbol;Acc:MGI:2158340]	protein_coding
ENSMUSG00000037243	143.923	0.515078	0.154074	3.1036e-05	0.00850063	0.000110979	103836	Zfp692	zinc finger protein 692 [Source:MGI Symbol;Acc:MGI:2144276]	protein_coding
ENSMUSG00000097391	182.369	0.551706	0.166707	3.15725e-05	0.00850063	0.000130444	100040724	Mirg	miRNA containing gene [Source:MGI Symbol;Acc:MGI:3781106]	lincRNA
ENSMUSG00000043923	89.9642	0.603467	0.182695	2.91806e-05	0.00850063	0.00014036	382073	Ccdc84	coiled-coil domain containing 84 [Source:MGI Symbol;Acc:MGI:2685960]	protein_coding
ENSMUSG00000047767	164.76	0.464547	0.135869	2.78436e-05	0.00829989	8.63506e-05	73683	Atg16l2	autophagy related 16-like 2 (S. cerevisiae) [Source:MGI Symbol;Acc:MGI:1920933]	protein_coding
ENSMUSG00000022555	180.371	0.447974	0.130451	2.53807e-05	0.00770328	7.42979e-05	13350	Dgat1	diacylglycerol O-acyltransferase 1 [Source:MGI Symbol;Acc:MGI:1333825]	protein_coding
ENSMUSG00000007872	612.495	0.539422	0.157808	2.51744e-05	0.00770328	9.02286e-05	15903	Id3	inhibitor of DNA binding 3 [Source:MGI Symbol;Acc:MGI:96398]	protein_coding
ENSMUSG00000028047	166.031	0.510889	0.148393	2.31982e-05	0.00730654	6.17211e-05	21827	Thbs3	thrombospondin 3 [Source:MGI Symbol;Acc:MGI:98739]	protein_coding
ENSMUSG00000092090	44.4964	0.73959	0.217762	2.31358e-05	0.00730654	0.000101904	NA	Gm3294	predicted gene 3294 [Source:MGI Symbol;Acc:MGI:3781472]	lincRNA
ENSMUSG00000038685	266.967	0.592489	0.175599	2.15239e-05	0.00704508	0.000106164	269400	Rtel1	regulator of telomere elongation helicase 1 [Source:MGI Symbol;Acc:MGI:2139369]	protein_coding
ENSMUSG00000090086	79.8236	0.736712	0.213673	1.91252e-05	0.00638515	5.72873e-05	NA	AI480526	expressed sequence AI480526 [Source:MGI Symbol;Acc:MGI:2140910]	lincRNA
ENSMUSG00000000579	358.135	0.349967	0.097659	1.77268e-05	0.00603905	3.34006e-05	100040563	Dynlt1c	dynein light chain Tctex-type 1C [Source:MGI Symbol;Acc:MGI:3807476]	protein_coding
ENSMUSG00000082809	712.414	0.807112	0.229957	1.68147e-05	0.00584767	4.39446e-05	100043840	Gm14150	predicted gene 14150 [Source:MGI Symbol;Acc:MGI:3651006]	processed_pseudogene
ENSMUSG00000085028	26.432	1.00695	0.283359	1.39964e-05	0.00498033	3.68045e-05	329584	Slc2a4rg-ps	Slc2a4 regulator, pseudogene [Source:MGI Symbol;Acc:MGI:3651388]	transcribed_unitary_pseudogene
ENSMUSG00000095199	39.4766	1.06925	0.301142	1.40224e-05	0.00498033	4.01095e-05	NA	Zfp967	zinc finger protein 967 [Source:MGI Symbol;Acc:MGI:3709638]	protein_coding
ENSMUSG00000037979	691.964	-0.443664	0.12191	1.26785e-05	0.00472298	2.50616e-05	215707	Ccdc92	coiled-coil domain containing 92 [Source:MGI Symbol;Acc:MGI:106485]	protein_coding
ENSMUSG00000036459	92.3695	0.512104	0.140971	1.27319e-05	0.00472298	2.77401e-05	101543	Wtip	WT1-interacting protein [Source:MGI Symbol;Acc:MGI:2141920]	protein_coding
ENSMUSG00000004561	318.145	0.446369	0.122906	1.18474e-05	0.00459928	3.03081e-05	52535	Mettl17	methyltransferase like 17 [Source:MGI Symbol;Acc:MGI:1098577]	protein_coding
ENSMUSG00000020849	21220	-0.264441	0.0686251	9.09271e-06	0.00361392	1.62994e-05	22627	Ywhae	tyrosine 3-monooxygenase/tryptophan 5-monooxygenase activation protein, epsilon polypeptide [Source:MGI Symbol;Acc:MGI:894689]	protein_coding
ENSMUSG00000110710	176.065	0.488975	0.132101	8.81439e-06	0.00358875	2.00975e-05	NA	C78859	expressed sequence C78859 [Source:MGI Symbol;Acc:MGI:2142856]	lincRNA
ENSMUSG00000006241	72.997	0.612116	0.161792	6.51362e-06	0.0027183	1.78651e-05	67119	Ccdc159	coiled-coil domain containing 159 [Source:MGI Symbol;Acc:MGI:1914369]	protein_coding
ENSMUSG00000024869	21.6572	1.17613	0.318706	6.21843e-06	0.00266165	2.23385e-05	NA	Gm49405	predicted gene, 49405 [Source:MGI Symbol;Acc:MGI:6155029]	protein_coding
ENSMUSG00000001065	404.231	0.397227	0.102957	5.65608e-06	0.00248465	1.27437e-05	57247	Zfp276	zinc finger protein (C2H2 type) 276 [Source:MGI Symbol;Acc:MGI:1888495]	protein_coding
ENSMUSG00000061028	414.819	0.409624	0.106197	5.19669e-06	0.00234455	1.39826e-05	53609	Clasrp	CLK4-associating serine/arginine rich protein [Source:MGI Symbol;Acc:MGI:1855695]	protein_coding
ENSMUSG00000045455	69.1681	0.720248	0.181107	3.01051e-06	0.00139596	1.14388e-05	NA	Gm9797	predicted pseudogene 9797 [Source:MGI Symbol;Acc:MGI:3704349]	transcribed_processed_pseudogene
ENSMUSG00000026102	436.993	-0.333473	0.0819578	2.77622e-06	0.0013241	9.73783e-06	16329	Inpp1	inositol polyphosphate-1-phosphatase [Source:MGI Symbol;Acc:MGI:104848]	protein_coding
ENSMUSG00000030406	186.121	1.29683	0.336364	2.61971e-06	0.0012862	1.51658e-05	381853	Gipr	gastric inhibitory polypeptide receptor [Source:MGI Symbol;Acc:MGI:1352753]	protein_coding
ENSMUSG00000040649	2118.05	-0.320848	0.0782351	2.43076e-06	0.00126655	6.64139e-06	108653	Rimklb	ribosomal modification protein rimK-like family member B [Source:MGI Symbol;Acc:MGI:1918325]	protein_coding
ENSMUSG00000033253	509.974	0.367549	0.0902232	2.50382e-06	0.00126655	9.27495e-06	230676	Szt2	SZT2 subunit of KICSTOR complex [Source:MGI Symbol;Acc:MGI:3033336]	protein_coding
ENSMUSG00000046709	3596.33	-0.376554	0.0921114	2.32357e-06	0.00126051	7.22261e-06	26414	Mapk10	mitogen-activated protein kinase 10 [Source:MGI Symbol;Acc:MGI:1346863]	protein_coding
ENSMUSG00000006782	3762.97	0.499558	0.124097	2.34086e-06	0.00126051	1.07276e-05	12799	Cnp	2',3'-cyclic nucleotide 3' phosphodiesterase [Source:MGI Symbol;Acc:MGI:88437]	protein_coding
ENSMUSG00000078485	405.327	0.379764	0.0923939	2.05771e-06	0.00118446	6.06137e-06	NA	Plekhn1	pleckstrin homology domain containing, family N member 1 [Source:MGI Symbol;Acc:MGI:2387630]	protein_coding
ENSMUSG00000009995	297.22	0.485975	0.119131	1.89188e-06	0.0011279	8.30417e-06	66826	Taz	tafazzin [Source:MGI Symbol;Acc:MGI:109626]	protein_coding
ENSMUSG00000036036	521.277	0.496709	0.122104	1.67014e-06	0.00105082	1.01747e-05	22715	Zfp57	zinc finger protein 57 [Source:MGI Symbol;Acc:MGI:99204]	protein_coding
ENSMUSG00000097961	24.8885	1.23335	0.302006	1.69964e-06	0.00105082	7.77539e-06	NA	Gm27000	predicted gene, 27000 [Source:MGI Symbol;Acc:MGI:5504115]	lincRNA
ENSMUSG00000042846	524.079	-0.31438	0.0745393	1.54209e-06	0.00102969	5.07068e-06	216028	Lrrtm3	leucine rich repeat transmembrane neuronal 3 [Source:MGI Symbol;Acc:MGI:2389177]	protein_coding
ENSMUSG00000036281	391.792	0.374857	0.0887094	1.23666e-06	0.00086015	4.72434e-06	227644	Snapc4	small nuclear RNA activating complex, polypeptide 4 [Source:MGI Symbol;Acc:MGI:2443935]	protein_coding
ENSMUSG00000021268	18408.5	0.773614	0.189652	1.09504e-06	0.00079476	8.79723e-06	17263	Meg3	maternally expressed 3 [Source:MGI Symbol;Acc:MGI:1202886]	lincRNA
ENSMUSG00000028426	5574.53	-0.396155	0.0932841	9.78575e-07	0.000742516	3.9827e-06	19359	Rad23b	RAD23 homolog B, nucleotide excision repair protein [Source:MGI Symbol;Acc:MGI:105128]	protein_coding
ENSMUSG00000097156	590.7	0.418559	0.0974634	8.54098e-07	0.000708625	3.28924e-06	NA	Gm3764	predicted gene 3764 [Source:MGI Symbol;Acc:MGI:3781938]	lincRNA
ENSMUSG00000040940	329.396	0.500167	0.116573	8.65445e-07	0.000708625	3.60149e-06	16801	Arhgef1	Rho guanine nucleotide exchange factor (GEF) 1 [Source:MGI Symbol;Acc:MGI:1353510]	protein_coding
ENSMUSG00000023191	233.266	0.637999	0.150789	8.91459e-07	0.000708625	4.36499e-06	14789	P3h3	prolyl 3-hydroxylase 3 [Source:MGI Symbol;Acc:MGI:1315208]	protein_coding
ENSMUSG00000010021	71.6025	1.27397	0.304296	8.31818e-07	0.000708625	5.46578e-06	286942	Kif19a	kinesin family member 19A [Source:MGI Symbol;Acc:MGI:2447024]	protein_coding
ENSMUSG00000040690	896.11	0.642694	0.148873	5.90833e-07	0.000580164	2.61083e-06	107581	Col16a1	collagen, type XVI, alpha 1 [Source:MGI Symbol;Acc:MGI:1095396]	protein_coding
ENSMUSG00000015377	390.729	0.413804	0.0934679	5.25701e-07	0.000548471	1.6688e-06	69440	Dennd6b	DENN/MADD domain containing 6B [Source:MGI Symbol;Acc:MGI:1916690]	protein_coding
ENSMUSG00000062729	132.024	0.661662	0.149754	4.13812e-07	0.000515553	1.92303e-06	19044	Ppox	protoporphyrinogen oxidase [Source:MGI Symbol;Acc:MGI:104968]	protein_coding
ENSMUSG00000044349	1901.52	0.747872	0.173343	4.55316e-07	0.000515553	2.94774e-06	319317	Snhg11	small nucleolar RNA host gene 11 [Source:MGI Symbol;Acc:MGI:2441845]	protein_coding
ENSMUSG00000109378	44.1616	0.886072	0.202836	4.63266e-07	0.000515553	2.23262e-06	NA	Gm49396	predicted gene, 49396 [Source:MGI Symbol;Acc:MGI:6121629]	protein_coding
ENSMUSG00000043004	9127.62	-0.348861	0.0766377	3.1114e-07	0.000438312	9.55821e-07	14702	Gng2	guanine nucleotide binding protein (G protein), gamma 2 [Source:MGI Symbol;Acc:MGI:102705]	protein_coding
ENSMUSG00000042073	34.9165	1.00876	0.224138	3.15087e-07	0.000438312	1.38665e-06	76491	Abhd14b	abhydrolase domain containing 14b [Source:MGI Symbol;Acc:MGI:1923741]	protein_coding
ENSMUSG00000034000	30.1308	1.16284	0.257916	2.8304e-07	0.000438312	1.18654e-06	241159	Neu4	sialidase 4 [Source:MGI Symbol;Acc:MGI:2661364]	protein_coding
ENSMUSG00000031328	3673.87	0.573526	0.12374	1.7608e-07	0.000344569	5.49981e-07	192176	Flna	filamin, alpha [Source:MGI Symbol;Acc:MGI:95556]	protein_coding
ENSMUSG00000027570	136.055	0.893259	0.194121	1.85774e-07	0.000344569	7.43315e-07	12841	Col9a3	collagen, type IX, alpha 3 [Source:MGI Symbol;Acc:MGI:894686]	protein_coding
ENSMUSG00000025145	331.328	0.629053	0.132276	7.72412e-08	0.00019217	2.04046e-07	217366	Lrrc45	leucine rich repeat containing 45 [Source:MGI Symbol;Acc:MGI:2387183]	protein_coding
ENSMUSG00000086859	134.841	0.782323	0.164884	8.05843e-08	0.00019217	3.4407e-07	76972	Snhg20	small nucleolar RNA host gene 20 [Source:MGI Symbol;Acc:MGI:1924222]	lincRNA
ENSMUSG00000090077	195.899	0.741343	0.133043	1.15252e-09	3.84779e-06	5.69935e-09	72699	Lime1	Lck interacting transmembrane adaptor 1 [Source:MGI Symbol;Acc:MGI:1919949]	protein_coding
ENSMUSG00000024186	200.651	1.23281	0.221962	5.37287e-10	2.24223e-06	7.76135e-09	50782	Rgs11	regulator of G-protein signaling 11 [Source:MGI Symbol;Acc:MGI:1354739]	protein_coding
ENSMUSG00000021495	764.397	0.390059	0.065742	1.62551e-10	1.06361e-06	1.48565e-09	212483	Fam193b	family with sequence similarity 193, member B [Source:MGI Symbol;Acc:MGI:2385851]	protein_coding
ENSMUSG00000029068	1004.72	0.700022	0.120386	1.91148e-10	1.06361e-06	2.26029e-09	56036	Ccnl2	cyclin L2 [Source:MGI Symbol;Acc:MGI:1927119]	protein_coding
ENSMUSG00000098371	14.5875	-0.0018123	0.0703407	1.41416e-14	2.36067e-10	0.366636	NA	Gm28037	predicted gene, 28037 [Source:MGI Symbol;Acc:MGI:5547773]	processed_transcript
