# Supplementary material for: Mecp2 knock-out astrocytes affect synaptogenesis by interleukin 6 dependent mechanisms
Source: iScience. 2024 Feb 23;27(3):109296. doi: 10.1016/j.isci.2024.109296 (PMC10926209; doi:10.1016/j.isci.2024.109296)
Supplement: Data S1. Tables S1–S10 [file mmc2.zip › Revised tables_2 round/Table S10.primers qPCR related to Figures 3-5.xlsx]

## Sheet: Table S10_Primers RT-qPCR
	List of primers for RT-qPCR, related to STAR Methods
	Gene Symbol (mus musculus)			Sequence 5' - 3'
	C3			Fw	GAGTGGGGCTAGTGGCTGTGGA
				Rev	CCTGGGGTGCAGCCAATGTCTG
	C4b			Fw	TGGCTCCTTCCACGACCCATGT
				Rev	AGGGCAATGACCACAAAGGCGG
	Ccl2			Fw	GCCTGCTGTTCACAGTTGC
				Rev	ATTGGGATCATCTTGCTGGT
	Ccn2			Fw	CTTCTGCGATTTCGGCTCCCCC
				Rev	ACACCGACCCACCGAAGACAC
	Chuk			Fw	TCGGAAACCAGCCTCTCAGTCT
				Rev	CTTCTGGATGCAAATGGTCCTTC
	Cyclophilin A			Fw	GGCAAATGCTGGACCAAACACAA
				Rev	GTAAAATGCCCGCAAGTCAAAAG
	Cxcl12			Fw	TGCATCAGTGACGGTAAACCA
				Rev	TTCTTCAGCCGTGCAACAATC
	Efnb1			Fw	AGCCACACCAGGAAATCCGC
				Rev	CGGTTCTCCAGTCCCTCCAA
	Hprt			Fw	ACAGGCCAGACTTTGTTGGAT
				Rev	TGCAGATTCAACTTGCGCTC
	Hmgb1			Fw	GCAGCAGATGACAAGCAGCCCT
				Rev	TGACCACCCCCTTTTTCGCTGC
	Ikbke			Fw	CCCAAAGTTCGTCCCTAAGGT
				Rev	ATCAACGCCTGTCCATCCA
	Il17r			Fw	CACCCCAAAAACCTGACCCCG
				Rev	TGACACACAGCCGCTCATTGG
	Il1β			Fw	AGTTGACGGACCCCAAAAGA
				Rev	GGACAGCCCAGGTCAAAGG
	Il33			Fw	GCAAAGTTCAGCAGCACCGCAG
				Rev	AGGCCAGAACGGAGTCTCATGCA
	Il6			Fw	CGGAGAGGAGACTTCACA
				Rev	AGAATTGCCATTGCACAAC
	Mecp2			Fw	AAACCACCTAAGAAGCCCAAATC
				Rev	TTGACAACAAGTTTCCCAGGG
	Rpl13			Fw	TGGCTGGCATCCACAAGAAA
				Rev	TTCTTCAGCAGAACTGTCTCCC
	Socs3			Fw	CCAAGGCCGGAGATTTCGC
				Rev	CGGGAAACTTGCTGTGGGTGA
	Stat2			Fw	GAACCAACTCTCCATTGCCTG
				Rev	CGTAAGAGGAGAACTGCCAGC
	Stat3			Fw	AGGAGTCTAACAACGGCAGCCT
				Rev	GTGGTACACCTCAGTCTCGAAG
	Tgfβ			Fw	GGAGAGCCCTGGATACCAAC
				Rev	CAACCCAGGTCCTTCCTAAA
	Tnfα			Fw	AGACCCTCACACTCAGATCATCTTC
				Rev	TTGCTACGACGTGGGCTACA
	Vegfα			Fw	ATGAAGCCCTGGAGTGCGTG
				Rev	CTTTGGTGAGGTTTGATCCG
	Ywhaz			Fw	CGAGGTTGCTGCTGGTGATG
				Rev	TGGGGTGTGTCGGCTGCA
