# Supplementary material for: Mecp2 knock-out astrocytes affect synaptogenesis by interleukin 6 dependent mechanisms
Source: iScience. 2024 Feb 23;27(3):109296. doi: 10.1016/j.isci.2024.109296 (PMC10926209; doi:10.1016/j.isci.2024.109296)
Supplement: Data S1. Tables S1–S10 [file mmc2.zip › Revised tables_2 round/Table S2.DEGs +aWT vs +CTRL related to Figure 2.xlsx]

## Sheet: Table S2_WTvsCTRL_padj<0.05
Row.names	baseMean	log2FoldChange	lfcSE	pvalue	padj	svalue	entrezgene	Gene.name	Gene.description	Gene.type
ENSMUSG00000021273	5365.05	0.247075	0.110646	0.00633253	0.0498769	0.00293469	14137	Fdft1	farnesyl diphosphate farnesyl transferase 1 [Source:MGI Symbol;Acc:MGI:102706]	protein_coding
ENSMUSG00000075272	41.3021	-0.386392	0.208104	0.0063337	0.0498769	0.00750053	620631	Ttc30a2	tetratricopeptide repeat domain 30A2 [Source:MGI Symbol;Acc:MGI:3700200]	protein_coding
ENSMUSG00000001240	103.563	-0.305474	0.146202	0.00631811	0.0497941	0.00420144	54409	Ramp2	receptor (calcitonin) activity modifying protein 2 [Source:MGI Symbol;Acc:MGI:1859650]	protein_coding
ENSMUSG00000033278	665.411	-0.262351	0.11807	0.00631436	0.0497846	0.00304077	19274	Ptprm	protein tyrosine phosphatase, receptor type, M [Source:MGI Symbol;Acc:MGI:102694]	protein_coding
ENSMUSG00000022261	1111.36	-0.131792	0.0507353	0.00630598	0.0497384	0.000934792	15529	Sdc2	syndecan 2 [Source:MGI Symbol;Acc:MGI:1349165]	protein_coding
ENSMUSG00000007036	842.334	0.229937	0.0995145	0.00628567	0.049602	0.00233756	193742	Abhd16a	abhydrolase domain containing 16A [Source:MGI Symbol;Acc:MGI:99476]	protein_coding
ENSMUSG00000018334	748.267	-0.260892	0.116415	0.00628439	0.049602	0.002862	16706	Ksr1	kinase suppressor of ras 1 [Source:MGI Symbol;Acc:MGI:105051]	protein_coding
ENSMUSG00000068015	353.765	0.194684	0.0799397	0.00628436	0.049602	0.00162436	380916	Lrch1	leucine-rich repeats and calponin homology (CH) domain containing 1 [Source:MGI Symbol;Acc:MGI:2443390]	protein_coding
ENSMUSG00000096956	40.3747	0.453355	0.273795	0.00628615	0.049602	0.0121798	100616095	Snhg18	small nucleolar RNA host gene 18 [Source:MGI Symbol;Acc:MGI:1914085]	lincRNA
ENSMUSG00000017132	1089.98	-0.218622	0.0923756	0.00627352	0.049582	0.00198756	19157	Cyth1	cytohesin 1 [Source:MGI Symbol;Acc:MGI:1334257]	protein_coding
ENSMUSG00000109857	4.55684	0.0942401	0.207207	0.00627198	0.049582	0.137425	118027462	Gm32817	predicted gene, 32817 [Source:MGI Symbol;Acc:MGI:5591976]	processed_transcript
ENSMUSG00000032911	758.685	0.373426	0.209825	0.00626816	0.0495796	0.00913974	121021	Cspg4	chondroitin sulfate proteoglycan 4 [Source:MGI Symbol;Acc:MGI:2153093]	protein_coding
ENSMUSG00000019194	965.563	0.252052	0.112264	0.00625318	0.0494945	0.0028078	20266	Scn1b	sodium channel, voltage-gated, type I, beta [Source:MGI Symbol;Acc:MGI:98247]	protein_coding
ENSMUSG00000024507	1644.04	-0.154716	0.0612076	0.00625488	0.0494945	0.00116846	15488	Hsd17b4	hydroxysteroid (17-beta) dehydrogenase 4 [Source:MGI Symbol;Acc:MGI:105089]	protein_coding
ENSMUSG00000033953	7112.59	0.144114	0.056087	0.00624194	0.0494319	0.00103568	19058	Ppp3r1	protein phosphatase 3, regulatory subunit B, alpha isoform (calcineurin B, type I) [Source:MGI Symbol;Acc:MGI:107172]	protein_coding
ENSMUSG00000025429	39.823	0.540452	0.394857	0.00623418	0.0493904	0.0248575	19201	Pstpip2	proline-serine-threonine phosphatase-interacting protein 2 [Source:MGI Symbol;Acc:MGI:1335088]	protein_coding
ENSMUSG00000002064	818.894	-0.186825	0.0759981	0.00622583	0.0493442	0.00147599	20316	Sdf2	stromal cell derived factor 2 [Source:MGI Symbol;Acc:MGI:108019]	protein_coding
ENSMUSG00000042515	51.1146	-0.5469	0.39755	0.00621343	0.0492658	0.0244682	245631	Pwwp3b	PWWP domain containing 3B [Source:MGI Symbol;Acc:MGI:2445062]	protein_coding
ENSMUSG00000002748	1871.71	-0.163722	0.0653843	0.00620653	0.0492309	0.00126081	22385	Baz1b	bromodomain adjacent to zinc finger domain, 1B [Source:MGI Symbol;Acc:MGI:1353499]	protein_coding
ENSMUSG00000084370	3.36081	-0.125551	0.241093	0.0062042	0.0492309	0.123999	NA	Gm15442	predicted gene 15442 [Source:MGI Symbol;Acc:MGI:3705708]	processed_pseudogene
ENSMUSG00000069806	2757.12	0.188644	0.0768351	0.00619558	0.0491838	0.00150091	81904	Cacng7	calcium channel, voltage-dependent, gamma subunit 7 [Source:MGI Symbol;Acc:MGI:1932374]	protein_coding
ENSMUSG00000018167	366.2	-0.254927	0.113606	0.00619225	0.0491773	0.00282583	59045	Stard3	START domain containing 3 [Source:MGI Symbol;Acc:MGI:1929618]	protein_coding
ENSMUSG00000100706	28.8165	0.173774	0.318959	0.00617344	0.0490478	0.118938	NA	Gm19744	predicted gene, 19744 [Source:MGI Symbol;Acc:MGI:5011929]	processed_transcript
ENSMUSG00000085582	4.8733	0.925676	1.13075	0.006168	0.0490244	0.074364	100043232	3110099E03Rik	RIKEN cDNA 3110099E03 gene [Source:MGI Symbol;Acc:MGI:1925761]	lincRNA
ENSMUSG00000046637	46.921	0.404868	0.223752	0.00616118	0.04899	0.0084251	242800	Ttc34	tetratricopeptide repeat domain 34 [Source:MGI Symbol;Acc:MGI:2445205]	protein_coding
ENSMUSG00000030774	3344.04	-0.13813	0.0526678	0.00613843	0.0488288	0.000860395	18479	Pak1	p21 (RAC1) activated kinase 1 [Source:MGI Symbol;Acc:MGI:1339975]	protein_coding
ENSMUSG00000022350	1149.15	-0.154831	0.0606262	0.00612701	0.0487578	0.00107685	223593	Washc5	WASH complex subunit 5 [Source:MGI Symbol;Acc:MGI:2146110]	protein_coding
ENSMUSG00000037833	20.9121	-0.578019	0.402584	0.00611416	0.0486753	0.0214916	328381	Sh2d4b	SH2 domain containing 4B [Source:MGI Symbol;Acc:MGI:1925182]	protein_coding
ENSMUSG00000018574	692.854	-0.326392	0.161244	0.00610883	0.0486526	0.00499421	11370	Acadvl	acyl-Coenzyme A dehydrogenase, very long chain [Source:MGI Symbol;Acc:MGI:895149]	protein_coding
ENSMUSG00000041420	405.571	-0.193037	0.0787912	0.00610736	0.0486526	0.00153542	17537	Meis3	Meis homeobox 3 [Source:MGI Symbol;Acc:MGI:108519]	protein_coding
ENSMUSG00000047473	297.682	-0.222659	0.0941443	0.00610457	0.0486526	0.0019985	22693	Zfp30	zinc finger protein 30 [Source:MGI Symbol;Acc:MGI:99178]	protein_coding
ENSMUSG00000063511	2759.03	-0.207153	0.0837732	0.00610205	0.0486526	0.00141133	20637	Snrnp70	small nuclear ribonucleoprotein 70 (U1) [Source:MGI Symbol;Acc:MGI:98341]	protein_coding
ENSMUSG00000093577	32.6534	0.453648	0.265962	0.00610652	0.0486526	0.0108647	NA	Gm20632	predicted gene 20632 [Source:MGI Symbol;Acc:MGI:5313079]	antisense
ENSMUSG00000027088	417.131	-0.202775	0.0836491	0.00608356	0.0485498	0.00167626	73373	Phospho2	phosphatase, orphan 2 [Source:MGI Symbol;Acc:MGI:1920623]	protein_coding
ENSMUSG00000095258	36.5453	-0.47025	0.282356	0.00607899	0.048533	0.0119396	NA	Gm10593	predicted gene 10593 [Source:MGI Symbol;Acc:MGI:3710526]	transcribed_unprocessed_pseudogene
ENSMUSG00000095348	36.5453	-0.47025	0.282356	0.00607899	0.048533	0.0119504	NA	Gm3892	predicted gene 3892 [Source:MGI Symbol;Acc:MGI:3782065]	antisense
ENSMUSG00000029446	367.867	-0.288629	0.135252	0.00606298	0.0484446	0.00379848	100678	Psph	phosphoserine phosphatase [Source:MGI Symbol;Acc:MGI:97788]	protein_coding
ENSMUSG00000037933	1943.88	-0.157816	0.0633884	0.00605511	0.0484014	0.00133646	76895	Bicd2	BICD cargo adaptor 2 [Source:MGI Symbol;Acc:MGI:1924145]	protein_coding
ENSMUSG00000002625	816.963	-0.215762	0.0881328	0.00605256	0.0484007	0.00154486	54194	Akap8l	A kinase (PRKA) anchor protein 8-like [Source:MGI Symbol;Acc:MGI:1860606]	protein_coding
ENSMUSG00000024084	184.067	-0.471553	0.30682	0.00604821	0.0483856	0.0167593	70536	Qpct	glutaminyl-peptide cyclotransferase (glutaminyl cyclase) [Source:MGI Symbol;Acc:MGI:1917786]	protein_coding
ENSMUSG00000025316	448.851	-0.217786	0.0925635	0.00602721	0.0482373	0.00208706	53325	Banp	BTG3 associated nuclear protein [Source:MGI Symbol;Acc:MGI:1889023]	protein_coding
ENSMUSG00000033713	844.153	-0.297046	0.1393	0.00602497	0.0482373	0.00382024	71375	Foxn3	forkhead box N3 [Source:MGI Symbol;Acc:MGI:1918625]	protein_coding
ENSMUSG00000031104	371.978	0.233594	0.100258	0.00601253	0.0481898	0.002235	19337	Rab33a	RAB33A, member RAS oncogene family [Source:MGI Symbol;Acc:MGI:109493]	protein_coding
ENSMUSG00000044017	17.7631	0.644347	0.572732	0.00601605	0.0481898	0.0414118	243277	Adgrd1	adhesion G protein-coupled receptor D1 [Source:MGI Symbol;Acc:MGI:3041203]	protein_coding
ENSMUSG00000067212	8.14866	0.154133	0.283456	0.00601636	0.0481898	0.119079	15040	H2-T23	histocompatibility 2, T region locus 23 [Source:MGI Symbol;Acc:MGI:95957]	protein_coding
ENSMUSG00000021365	488.513	-0.225762	0.0960093	0.00600058	0.0481223	0.00209822	18003	Nedd9	neural precursor cell expressed, developmentally down-regulated gene 9 [Source:MGI Symbol;Acc:MGI:97302]	protein_coding
ENSMUSG00000027099	764.529	-0.154709	0.0604028	0.00599595	0.0481223	0.00105351	53375	Mtx2	metaxin 2 [Source:MGI Symbol;Acc:MGI:1859652]	protein_coding
ENSMUSG00000043445	1022.28	0.321792	0.162042	0.00600035	0.0481223	0.00547904	67078	Pgp	phosphoglycolate phosphatase [Source:MGI Symbol;Acc:MGI:1914328]	protein_coding
ENSMUSG00000019767	13.5077	0.733616	0.888439	0.00597689	0.0479911	0.0732694	100504234	Ccdc170	coiled-coil domain containing 170 [Source:MGI Symbol;Acc:MGI:2685067]	protein_coding
ENSMUSG00000024069	237.945	0.289657	0.133712	0.00596984	0.0479541	0.00347987	210148	Slc30a6	solute carrier family 30 (zinc transporter), member 6 [Source:MGI Symbol;Acc:MGI:2386741]	protein_coding
ENSMUSG00000000531	208.677	0.324185	0.160123	0.00596623	0.0479447	0.00498768	56149	Grasp	GRP1 (general receptor for phosphoinositides 1)-associated scaffold protein [Source:MGI Symbol;Acc:MGI:1860303]	protein_coding
ENSMUSG00000003038	1851.41	0.275804	0.125117	0.00596049	0.0479447	0.00318272	15331	Hmgn2	high mobility group nucleosomal binding domain 2 [Source:MGI Symbol;Acc:MGI:96136]	protein_coding
ENSMUSG00000018040	2067.64	0.22692	0.0971038	0.00596612	0.0479447	0.0021928	74778	Rrp7a	ribosomal RNA processing 7 homolog A (S. cerevisiae) [Source:MGI Symbol;Acc:MGI:1922028]	protein_coding
ENSMUSG00000060924	1322.42	0.204298	0.0844287	0.00596528	0.0479447	0.00169921	94109	Csmd1	CUB and Sushi multiple domains 1 [Source:MGI Symbol;Acc:MGI:2137383]	protein_coding
ENSMUSG00000043932	14.1399	0.185474	0.34162	0.00594683	0.0478672	0.119309	320407	Klri2	killer cell lectin-like receptor family I member 2 [Source:MGI Symbol;Acc:MGI:2443965]	protein_coding
ENSMUSG00000032607	404.173	-0.272493	0.122555	0.00593881	0.0478223	0.00303149	434437	Amt	aminomethyltransferase [Source:MGI Symbol;Acc:MGI:3646700]	protein_coding
ENSMUSG00000111329	10.4389	0.745272	0.659552	0.00593671	0.0478223	0.0410864	100101457	A830035O19Rik	RIKEN cDNA A830035O19 gene [Source:MGI Symbol;Acc:MGI:3704334]	antisense
ENSMUSG00000015776	645.307	-0.259567	0.117593	0.00592601	0.0478155	0.00315877	20933	Med22	mediator complex subunit 22 [Source:MGI Symbol;Acc:MGI:98446]	protein_coding
ENSMUSG00000030611	459.102	-0.261842	0.116941	0.00593219	0.0478155	0.00288013	67994	Mrps11	mitochondrial ribosomal protein S11 [Source:MGI Symbol;Acc:MGI:1915244]	protein_coding
ENSMUSG00000047434	507.182	-0.223868	0.0943058	0.00592483	0.0478155	0.0019073	268880	Xxylt1	xyloside xylosyltransferase 1 [Source:MGI Symbol;Acc:MGI:2146443]	protein_coding
ENSMUSG00000050931	53.8878	0.630285	0.611369	0.00592952	0.0478155	0.0503956	74442	Sgms2	sphingomyelin synthase 2 [Source:MGI Symbol;Acc:MGI:1921692]	protein_coding
ENSMUSG00000079436	4.92148	-1.19321	0.915724	0.0059331	0.0478155	0.0288269	100040591	Kcnj13	potassium inwardly-rectifying channel, subfamily J, member 13 [Source:MGI Symbol;Acc:MGI:3781032]	protein_coding
ENSMUSG00000020849	22239	0.165741	0.0657345	0.00591891	0.0477993	0.00119331	22627	Ywhae	tyrosine 3-monooxygenase/tryptophan 5-monooxygenase activation protein, epsilon polypeptide [Source:MGI Symbol;Acc:MGI:894689]	protein_coding
ENSMUSG00000025132	7770.28	0.223931	0.0952564	0.00591825	0.0477993	0.00210937	192662	Arhgdia	Rho GDP dissociation inhibitor (GDI) alpha [Source:MGI Symbol;Acc:MGI:2178103]	protein_coding
ENSMUSG00000027895	824.374	0.241141	0.104561	0.005913	0.0477993	0.00236986	99738	Kcnc4	potassium voltage gated channel, Shaw-related subfamily, member 4 [Source:MGI Symbol;Acc:MGI:96670]	protein_coding
ENSMUSG00000055125	107.745	0.327043	0.160414	0.00590971	0.0477993	0.00484626	102633151	M5C1000I18Rik	RIKEN cDNA M5C1000I18 gene [Source:MGI Symbol;Acc:MGI:3642038]	lincRNA
ENSMUSG00000060534	988.85	-0.451776	0.289348	0.005916	0.0477993	0.0157375	13176	Dcc	deleted in colorectal carcinoma [Source:MGI Symbol;Acc:MGI:94869]	protein_coding
ENSMUSG00000032501	276.62	-0.255214	0.112566	0.00590137	0.0477559	0.00265792	211770	Trib1	tribbles pseudokinase 1 [Source:MGI Symbol;Acc:MGI:2443397]	protein_coding
ENSMUSG00000020577	2811.48	0.199035	0.0807433	0.00587574	0.047568	0.0014388	66109	Tspan13	tetraspanin 13 [Source:MGI Symbol;Acc:MGI:1913359]	protein_coding
ENSMUSG00000024791	49.1041	0.421119	0.237216	0.00587497	0.047568	0.00925222	67849	Cdca5	cell division cycle associated 5 [Source:MGI Symbol;Acc:MGI:1915099]	protein_coding
ENSMUSG00000046480	44.5684	0.499074	0.318093	0.00586271	0.0475018	0.0153928	399548	Scn4b	sodium channel, type IV, beta [Source:MGI Symbol;Acc:MGI:2687406]	protein_coding
ENSMUSG00000032057	5.52768	0.17394	0.323727	0.00585693	0.0474745	0.120667	235345	4833427G06Rik	RIKEN cDNA 4833427G06 gene [Source:MGI Symbol;Acc:MGI:1921013]	protein_coding
ENSMUSG00000032599	1494.56	-0.140124	0.0556406	0.00585027	0.0474401	0.00121004	76500	Ip6k2	inositol hexaphosphate kinase 2 [Source:MGI Symbol;Acc:MGI:1923750]	protein_coding
ENSMUSG00000017499	67.7624	0.404887	0.225168	0.00583003	0.0472955	0.00874278	23834	Cdc6	cell division cycle 6 [Source:MGI Symbol;Acc:MGI:1345150]	protein_coding
ENSMUSG00000038648	407.818	-0.267517	0.118979	0.0058208	0.0472402	0.00279431	208647	Creb3l2	cAMP responsive element binding protein 3-like 2 [Source:MGI Symbol;Acc:MGI:2442695]	protein_coding
ENSMUSG00000067567	174.874	-0.261766	0.115757	0.00580411	0.0471242	0.00269714	70315	Hdac8	histone deacetylase 8 [Source:MGI Symbol;Acc:MGI:1917565]	protein_coding
ENSMUSG00000074136	39.7598	0.415917	0.229632	0.00578657	0.0470012	0.0083709	319960	4930513N10Rik	RIKEN cDNA 4930513N10 gene [Source:MGI Symbol;Acc:MGI:2443064]	antisense
ENSMUSG00000029553	2.13171	0.0432076	0.177388	0.00578329	0.046994	0.187917	21426	Tfec	transcription factor EC [Source:MGI Symbol;Acc:MGI:1333760]	protein_coding
ENSMUSG00000009070	5.11245	0.154431	0.284942	0.00577203	0.046922	0.11945	71236	Rsph14	radial spoke head homolog 14 (Chlamydomonas) [Source:MGI Symbol;Acc:MGI:1918486]	protein_coding
ENSMUSG00000025175	103.782	-0.432634	0.243059	0.0057649	0.0468834	0.00911168	63828	Fn3k	fructosamine 3 kinase [Source:MGI Symbol;Acc:MGI:1926834]	protein_coding
ENSMUSG00000036353	6.80797	0.952473	1.10042	0.0057548	0.0468206	0.0682609	70839	P2ry12	purinergic receptor P2Y, G-protein coupled 12 [Source:MGI Symbol;Acc:MGI:1918089]	protein_coding
ENSMUSG00000112023	4.00506	0.0748213	0.193199	0.00575098	0.046809	0.151701	14727	Lilr4b	leukocyte immunoglobulin-like receptor, subfamily B, member 4B [Source:MGI Symbol;Acc:MGI:102702]	protein_coding
ENSMUSG00000016181	322.215	-0.282007	0.128023	0.00573658	0.0467111	0.00319234	215193	Utp25	UTP25 small subunit processome component [Source:MGI Symbol;Acc:MGI:2138080]	protein_coding
ENSMUSG00000038671	401.253	-0.212885	0.0871853	0.00573591	0.0467111	0.00158286	76688	Arfrp1	ADP-ribosylation factor related protein 1 [Source:MGI Symbol;Acc:MGI:1923938]	protein_coding
ENSMUSG00000056962	577.351	0.239682	0.102171	0.00568102	0.0462971	0.00212439	107817	Jmjd6	jumonji domain containing 6 [Source:MGI Symbol;Acc:MGI:1858910]	protein_coding
ENSMUSG00000023156	387.712	-0.233463	0.0989893	0.00566953	0.046254	0.00203895	NA	Rpp14	ribonuclease P 14 subunit [Source:MGI Symbol;Acc:MGI:1914303]	protein_coding
ENSMUSG00000036907	72.3126	0.472381	0.282888	0.00567337	0.046254	0.0117772	226359	C1ql2	complement component 1, q subcomponent-like 2 [Source:MGI Symbol;Acc:MGI:3032521]	protein_coding
ENSMUSG00000104148	474.619	0.194495	0.0785834	0.00567129	0.046254	0.0013932	353234	Pcdha2	protocadherin alpha 2 [Source:MGI Symbol;Acc:MGI:2681880]	protein_coding
ENSMUSG00000052726	269.67	0.342562	0.170157	0.00564624	0.0460902	0.00513294	240776	Kcnt2	potassium channel, subfamily T, member 2 [Source:MGI Symbol;Acc:MGI:3036273]	protein_coding
ENSMUSG00000020447	11.011	-0.757499	0.728078	0.00564221	0.0460765	0.049473	237636	Npc1l1	NPC1 like intracellular cholesterol transporter 1 [Source:MGI Symbol;Acc:MGI:2685089]	protein_coding
ENSMUSG00000028657	1662.84	-0.152923	0.0582158	0.00562358	0.0459435	0.000842267	19063	Ppt1	palmitoyl-protein thioesterase 1 [Source:MGI Symbol;Acc:MGI:1298204]	protein_coding
ENSMUSG00000029477	4.28455	0.0897207	0.20451	0.00562322	0.0459435	0.140695	74890	Morn3	MORN repeat containing 3 [Source:MGI Symbol;Acc:MGI:1922140]	protein_coding
ENSMUSG00000040264	3.24768	1.64794	1.29074	0.00561972	0.0459435	0.0307138	14468	Gbp2b	guanylate binding protein 2b [Source:MGI Symbol;Acc:MGI:95666]	protein_coding
ENSMUSG00000058925	5.20248	0.145201	0.269276	0.00562113	0.0459435	0.120156	75444	Ccdc192	coiled-coil domain containing 192 [Source:MGI Symbol;Acc:MGI:1922694]	protein_coding
ENSMUSG00000007589	204.049	0.339183	0.16954	0.00560715	0.0458856	0.00531391	28113	Tinf2	Terf1 (TRF1)-interacting nuclear factor 2 [Source:MGI Symbol;Acc:MGI:107246]	protein_coding
ENSMUSG00000017801	598.397	-0.233411	0.0987578	0.0056063	0.0458856	0.00200581	21428	Mlx	MAX-like protein X [Source:MGI Symbol;Acc:MGI:108398]	protein_coding
ENSMUSG00000023084	7.61925	0.0762842	0.194182	0.00559808	0.0458577	0.150505	74485	Lrrc71	leucine rich repeat containing 71 [Source:MGI Symbol;Acc:MGI:1921735]	protein_coding
ENSMUSG00000049176	1331.98	-0.256698	0.112141	0.00559907	0.0458577	0.00250141	333605	Frmpd4	FERM and PDZ domain containing 4 [Source:MGI Symbol;Acc:MGI:3042378]	protein_coding
ENSMUSG00000043909	3979.5	-0.162918	0.0633992	0.00556996	0.0456574	0.00103316	27223	Trp53bp1	transformation related protein 53 binding protein 1 [Source:MGI Symbol;Acc:MGI:1351320]	protein_coding
ENSMUSG00000027165	328.685	-0.258396	0.111684	0.00555476	0.0455518	0.00232153	68170	B230118H07Rik	RIKEN cDNA B230118H07 gene [Source:MGI Symbol;Acc:MGI:1915420]	protein_coding
ENSMUSG00000028423	1589.29	-0.174888	0.071031	0.00551849	0.0452848	0.00145424	74164	Nfx1	nuclear transcription factor, X-box binding 1 [Source:MGI Symbol;Acc:MGI:1921414]	protein_coding
ENSMUSG00000073489	3.25128	0.0782385	0.195829	0.00551989	0.0452848	0.148869	15951	Ifi204	interferon activated gene 204 [Source:MGI Symbol;Acc:MGI:96429]	protein_coding
ENSMUSG00000057378	725.935	-0.286807	0.129546	0.0055087	0.0452415	0.00309221	20192	Ryr3	ryanodine receptor 3 [Source:MGI Symbol;Acc:MGI:99684]	protein_coding
ENSMUSG00000069833	671.265	0.410875	0.2361	0.00551	0.0452415	0.0101001	66395	Ahnak	AHNAK nucleoprotein (desmoyokin) [Source:MGI Symbol;Acc:MGI:1316648]	protein_coding
ENSMUSG00000074591	7.64023	0.923388	1.052	0.00550597	0.0452415	0.0667828	242037	Ankub1	ankrin repeat and ubiquitin domain containing 1 [Source:MGI Symbol;Acc:MGI:2685256]	protein_coding
ENSMUSG00000117356	23.3329	0.551903	0.357212	0.00550489	0.0452415	0.0164445	NA	Gm46633	predicted gene, 46633 [Source:MGI Symbol;Acc:MGI:5826270]	bidirectional_promoter_lncRNA
ENSMUSG00000036242	700.36	0.324874	0.15722	0.00550064	0.0452403	0.00453707	67419	Armh4	armadillo-like helical domain containing 4 [Source:MGI Symbol;Acc:MGI:1914669]	protein_coding
ENSMUSG00000109783	7.2709	-0.803325	0.653828	0.00549938	0.0452403	0.0338179	NA	Gm45338	predicted gene 45338 [Source:MGI Symbol;Acc:MGI:5791174]	processed_transcript
ENSMUSG00000054676	163.085	-0.371037	0.188582	0.0054819	0.0451239	0.00572523	72244	1600014C10Rik	RIKEN cDNA 1600014C10 gene [Source:MGI Symbol;Acc:MGI:1919494]	protein_coding
ENSMUSG00000035765	910.832	0.208919	0.0854579	0.00547564	0.0450913	0.00156383	69190	Dym	dymeclin [Source:MGI Symbol;Acc:MGI:1918480]	protein_coding
ENSMUSG00000039883	15.0239	-0.718138	0.534115	0.00546457	0.0450191	0.026333	74511	Lrrc17	leucine rich repeat containing 17 [Source:MGI Symbol;Acc:MGI:1921761]	protein_coding
ENSMUSG00000035673	472.148	0.37735	0.203884	0.00545877	0.0449902	0.00755151	216161	Sbno2	strawberry notch 2 [Source:MGI Symbol;Acc:MGI:2448490]	protein_coding
ENSMUSG00000019853	40.6118	0.55587	0.411265	0.00542621	0.0447406	0.0259239	56016	Hebp2	heme binding protein 2 [Source:MGI Symbol;Acc:MGI:1860084]	protein_coding
ENSMUSG00000053080	2148.92	-0.324056	0.154247	0.00541486	0.0446658	0.00409638	108899	2700081O15Rik	RIKEN cDNA 2700081O15 gene [Source:MGI Symbol;Acc:MGI:1919667]	protein_coding
ENSMUSG00000104969	20.0422	0.638281	0.538847	0.00541256	0.0446655	0.0369123	NA	Gm43445	predicted gene 43445 [Source:MGI Symbol;Acc:MGI:5663582]	sense_intronic
ENSMUSG00000021598	871.881	0.218742	0.0906897	0.00539271	0.0445205	0.00175885	28077	Med10	mediator complex subunit 10 [Source:MGI Symbol;Acc:MGI:106331]	protein_coding
ENSMUSG00000025420	98.8627	0.377549	0.193664	0.00539055	0.0445205	0.00594358	71206	Katnal2	katanin p60 subunit A-like 2 [Source:MGI Symbol;Acc:MGI:1924234]	protein_coding
ENSMUSG00000029561	73.2594	0.102021	0.214936	0.00538974	0.0445205	0.13333	23962	Oasl2	2'-5' oligoadenylate synthetase-like 2 [Source:MGI Symbol;Acc:MGI:1344390]	protein_coding
ENSMUSG00000028668	978.288	-0.150211	0.0575551	0.00538301	0.0444966	0.000906429	27224	Eloa	elongin A [Source:MGI Symbol;Acc:MGI:1351315]	protein_coding
ENSMUSG00000031722	1.825	0.0541494	0.181807	0.00538248	0.0444966	0.173379	15439	Hp	haptoglobin [Source:MGI Symbol;Acc:MGI:96211]	protein_coding
ENSMUSG00000070287	121.486	-0.385792	0.200468	0.0053812	0.0444966	0.00640178	245020	Slc35g2	solute carrier family 35, member G2 [Source:MGI Symbol;Acc:MGI:2685365]	protein_coding
ENSMUSG00000042349	38.79	0.668005	0.610462	0.00536119	0.0443722	0.0447369	56489	Ikbke	inhibitor of kappaB kinase epsilon [Source:MGI Symbol;Acc:MGI:1929612]	protein_coding
ENSMUSG00000020865	8.25825	0.128079	0.243782	0.00534512	0.0442615	0.123089	76408	Abcc3	ATP-binding cassette, sub-family C (CFTR/MRP), member 3 [Source:MGI Symbol;Acc:MGI:1923658]	protein_coding
ENSMUSG00000061559	584.323	-0.167523	0.0651561	0.00534556	0.0442615	0.00102813	66317	Wdr61	WD repeat domain 61 [Source:MGI Symbol;Acc:MGI:1917493]	protein_coding
ENSMUSG00000104252	771.638	0.206347	0.0839451	0.00533577	0.0442178	0.00147911	12936	Pcdha4	protocadherin alpha 4 [Source:MGI Symbol;Acc:MGI:1298406]	protein_coding
ENSMUSG00000015488	1074.84	0.215113	0.090249	0.00533342	0.044217	0.00188231	381356	Cacfd1	calcium channel flower domain containing 1 [Source:MGI Symbol;Acc:MGI:1924317]	protein_coding
ENSMUSG00000029605	4.24494	0.112284	0.225981	0.00533	0.0442072	0.12876	23961	Oas1b	2'-5' oligoadenylate synthetase 1B [Source:MGI Symbol;Acc:MGI:97430]	polymorphic_pseudogene
ENSMUSG00000027859	62.9062	-0.512052	0.31843	0.005322	0.0441596	0.0138991	18049	Ngf	nerve growth factor [Source:MGI Symbol;Acc:MGI:97321]	protein_coding
ENSMUSG00000056737	19.1477	0.699491	0.566257	0.00530648	0.0440494	0.0333924	12332	Capg	capping protein (actin filament), gelsolin-like [Source:MGI Symbol;Acc:MGI:1098259]	protein_coding
ENSMUSG00000026361	673.995	-0.277952	0.124734	0.00530128	0.0440249	0.00297146	214498	Cdc73	cell division cycle 73, Paf1/RNA polymerase II complex component [Source:MGI Symbol;Acc:MGI:2384876]	protein_coding
ENSMUSG00000052374	156.011	0.28487	0.127845	0.00529496	0.043991	0.00298068	11472	Actn2	actinin alpha 2 [Source:MGI Symbol;Acc:MGI:109192]	protein_coding
ENSMUSG00000026895	1540	-0.193667	0.0774063	0.00527475	0.0438787	0.00127235	68375	Ndufa8	NADH:ubiquinone oxidoreductase subunit A8 [Source:MGI Symbol;Acc:MGI:1915625]	protein_coding
ENSMUSG00000033111	502.495	0.30067	0.140917	0.00527821	0.0438787	0.00380392	218734	3830406C13Rik	RIKEN cDNA 3830406C13 gene [Source:MGI Symbol;Acc:MGI:1917937]	protein_coding
ENSMUSG00000107412	3.37846	-0.143273	0.265922	0.00527921	0.0438787	0.120262	100504740	Gm20383	predicted gene, 20383 [Source:MGI Symbol;Acc:MGI:5012568]	lincRNA
ENSMUSG00000002699	33.2846	0.163919	0.299468	0.00526575	0.0438299	0.11846	16822	Lcp2	lymphocyte cytosolic protein 2 [Source:MGI Symbol;Acc:MGI:1321402]	protein_coding
ENSMUSG00000096225	6.16957	-0.12101	0.235285	0.00526664	0.0438299	0.125345	16875	Lhx8	LIM homeobox protein 8 [Source:MGI Symbol;Acc:MGI:1096343]	protein_coding
ENSMUSG00000039849	998.949	-0.226505	0.0940103	0.00526005	0.0438122	0.00176554	228866	Pcif1	PDX1 C-terminal inhibiting factor 1 [Source:MGI Symbol;Acc:MGI:2443858]	protein_coding
ENSMUSG00000025854	1210.52	-0.250286	0.107079	0.00524601	0.0437138	0.00218517	80752	Fam20c	family with sequence similarity 20, member C [Source:MGI Symbol;Acc:MGI:2136853]	protein_coding
ENSMUSG00000061808	740.9	-0.0869394	0.199933	0.00523654	0.0436534	0.141533	22139	Ttr	transthyretin [Source:MGI Symbol;Acc:MGI:98865]	protein_coding
ENSMUSG00000040373	308.118	0.260321	0.112949	0.0052302	0.0436191	0.00239011	140723	Cacng5	calcium channel, voltage-dependent, gamma subunit 5 [Source:MGI Symbol;Acc:MGI:2157946]	protein_coding
ENSMUSG00000044176	130.693	-0.381758	0.194022	0.00522842	0.0436191	0.00571807	328971	Spink10	serine peptidase inhibitor, Kazal type 10 [Source:MGI Symbol;Acc:MGI:3584533]	protein_coding
ENSMUSG00000040752	24.379	0.711848	0.652689	0.00519661	0.0433758	0.045047	17888	Myh6	myosin, heavy polypeptide 6, cardiac muscle, alpha [Source:MGI Symbol;Acc:MGI:97255]	protein_coding
ENSMUSG00000058979	256.821	-0.268099	0.1173	0.00519342	0.0433676	0.00252643	214932	Hdhd5	haloacid dehalogenase like hydrolase domain containing 5 [Source:MGI Symbol;Acc:MGI:2136976]	protein_coding
ENSMUSG00000035953	754.447	0.243433	0.103535	0.00516953	0.0431865	0.00210194	219024	Pip4p1	phosphatidylinositol-4,5-bisphosphate 4-phosphatase 1 [Source:MGI Symbol;Acc:MGI:2448501]	protein_coding
ENSMUSG00000054556	30.2899	0.653317	0.799031	0.005154	0.0430751	0.0744716	232599	Gm4876	predicted gene 4876 [Source:MGI Symbol;Acc:MGI:3647654]	antisense
ENSMUSG00000025196	1.88036	0.0663422	0.187766	0.00513794	0.0429592	0.160081	93721	Cpn1	carboxypeptidase N, polypeptide 1 [Source:MGI Symbol;Acc:MGI:2135874]	protein_coding
ENSMUSG00000017119	3347.7	-0.203309	0.0814277	0.00512802	0.0428944	0.00129267	17966	Nbr1	NBR1, autophagy cargo receptor [Source:MGI Symbol;Acc:MGI:108498]	protein_coding
ENSMUSG00000036432	334.744	0.263797	0.114608	0.00511501	0.0428039	0.00240234	20439	Siah2	siah E3 ubiquitin protein ligase 2 [Source:MGI Symbol;Acc:MGI:108062]	protein_coding
ENSMUSG00000046192	58.6732	0.538636	0.34623	0.00509891	0.0426873	0.0159647	214704	Iqub	IQ motif and ubiquitin domain containing [Source:MGI Symbol;Acc:MGI:3041159]	protein_coding
ENSMUSG00000090799	15.0459	-0.76376	0.585798	0.00509347	0.04266	0.0287541	546611	Klhl33	kelch-like 33 [Source:MGI Symbol;Acc:MGI:3644593]	protein_coding
ENSMUSG00000033400	1099.37	-0.197528	0.0791169	0.00508673	0.0426446	0.00129558	77559	Agl	amylo-1,6-glucosidase, 4-alpha-glucanotransferase [Source:MGI Symbol;Acc:MGI:1924809]	protein_coding
ENSMUSG00000040209	3592.03	-0.200652	0.0786444	0.00508946	0.0426446	0.0010925	170753	Zfp704	zinc finger protein 704 [Source:MGI Symbol;Acc:MGI:2180715]	protein_coding
ENSMUSG00000092060	546.35	-0.229722	0.0951914	0.00508749	0.0426446	0.00174554	666938	Bend4	BEN domain containing 4 [Source:MGI Symbol;Acc:MGI:3648414]	protein_coding
ENSMUSG00000030110	149.569	0.342417	0.162434	0.00507888	0.0426105	0.00401007	19713	Ret	ret proto-oncogene [Source:MGI Symbol;Acc:MGI:97902]	protein_coding
ENSMUSG00000027004	250.555	0.478311	0.32333	0.00506184	0.0424857	0.0194223	20378	Frzb	frizzled-related protein [Source:MGI Symbol;Acc:MGI:892032]	protein_coding
ENSMUSG00000060935	728.609	0.215166	0.087688	0.00505388	0.0424371	0.00150716	103266	Tmem263	transmembrane protein 263 [Source:MGI Symbol;Acc:MGI:2143652]	protein_coding
ENSMUSG00000043279	231.975	0.359165	0.178332	0.00504835	0.0424087	0.00512629	384309	Trim56	tripartite motif-containing 56 [Source:MGI Symbol;Acc:MGI:2685298]	protein_coding
ENSMUSG00000090035	155.85	-0.249606	0.105988	0.00504304	0.0423822	0.00206851	14426	Galnt4	polypeptide N-acetylgalactosaminyltransferase 4 [Source:MGI Symbol;Acc:MGI:894692]	protein_coding
ENSMUSG00000026247	132.54	0.524421	0.33971	0.00503499	0.0423327	0.0164928	13599	Ecel1	endothelin converting enzyme-like 1 [Source:MGI Symbol;Acc:MGI:1343461]	protein_coding
ENSMUSG00000028730	37.5653	0.527318	0.322921	0.00503261	0.0423309	0.0129571	68625	Cfap57	cilia and flagella associated protein 57 [Source:MGI Symbol;Acc:MGI:2686209]	protein_coding
ENSMUSG00000061461	139.186	-0.369876	0.182911	0.00501881	0.0422328	0.00502041	66278	Smim20	small integral membrane protein 20 [Source:MGI Symbol;Acc:MGI:1913528]	protein_coding
ENSMUSG00000051671	210.905	-0.265039	0.11321	0.00501627	0.0422296	0.00215089	67892	Coa6	cytochrome c oxidase assembly factor 6 [Source:MGI Symbol;Acc:MGI:1915142]	protein_coding
ENSMUSG00000051154	1063.3	-0.23157	0.0957749	0.00500136	0.0421222	0.00171575	12238	Commd3	COMM domain containing 3 [Source:MGI Symbol;Acc:MGI:88218]	protein_coding
ENSMUSG00000087095	37.1298	-0.476615	0.267295	0.00496343	0.0418207	0.00905564	329078	Emx2os	Emx2 opposite strand/antisense transcript (non-protein coding) [Source:MGI Symbol;Acc:MGI:3052329]	antisense
ENSMUSG00000026883	2276.82	-0.177214	0.0684765	0.00494248	0.0416684	0.000970961	69601	Dab2ip	disabled 2 interacting protein [Source:MGI Symbol;Acc:MGI:1916851]	protein_coding
ENSMUSG00000041959	493.143	0.453456	0.284918	0.00494324	0.0416684	0.0144761	20194	S100a10	S100 calcium binding protein A10 (calpactin) [Source:MGI Symbol;Acc:MGI:1339468]	protein_coding
ENSMUSG00000050505	335.589	-0.440096	0.24421	0.00494253	0.0416684	0.00866997	219257	Pcdh20	protocadherin 20 [Source:MGI Symbol;Acc:MGI:2443376]	protein_coding
ENSMUSG00000091512	665.882	-0.191229	0.0753763	0.00493633	0.0416638	0.00112464	56692	Lamtor3	late endosomal/lysosomal adaptor, MAPK and MTOR activator 3 [Source:MGI Symbol;Acc:MGI:1929467]	protein_coding
ENSMUSG00000030321	39.7346	0.501509	0.296128	0.00493006	0.0416288	0.0111567	212516	Efcab12	EF-hand calcium binding domain 12 [Source:MGI Symbol;Acc:MGI:2681834]	protein_coding
ENSMUSG00000068874	83.0113	0.464618	0.260746	0.00492679	0.0416191	0.00907431	20341	Selenbp1	selenium binding protein 1 [Source:MGI Symbol;Acc:MGI:96825]	protein_coding
ENSMUSG00000026018	682.582	-0.189593	0.074558	0.00490511	0.0414538	0.00110841	70375	Ica1l	islet cell autoantigen 1-like [Source:MGI Symbol;Acc:MGI:1917625]	protein_coding
ENSMUSG00000035172	211.637	-0.356666	0.17224	0.00490407	0.0414538	0.00445239	217198	Plekhh3	pleckstrin homology domain containing, family H (with MyTH4 domain) member 3 [Source:MGI Symbol;Acc:MGI:2384950]	protein_coding
ENSMUSG00000055809	29.1654	0.610568	0.401874	0.00490323	0.0414538	0.0176042	436022	Dnaaf3	dynein, axonemal assembly factor 3 [Source:MGI Symbol;Acc:MGI:3588207]	protein_coding
ENSMUSG00000028797	1396.57	0.22451	0.0919737	0.00489398	0.0414132	0.00158605	76799	Tmem234	transmembrane protein 234 [Source:MGI Symbol;Acc:MGI:1924049]	protein_coding
ENSMUSG00000038871	1259.98	-0.22191	0.0907989	0.00488874	0.0413867	0.00157017	12183	Bpgm	2,3-bisphosphoglycerate mutase [Source:MGI Symbol;Acc:MGI:1098242]	protein_coding
ENSMUSG00000018654	5.08286	1.60529	1.31107	0.00488362	0.0413612	0.0341382	22778	Ikzf1	IKAROS family zinc finger 1 [Source:MGI Symbol;Acc:MGI:1342540]	protein_coding
ENSMUSG00000006585	93.587	0.44933	0.249104	0.00487061	0.0412688	0.0085701	67177	Cdt1	chromatin licensing and DNA replication factor 1 [Source:MGI Symbol;Acc:MGI:1914427]	protein_coding
ENSMUSG00000038425	204.275	0.231686	0.0955822	0.00486973	0.0412688	0.00168281	26447	Poli	polymerase (DNA directed), iota [Source:MGI Symbol;Acc:MGI:1347081]	protein_coding
ENSMUSG00000031311	5437.4	-0.138435	0.0522903	0.00486507	0.0412575	0.000771113	53610	Nono	non-POU-domain-containing, octamer binding protein [Source:MGI Symbol;Acc:MGI:1855692]	protein_coding
ENSMUSG00000010110	765.068	-0.21898	0.0877571	0.00486041	0.0412357	0.00130433	56389	Stx5a	syntaxin 5A [Source:MGI Symbol;Acc:MGI:1928483]	protein_coding
ENSMUSG00000048271	1472.56	-0.213796	0.084844	0.00485521	0.0412095	0.00120166	381626	Rbm33	RNA binding motif protein 33 [Source:MGI Symbol;Acc:MGI:1919670]	protein_coding
ENSMUSG00000021879	25.7005	0.695572	0.558306	0.00485186	0.0411989	0.0328196	110083	Dnah12	dynein, axonemal, heavy chain 12 [Source:MGI Symbol;Acc:MGI:107720]	protein_coding
ENSMUSG00000056724	95.7019	-0.542471	0.346547	0.00483509	0.0410742	0.015547	235627	Nbeal2	neurobeachin-like 2 [Source:MGI Symbol;Acc:MGI:2448554]	protein_coding
ENSMUSG00000043372	130.464	-0.362625	0.177328	0.00481926	0.0409574	0.0048084	71059	Hexim2	hexamethylene bis-acetamide inducible 2 [Source:MGI Symbol;Acc:MGI:1918309]	protein_coding
ENSMUSG00000033952	280.567	0.367188	0.180357	0.00480396	0.0408451	0.00487808	12316	Aspm	abnormal spindle microtubule assembly [Source:MGI Symbol;Acc:MGI:1334448]	protein_coding
ENSMUSG00000026360	1207.6	0.39017	0.202383	0.00480051	0.0408334	0.00632576	19735	Rgs2	regulator of G-protein signaling 2 [Source:MGI Symbol;Acc:MGI:1098271]	protein_coding
ENSMUSG00000034449	35.776	-0.470405	0.259383	0.00479687	0.0408202	0.00831679	192970	Dhrs11	dehydrogenase/reductase (SDR family) member 11 [Source:MGI Symbol;Acc:MGI:2652816]	protein_coding
ENSMUSG00000045275	24.9391	0.548321	0.336122	0.00479441	0.040819	0.0130469	385668	Lca5l	Leber congenital amaurosis 5-like [Source:MGI Symbol;Acc:MGI:3041157]	protein_coding
ENSMUSG00000075232	1941.83	-0.222889	0.090302	0.00479466	0.040819	0.00143264	11702	Amd1	S-adenosylmethionine decarboxylase 1 [Source:MGI Symbol;Acc:MGI:88004]	protein_coding
ENSMUSG00000031442	2873.28	-0.240985	0.0977929	0.00478751	0.0407936	0.00144496	17207	Mcf2l	mcf.2 transforming sequence-like [Source:MGI Symbol;Acc:MGI:103263]	protein_coding
ENSMUSG00000044548	558.871	-0.310957	0.143765	0.004778	0.0407302	0.00352627	59036	Dact1	dishevelled-binding antagonist of beta-catenin 1 [Source:MGI Symbol;Acc:MGI:1891740]	protein_coding
ENSMUSG00000024654	3647.56	-0.305107	0.137348	0.0047732	0.040707	0.00304542	66514	Asrgl1	asparaginase like 1 [Source:MGI Symbol;Acc:MGI:1913764]	protein_coding
ENSMUSG00000041313	2090.11	0.188002	0.0736534	0.00476249	0.0406333	0.00108728	11987	Slc7a1	solute carrier family 7 (cationic amino acid transporter, y+ system), member 1 [Source:MGI Symbol;Acc:MGI:88117]	protein_coding
ENSMUSG00000021096	2815.76	-0.161908	0.0617271	0.00475762	0.0406094	0.00085812	19042	Ppm1a	protein phosphatase 1A, magnesium dependent, alpha isoform [Source:MGI Symbol;Acc:MGI:99878]	protein_coding
ENSMUSG00000039202	3634.49	0.229888	0.0944557	0.00475354	0.0405922	0.00163079	54608	Abhd2	abhydrolase domain containing 2 [Source:MGI Symbol;Acc:MGI:1914344]	protein_coding
ENSMUSG00000031502	2514	-0.453736	0.267245	0.00473562	0.0404755	0.0110419	12826	Col4a1	collagen, type IV, alpha 1 [Source:MGI Symbol;Acc:MGI:88454]	protein_coding
ENSMUSG00000039099	8.75889	0.930277	0.732611	0.00473699	0.0404755	0.031274	626359	Wdr93	WD repeat domain 93 [Source:MGI Symbol;Acc:MGI:3646885]	protein_coding
ENSMUSG00000066537	14.4859	0.645516	0.414753	0.00473782	0.0404755	0.0159168	269902	Vmn2r57	vomeronasal 2, receptor 57 [Source:MGI Symbol;Acc:MGI:3703084]	protein_coding
ENSMUSG00000022841	15886.3	0.153885	0.0579739	0.00471939	0.0403708	0.000747157	11773	Ap2m1	adaptor-related protein complex 2, mu 1 subunit [Source:MGI Symbol;Acc:MGI:1298405]	protein_coding
ENSMUSG00000025246	1677.27	-0.139243	0.0522265	0.0047163	0.0403708	0.000717127	21372	Tbl1x	transducin (beta)-like 1 X-linked [Source:MGI Symbol;Acc:MGI:1336172]	protein_coding
ENSMUSG00000026970	311.223	-0.348294	0.166337	0.00471771	0.0403708	0.00416616	56878	Rbms1	RNA binding motif, single stranded interacting protein 1 [Source:MGI Symbol;Acc:MGI:1861774]	protein_coding
ENSMUSG00000028487	7.60323	-0.963088	0.865954	0.00471861	0.0403708	0.0427809	242509	Bnc2	basonuclin 2 [Source:MGI Symbol;Acc:MGI:2443805]	protein_coding
ENSMUSG00000032202	23.8835	0.57315	0.353078	0.00471444	0.0403708	0.0133175	11891	Rab27a	RAB27A, member RAS oncogene family [Source:MGI Symbol;Acc:MGI:1861441]	protein_coding
ENSMUSG00000040219	64.6834	0.480255	0.271002	0.00470956	0.0403708	0.00930884	235330	Ttc12	tetratricopeptide repeat domain 12 [Source:MGI Symbol;Acc:MGI:2444588]	protein_coding
ENSMUSG00000020248	613.083	0.250327	0.105842	0.00469725	0.0402868	0.00199485	18045	Nfyb	nuclear transcription factor-Y beta [Source:MGI Symbol;Acc:MGI:97317]	protein_coding
ENSMUSG00000026080	1120.35	-0.194233	0.076239	0.00468269	0.0401795	0.00110041	98388	Chst10	carbohydrate sulfotransferase 10 [Source:MGI Symbol;Acc:MGI:2138283]	protein_coding
ENSMUSG00000071856	414.525	-0.304929	0.136351	0.00468008	0.0401746	0.00291187	328949	Mcc	mutated in colorectal cancers [Source:MGI Symbol;Acc:MGI:96930]	protein_coding
ENSMUSG00000071005	71.7453	-0.335308	0.156978	0.00467767	0.0401715	0.00375501	24047	Ccl19	chemokine (C-C motif) ligand 19 [Source:MGI Symbol;Acc:MGI:1346316]	protein_coding
ENSMUSG00000019831	4283.82	0.264008	0.114035	0.00467504	0.0401665	0.00231354	83767	Wasf1	WAS protein family, member 1 [Source:MGI Symbol;Acc:MGI:1890563]	protein_coding
ENSMUSG00000019080	100.998	-0.374313	0.183383	0.00465997	0.0400545	0.00483991	69572	Mfsd3	major facilitator superfamily domain containing 3 [Source:MGI Symbol;Acc:MGI:1916822]	protein_coding
ENSMUSG00000027950	1390.04	-0.221278	0.0894085	0.00465754	0.0400512	0.00139925	11444	Chrnb2	cholinergic receptor, nicotinic, beta polypeptide 2 (neuronal) [Source:MGI Symbol;Acc:MGI:87891]	protein_coding
ENSMUSG00000023999	34.8999	0.514348	0.303206	0.00464382	0.0399507	0.0111045	319991	Kif6	kinesin family member 6 [Source:MGI Symbol;Acc:MGI:1098238]	protein_coding
ENSMUSG00000004568	986.863	-0.217849	0.0861749	0.00463112	0.0398589	0.00116295	102098	Arhgef18	rho/rac guanine nucleotide exchange factor (GEF) 18 [Source:MGI Symbol;Acc:MGI:2142567]	protein_coding
ENSMUSG00000021301	2685.71	-0.324678	0.147638	0.00462136	0.0398048	0.0032165	94253	Hecw1	HECT, C2 and WW domain containing E3 ubiquitin protein ligase 1 [Source:MGI Symbol;Acc:MGI:2444115]	protein_coding
ENSMUSG00000023150	2819.82	-0.230311	0.0937237	0.00461958	0.0398048	0.00148844	117198	Ivns1abp	influenza virus NS1A binding protein [Source:MGI Symbol;Acc:MGI:2152389]	protein_coding
ENSMUSG00000023829	2.93981	0.0319535	0.173538	0.0046228	0.0398048	0.206149	20517	Slc22a1	solute carrier family 22 (organic cation transporter), member 1 [Source:MGI Symbol;Acc:MGI:108111]	protein_coding
ENSMUSG00000025912	225.241	0.421816	0.22197	0.00462095	0.0398048	0.00672236	17864	Mybl1	myeloblastosis oncogene-like 1 [Source:MGI Symbol;Acc:MGI:99925]	protein_coding
ENSMUSG00000052713	967.101	-0.265989	0.113685	0.00461306	0.0397907	0.00216231	269023	Zfp608	zinc finger protein 608 [Source:MGI Symbol;Acc:MGI:2442338]	protein_coding
ENSMUSG00000022070	66.1007	0.384438	0.190714	0.00460528	0.0397411	0.0050666	77744	Bora	bora, aurora kinase A activator [Source:MGI Symbol;Acc:MGI:1924994]	protein_coding
ENSMUSG00000025792	265.82	0.280541	0.123213	0.00459603	0.0396855	0.00259798	27376	Slc25a10	solute carrier family 25 (mitochondrial carrier, dicarboxylate transporter), member 10 [Source:MGI Symbol;Acc:MGI:1353497]	protein_coding
ENSMUSG00000030216	1697.65	0.235612	0.099802	0.00459682	0.0396855	0.00201683	60321	Wbp11	WW domain binding protein 11 [Source:MGI Symbol;Acc:MGI:1891823]	protein_coding
ENSMUSG00000037892	150.292	-0.421827	0.221182	0.0045829	0.0396002	0.00660341	73173	Pcdh18	protocadherin 18 [Source:MGI Symbol;Acc:MGI:1920423]	protein_coding
ENSMUSG00000087141	1905.8	-0.336332	0.157538	0.00458074	0.0395989	0.0037713	433022	Plcxd2	phosphatidylinositol-specific phospholipase C, X domain containing 2 [Source:MGI Symbol;Acc:MGI:3647874]	protein_coding
ENSMUSG00000086496	188.846	-0.528288	0.315958	0.00456593	0.0394883	0.0116691	100045469	Gm14204	predicted gene 14204 [Source:MGI Symbol;Acc:MGI:3651576]	processed_transcript
ENSMUSG00000006673	1796.81	-0.16581	0.062813	0.00455724	0.0394305	0.000799646	69232	Qrich1	glutamine-rich 1 [Source:MGI Symbol;Acc:MGI:1916482]	protein_coding
ENSMUSG00000038894	1811.09	0.264664	0.113182	0.00453808	0.039282	0.00217374	384783	Irs2	insulin receptor substrate 2 [Source:MGI Symbol;Acc:MGI:109334]	protein_coding
ENSMUSG00000000148	472.614	0.252886	0.106618	0.0045315	0.039248	0.00192187	231841	Brat1	BRCA1-associated ATM activator 1 [Source:MGI Symbol;Acc:MGI:1891679]	protein_coding
ENSMUSG00000041498	66.6545	0.370064	0.179172	0.00453215	0.039248	0.00455526	381293	Kif14	kinesin family member 14 [Source:MGI Symbol;Acc:MGI:1098226]	protein_coding
ENSMUSG00000025355	61.2119	0.367856	2.10615	0.0045232	0.039205	0.20978	58223	Mmp19	matrix metallopeptidase 19 [Source:MGI Symbol;Acc:MGI:1927899]	protein_coding
ENSMUSG00000036099	1286.52	0.26008	0.110328	0.00451434	0.0391455	0.00205003	215008	Vezt	vezatin, adherens junctions transmembrane protein [Source:MGI Symbol;Acc:MGI:2143698]	protein_coding
ENSMUSG00000029822	332.312	-0.425419	0.223193	0.00450983	0.0391237	0.00661918	71720	Osbpl3	oxysterol binding protein-like 3 [Source:MGI Symbol;Acc:MGI:1918970]	protein_coding
ENSMUSG00000039865	6.36166	0.0928052	0.206835	0.00450591	0.039107	0.138677	213603	Slc44a3	solute carrier family 44, member 3 [Source:MGI Symbol;Acc:MGI:2384860]	protein_coding
ENSMUSG00000041468	385.034	0.274744	0.118523	0.0045002	0.0390747	0.00230162	14738	Gpr12	G-protein coupled receptor 12 [Source:MGI Symbol;Acc:MGI:101909]	protein_coding
ENSMUSG00000055078	2188.87	-0.206605	0.0817113	0.00449175	0.0390186	0.00115468	110886	Gabra5	gamma-aminobutyric acid (GABA) A receptor, subunit alpha 5 [Source:MGI Symbol;Acc:MGI:95617]	protein_coding
ENSMUSG00000059866	95.8376	-0.37044	0.178757	0.00448431	0.0389712	0.00441612	231130	Tnip2	TNFAIP3 interacting protein 2 [Source:MGI Symbol;Acc:MGI:2386643]	protein_coding
ENSMUSG00000003644	92.4036	0.351169	0.169367	0.00444854	0.0386876	0.004398	20111	Rps6ka1	ribosomal protein S6 kinase polypeptide 1 [Source:MGI Symbol;Acc:MGI:104558]	protein_coding
ENSMUSG00000036641	291.811	0.354456	0.170432	0.0044497	0.0386876	0.00434403	227933	Ccdc148	coiled-coil domain containing 148 [Source:MGI Symbol;Acc:MGI:3039583]	protein_coding
ENSMUSG00000026879	973.886	0.450696	0.270797	0.00444192	0.0386541	0.0119721	227753	Gsn	gelsolin [Source:MGI Symbol;Acc:MGI:95851]	protein_coding
ENSMUSG00000099061	37.218	0.620053	0.481434	0.00442516	0.0385254	0.0299209	NA	Gm28050	predicted gene, 28050 [Source:MGI Symbol;Acc:MGI:5547786]	lincRNA
ENSMUSG00000043811	570.302	0.266943	0.114269	0.00441156	0.038424	0.00219662	65079	Rtn4r	reticulon 4 receptor [Source:MGI Symbol;Acc:MGI:2136886]	protein_coding
ENSMUSG00000022439	18.4237	0.0972747	0.210517	0.00440464	0.0383808	0.135929	64099	Parvg	parvin, gamma [Source:MGI Symbol;Acc:MGI:2158329]	protein_coding
ENSMUSG00000062168	39.9822	0.658762	1.57412	0.00439567	0.0383196	0.145125	237178	Ppef1	protein phosphatase with EF hand calcium-binding domain 1 [Source:MGI Symbol;Acc:MGI:1097157]	protein_coding
ENSMUSG00000055334	253.942	0.241026	0.0990624	0.00438387	0.0382337	0.00163722	66069	Snupn	snurportin 1 [Source:MGI Symbol;Acc:MGI:1913319]	protein_coding
ENSMUSG00000028382	422.895	0.293585	0.128903	0.00438031	0.0382197	0.00259374	230257	Ptbp3	polypyrimidine tract binding protein 3 [Source:MGI Symbol;Acc:MGI:1923334]	protein_coding
ENSMUSG00000029563	192.947	-0.517245	0.30005	0.00437217	0.0381656	0.0104576	114142	Foxp2	forkhead box P2 [Source:MGI Symbol;Acc:MGI:2148705]	protein_coding
ENSMUSG00000073805	343.889	-0.349216	0.164514	0.00436082	0.0380835	0.00389708	627214	Insyn2a	inhibitory synaptic factor 2A [Source:MGI Symbol;Acc:MGI:3605068]	protein_coding
ENSMUSG00000003680	207.301	-0.296448	0.129823	0.00435743	0.0380708	0.0025474	225895	Taf6l	TATA-box binding protein associated factor 6 like [Source:MGI Symbol;Acc:MGI:2444957]	protein_coding
ENSMUSG00000001985	2226.9	0.208701	0.082551	0.00435209	0.0380411	0.0011602	14807	Grik3	glutamate receptor, ionotropic, kainate 3 [Source:MGI Symbol;Acc:MGI:95816]	protein_coding
ENSMUSG00000090213	1259.09	0.27094	0.116367	0.00434168	0.037967	0.00224661	407243	Tmem189	transmembrane protein 189 [Source:MGI Symbol;Acc:MGI:2142624]	protein_coding
ENSMUSG00000036902	2969.64	-0.301643	0.132593	0.00432462	0.0378347	0.00260224	74513	Neto2	neuropilin (NRP) and tolloid (TLL)-like 2 [Source:MGI Symbol;Acc:MGI:1921763]	protein_coding
ENSMUSG00000027210	2306.79	-0.425428	0.226293	0.00428783	0.0375295	0.00698205	17536	Meis2	Meis homeobox 2 [Source:MGI Symbol;Acc:MGI:108564]	protein_coding
ENSMUSG00000057816	12.0322	0.785159	0.545824	0.00428457	0.0375177	0.0213603	75784	Cfap299	cilia and flagella associated protein 299 [Source:MGI Symbol;Acc:MGI:1916571]	protein_coding
ENSMUSG00000074575	703.981	0.49867	0.346703	0.00427644	0.0374632	0.0213734	241794	Kcng1	potassium voltage-gated channel, subfamily G, member 1 [Source:MGI Symbol;Acc:MGI:3616086]	protein_coding
ENSMUSG00000048424	37.954	-0.624848	0.387899	0.00427216	0.0374424	0.0137503	223332	Ranbp3l	RAN binding protein 3-like [Source:MGI Symbol;Acc:MGI:2444654]	protein_coding
ENSMUSG00000027200	2101.01	-0.240792	0.0980378	0.00426658	0.0374102	0.00149467	214968	Sema6d	sema domain, transmembrane domain (TM), and cytoplasmic domain, (semaphorin) 6D [Source:MGI Symbol;Acc:MGI:2387661]	protein_coding
ENSMUSG00000042810	763.613	-0.205158	0.0802051	0.00426177	0.0373847	0.00106384	77827	Krba1	KRAB-A domain containing 1 [Source:MGI Symbol;Acc:MGI:1925077]	protein_coding
ENSMUSG00000057506	863.471	-0.173101	0.0656103	0.00425779	0.0373665	0.000804089	73689	Bloc1s2	biogenesis of lysosomal organelles complex-1, subunit 2 [Source:MGI Symbol;Acc:MGI:1920939]	protein_coding
ENSMUSG00000044749	6.87321	-0.887545	0.622899	0.00425027	0.0373172	0.0220988	76184	Abca6	ATP-binding cassette, sub-family A (ABC1), member 6 [Source:MGI Symbol;Acc:MGI:1923434]	protein_coding
ENSMUSG00000039879	575.761	-0.286608	0.123583	0.00423291	0.0371814	0.00228975	380629	Heca	hdc homolog, cell cycle regulator [Source:MGI Symbol;Acc:MGI:2685715]	protein_coding
ENSMUSG00000040280	6.14163	1.20609	0.865646	0.00423043	0.0371763	0.0236575	407790	Ndufa4l2	Ndufa4, mitochondrial complex associated like 2 [Source:MGI Symbol;Acc:MGI:3039567]	protein_coding
ENSMUSG00000033569	2490.29	0.25539	0.109939	0.00422512	0.0371463	0.00227396	210933	Adgrb3	adhesion G protein-coupled receptor B3 [Source:MGI Symbol;Acc:MGI:2441837]	protein_coding
ENSMUSG00000058897	649.732	-0.531439	0.346214	0.00421433	0.037068	0.0169173	77018	Col25a1	collagen, type XXV, alpha 1 [Source:MGI Symbol;Acc:MGI:1924268]	protein_coding
ENSMUSG00000045761	34.1062	0.554213	0.323865	0.00419014	0.0368717	0.0107412	320159	Togaram2	TOG array regulator of axonemal microtubules 2 [Source:MGI Symbol;Acc:MGI:2443498]	protein_coding
ENSMUSG00000032855	1621.21	-0.275821	0.117106	0.00418106	0.0368084	0.00206481	18763	Pkd1	polycystin 1, transient receptor poteintial channel interacting [Source:MGI Symbol;Acc:MGI:97603]	protein_coding
ENSMUSG00000038175	326.72	0.361537	0.17643	0.00415258	0.036574	0.00476464	218203	Mylip	myosin regulatory light chain interacting protein [Source:MGI Symbol;Acc:MGI:2388271]	protein_coding
ENSMUSG00000039568	1191.81	0.225284	0.0879552	0.00415162	0.036574	0.00105094	207740	Ubald1	UBA-like domain containing 1 [Source:MGI Symbol;Acc:MGI:1916255]	protein_coding
ENSMUSG00000037169	619.691	-0.32419	0.14623	0.00412999	0.0364077	0.00308276	18109	Mycn	v-myc avian myelocytomatosis viral related oncogene, neuroblastoma derived [Source:MGI Symbol;Acc:MGI:97357]	protein_coding
ENSMUSG00000079020	1307.77	0.201873	0.078488	0.00412541	0.0363837	0.00102059	106068	Slc45a4	solute carrier family 45, member 4 [Source:MGI Symbol;Acc:MGI:2146236]	protein_coding
ENSMUSG00000005686	313.107	0.418442	0.219206	0.00412192	0.0363692	0.00658768	11717	Ampd3	adenosine monophosphate deaminase 3 [Source:MGI Symbol;Acc:MGI:1096344]	protein_coding
ENSMUSG00000034850	4159.73	0.23899	0.0958459	0.00410451	0.0362319	0.00131892	69470	Tmem127	transmembrane protein 127 [Source:MGI Symbol;Acc:MGI:1916720]	protein_coding
ENSMUSG00000038860	1429.07	0.274211	0.117488	0.00408907	0.0361119	0.00221191	99326	Garnl3	GTPase activating RANGAP domain-like 3 [Source:MGI Symbol;Acc:MGI:2139309]	protein_coding
ENSMUSG00000063049	327.558	0.251301	0.103665	0.00408565	0.0360979	0.00167299	69260	Ing2	inhibitor of growth family, member 2 [Source:MGI Symbol;Acc:MGI:1916510]	protein_coding
ENSMUSG00000026626	1370	0.193892	0.0749397	0.00408242	0.0360855	0.000973396	226849	Ppp2r5a	protein phosphatase 2, regulatory subunit B', alpha [Source:MGI Symbol;Acc:MGI:2388479]	protein_coding
ENSMUSG00000040111	2528.94	-0.197918	0.0762912	0.00408137	0.0360855	0.000946784	235283	Gramd1b	GRAM domain containing 1B [Source:MGI Symbol;Acc:MGI:1925037]	protein_coding
ENSMUSG00000052632	1032.8	-0.17111	0.0649773	0.00407451	0.0360482	0.00082195	211914	Asap2	ArfGAP with SH3 domain, ankyrin repeat and PH domain 2 [Source:MGI Symbol;Acc:MGI:2685438]	protein_coding
ENSMUSG00000005501	268.974	-0.249682	0.102142	0.00407204	0.0360426	0.001567	227334	Usp40	ubiquitin specific peptidase 40 [Source:MGI Symbol;Acc:MGI:2443184]	protein_coding
ENSMUSG00000037991	26.1006	0.588849	0.352928	0.00406141	0.0359647	0.0118529	223970	Rmi2	RecQ mediated genome instability 2 [Source:MGI Symbol;Acc:MGI:2685383]	protein_coding
ENSMUSG00000035615	232.498	-0.32672	0.14777	0.00405804	0.035951	0.00312062	666060	Frmpd1	FERM and PDZ domain containing 1 [Source:MGI Symbol;Acc:MGI:2446274]	protein_coding
ENSMUSG00000030107	39.5049	0.982474	1.00653	0.00404239	0.0358285	0.0556533	24110	Usp18	ubiquitin specific peptidase 18 [Source:MGI Symbol;Acc:MGI:1344364]	protein_coding
ENSMUSG00000039637	1028.37	0.301383	0.132202	0.00403465	0.0357787	0.00257684	78885	Coro7	coronin 7 [Source:MGI Symbol;Acc:MGI:1926135]	protein_coding
ENSMUSG00000048154	1787.81	-0.324416	0.144726	0.00403495	0.0357787	0.00285296	381022	Kmt2d	lysine (K)-specific methyltransferase 2D [Source:MGI Symbol;Acc:MGI:2682319]	protein_coding
ENSMUSG00000078776	8.48177	0.933626	0.657202	0.00403119	0.0357777	0.0222714	319482	9530053A07Rik	RIKEN cDNA 9530053A07 gene [Source:MGI Symbol;Acc:MGI:2442118]	protein_coding
ENSMUSG00000037139	11.1841	0.766511	1.73208	0.00402716	0.0357581	0.139943	242702	Myom3	myomesin family, member 3 [Source:MGI Symbol;Acc:MGI:2685280]	protein_coding
ENSMUSG00000004892	4450.99	-0.329689	0.153782	0.004024	0.0357462	0.00368475	12032	Bcan	brevican [Source:MGI Symbol;Acc:MGI:1096385]	protein_coding
ENSMUSG00000019823	120.896	-0.377773	0.179721	0.00402076	0.0357336	0.00407906	171580	Mical1	microtubule associated monooxygenase, calponin and LIM domain containing 1 [Source:MGI Symbol;Acc:MGI:2385847]	protein_coding
ENSMUSG00000022432	3.14743	-0.0569438	0.182899	0.00401265	0.0356878	0.169897	140557	Smc1b	structural maintenance of chromosomes 1B [Source:MGI Symbol;Acc:MGI:2154049]	protein_coding
ENSMUSG00000024006	794.586	-0.185142	0.070982	0.00401378	0.0356878	0.000911084	106504	Stk38	serine/threonine kinase 38 [Source:MGI Symbol;Acc:MGI:2442572]	protein_coding
ENSMUSG00000027598	978.249	-0.208422	0.0808984	0.00401046	0.0356878	0.00100556	16396	Itch	itchy, E3 ubiquitin protein ligase [Source:MGI Symbol;Acc:MGI:1202301]	protein_coding
ENSMUSG00000020333	2171.83	-0.221375	0.0877296	0.00400303	0.0356406	0.00118775	216739	Acsl6	acyl-CoA synthetase long-chain family member 6 [Source:MGI Symbol;Acc:MGI:894291]	protein_coding
ENSMUSG00000024304	5416.7	0.137009	0.0492562	0.00398773	0.0355205	0.000510792	12558	Cdh2	cadherin 2 [Source:MGI Symbol;Acc:MGI:88355]	protein_coding
ENSMUSG00000045725	42.7157	0.548943	0.313661	0.00398582	0.0355196	0.00982651	78004	Prr15	proline rich 15 [Source:MGI Symbol;Acc:MGI:1925254]	protein_coding
ENSMUSG00000068696	1709.8	0.342115	0.160868	0.00397655	0.035453	0.00386949	64378	Gpr88	G-protein coupled receptor 88 [Source:MGI Symbol;Acc:MGI:1927653]	protein_coding
ENSMUSG00000110218	7.81544	-0.925789	0.63804	0.00397525	0.035453	0.0206687	100504425	Gm20219	predicted gene, 20219 [Source:MGI Symbol;Acc:MGI:5012404]	protein_coding
ENSMUSG00000081058	42.3246	-0.500342	0.270796	0.00396149	0.0353509	0.00760308	97114	H3c15	H3 clustered histone 15 [Source:MGI Symbol;Acc:MGI:2448357]	protein_coding
ENSMUSG00000024076	278.904	0.350972	0.16232	0.00395956	0.0353497	0.00353661	74199	Vit	vitrin [Source:MGI Symbol;Acc:MGI:1921449]	protein_coding
ENSMUSG00000031146	108.28	0.379194	0.180771	0.0039595	0.0353497	0.00413114	18824	Plp2	proteolipid protein 2 [Source:MGI Symbol;Acc:MGI:1298382]	protein_coding
ENSMUSG00000021546	9294.96	-0.125919	0.0454128	0.00394922	0.0353017	0.000518994	15387	Hnrnpk	heterogeneous nuclear ribonucleoprotein K [Source:MGI Symbol;Acc:MGI:99894]	protein_coding
ENSMUSG00000022816	2849.71	-0.302701	0.133295	0.00395058	0.0353017	0.0026364	14314	Fstl1	follistatin-like 1 [Source:MGI Symbol;Acc:MGI:102793]	protein_coding
ENSMUSG00000047531	6.49041	1.09146	0.928702	0.00393696	0.035212	0.0374631	224055	Rtp2	receptor transporter protein 2 [Source:MGI Symbol;Acc:MGI:2685451]	protein_coding
ENSMUSG00000031409	371.637	-0.493075	0.271027	0.00393448	0.0352059	0.00820043	66104	Tceal6	transcription elongation factor A (SII)-like 6 [Source:MGI Symbol;Acc:MGI:1923939]	protein_coding
ENSMUSG00000036580	378.888	-0.221805	0.0875402	0.00392856	0.0351689	0.00114095	229285	Spg20	spastic paraplegia 20, spartin (Troyer syndrome) homolog (human) [Source:MGI Symbol;Acc:MGI:2139806]	protein_coding
ENSMUSG00000046169	88.7004	-0.634519	0.427002	0.00392645	0.0351661	0.0191562	108154	Adamts6	a disintegrin-like and metallopeptidase (reprolysin type) with thrombospondin type 1 motif, 6 [Source:MGI Symbol;Acc:MGI:1347348]	protein_coding
ENSMUSG00000021972	870.163	-0.332443	0.14922	0.00392255	0.0351472	0.00298528	219150	Hmbox1	homeobox containing 1 [Source:MGI Symbol;Acc:MGI:2445066]	protein_coding
ENSMUSG00000000632	4365.12	0.278927	0.118352	0.00391898	0.0351312	0.0020611	20370	Sez6	seizure related gene 6 [Source:MGI Symbol;Acc:MGI:104745]	protein_coding
ENSMUSG00000038843	15.1728	1.01074	1.14863	0.00390063	0.0349827	0.0664457	14537	Gcnt1	glucosaminyl (N-acetyl) transferase 1, core 2 [Source:MGI Symbol;Acc:MGI:95676]	protein_coding
ENSMUSG00000031347	774.576	0.231053	0.0890935	0.003887	0.0348764	0.000949196	26370	Cetn2	centrin 2 [Source:MGI Symbol;Acc:MGI:1347085]	protein_coding
ENSMUSG00000012126	46.1244	0.48354	0.257467	0.00388431	0.0348682	0.00702338	67586	Ubxn11	UBX domain protein 11 [Source:MGI Symbol;Acc:MGI:1914836]	protein_coding
ENSMUSG00000027399	1.84566	0.0504287	0.18027	0.00387706	0.034819	0.177991	16175	Il1a	interleukin 1 alpha [Source:MGI Symbol;Acc:MGI:96542]	protein_coding
ENSMUSG00000075266	101.84	0.448084	0.236075	0.0038756	0.034819	0.00674631	66311	Cenpw	centromere protein W [Source:MGI Symbol;Acc:MGI:1913561]	protein_coding
ENSMUSG00000027868	17.9931	-0.795497	0.524787	0.00384698	0.0345805	0.0177396	21384	Tbx15	T-box 15 [Source:MGI Symbol;Acc:MGI:1277234]	protein_coding
ENSMUSG00000026074	6204.82	-0.209522	0.0781913	0.00384186	0.0345504	0.000692169	26921	Map4k4	mitogen-activated protein kinase kinase kinase kinase 4 [Source:MGI Symbol;Acc:MGI:1349394]	protein_coding
ENSMUSG00000050677	103.134	0.426312	0.213091	0.0038296	0.0344558	0.00530714	66717	Ccdc96	coiled-coil domain containing 96 [Source:MGI Symbol;Acc:MGI:1913967]	protein_coding
ENSMUSG00000031506	3.19562	0.042649	0.177266	0.00381271	0.0343197	0.188749	320139	Ptpn7	protein tyrosine phosphatase, non-receptor type 7 [Source:MGI Symbol;Acc:MGI:2156893]	protein_coding
ENSMUSG00000016262	535.204	-0.288371	0.122257	0.0038098	0.0343091	0.00203526	214791	Sertad4	SERTA domain containing 4 [Source:MGI Symbol;Acc:MGI:2443496]	protein_coding
ENSMUSG00000047344	123.14	-0.494677	0.272305	0.0038055	0.0342862	0.00827191	236285	Lancl3	LanC lantibiotic synthetase component C-like 3 (bacterial) [Source:MGI Symbol;Acc:MGI:2443335]	protein_coding
ENSMUSG00000025963	18.7133	0.739784	0.492123	0.00380123	0.0342661	0.0181626	76668	Mdh1b	malate dehydrogenase 1B, NAD (soluble) [Source:MGI Symbol;Acc:MGI:1923918]	protein_coding
ENSMUSG00000034891	4446.52	0.259395	0.10483	0.00380152	0.0342661	0.0014083	104069	Sncb	synuclein, beta [Source:MGI Symbol;Acc:MGI:1889011]	protein_coding
ENSMUSG00000110996	98.6534	0.371378	0.173761	0.00379541	0.0342425	0.00374415	102640100	Gm36251	predicted gene, 36251 [Source:MGI Symbol;Acc:MGI:5595410]	lincRNA
ENSMUSG00000051456	15.8191	-0.680561	0.41122	0.00379054	0.0342142	0.0122347	56534	Hspb3	heat shock protein 3 [Source:MGI Symbol;Acc:MGI:1928479]	protein_coding
ENSMUSG00000031015	273.521	-0.282791	0.119737	0.00378189	0.0341577	0.00201314	20947	Swap70	SWA-70 protein [Source:MGI Symbol;Acc:MGI:1298390]	protein_coding
ENSMUSG00000060402	201.705	0.402206	0.19585	0.00378254	0.0341577	0.00467786	68947	Chst8	carbohydrate sulfotransferase 8 [Source:MGI Symbol;Acc:MGI:1916197]	protein_coding
ENSMUSG00000020585	4207.13	-0.17749	0.0675782	0.00377822	0.0341501	0.00084905	17775	Laptm4a	lysosomal-associated protein transmembrane 4A [Source:MGI Symbol;Acc:MGI:108017]	protein_coding
ENSMUSG00000023104	604.787	0.240944	0.0966117	0.00377035	0.0341315	0.001316	19718	Rfc2	replication factor C (activator 1) 2 [Source:MGI Symbol;Acc:MGI:1341868]	protein_coding
ENSMUSG00000052087	240.74	0.415955	0.213495	0.00377442	0.0341315	0.00597317	51791	Rgs14	regulator of G-protein signaling 14 [Source:MGI Symbol;Acc:MGI:1859709]	protein_coding
ENSMUSG00000053414	321.507	-0.4558	0.239839	0.00377216	0.0341315	0.00671441	26559	Hunk	hormonally upregulated Neu-associated kinase [Source:MGI Symbol;Acc:MGI:1347352]	protein_coding
ENSMUSG00000107944	4.93514	0.095251	0.209075	0.00377308	0.0341315	0.137202	NA	Gm44280	predicted gene, 44280 [Source:MGI Symbol;Acc:MGI:5690672]	TEC
ENSMUSG00000047123	92.4425	-0.37798	0.177615	0.00376087	0.0340717	0.0038585	106759	Ticam1	toll-like receptor adaptor molecule 1 [Source:MGI Symbol;Acc:MGI:2147032]	protein_coding
ENSMUSG00000030008	131.355	0.421627	0.21187	0.00375279	0.0340142	0.00540275	73327	Pradc1	protease-associated domain containing 1 [Source:MGI Symbol;Acc:MGI:1920577]	protein_coding
ENSMUSG00000107191	8.41019	1.04599	0.712333	0.00374704	0.0339778	0.0199342	NA	Gm43579	predicted gene 43579 [Source:MGI Symbol;Acc:MGI:5663716]	antisense
ENSMUSG00000047228	14.9175	0.72369	0.457851	0.00373692	0.0339017	0.0149551	232400	A2ml1	alpha-2-macroglobulin like 1 [Source:MGI Symbol;Acc:MGI:3039594]	protein_coding
ENSMUSG00000028532	706.991	-0.48749	0.271123	0.00373323	0.0338934	0.0087519	320508	Cachd1	cache domain containing 1 [Source:MGI Symbol;Acc:MGI:2444177]	protein_coding
ENSMUSG00000038630	143.358	-0.479469	0.249734	0.00373346	0.0338934	0.00644013	100041581	Zkscan16	zinc finger with KRAB and SCAN domains 16 [Source:MGI Symbol;Acc:MGI:3510405]	protein_coding
ENSMUSG00000039105	2122.08	-0.171401	0.0638505	0.00373428	0.0338934	0.000684056	66290	Atp6v1g1	ATPase, H+ transporting, lysosomal V1 subunit G1 [Source:MGI Symbol;Acc:MGI:1913540]	protein_coding
ENSMUSG00000018965	12125.3	0.154118	0.0590253	0.00372454	0.0338519	0.00090178	22629	Ywhah	tyrosine 3-monooxygenase/tryptophan 5-monooxygenase activation protein, eta polypeptide [Source:MGI Symbol;Acc:MGI:109194]	protein_coding
ENSMUSG00000032679	104.764	0.396588	0.192204	0.00372446	0.0338519	0.00456745	12509	Cd59a	CD59a antigen [Source:MGI Symbol;Acc:MGI:109177]	protein_coding
ENSMUSG00000007837	107.968	0.400154	0.194367	0.00371449	0.0337928	0.00461622	65116	Prrg2	proline-rich Gla (G-carboxyglutamic acid) polypeptide 2 [Source:MGI Symbol;Acc:MGI:1929596]	protein_coding
ENSMUSG00000047238	735.407	-0.2154	0.0835522	0.0037146	0.0337928	0.000995578	75625	Mageh1	melanoma antigen, family H, 1 [Source:MGI Symbol;Acc:MGI:1922875]	protein_coding
ENSMUSG00000002731	474.507	-0.192696	0.0732115	0.00371023	0.0337844	0.00082643	23992	Prkra	protein kinase, interferon inducible double stranded RNA dependent activator [Source:MGI Symbol;Acc:MGI:1344375]	protein_coding
ENSMUSG00000040037	7035.49	0.223311	0.0873679	0.00369721	0.0336815	0.00106904	320840	Negr1	neuronal growth regulator 1 [Source:MGI Symbol;Acc:MGI:2444846]	protein_coding
ENSMUSG00000024556	359.307	0.26633	0.109915	0.00369489	0.033676	0.00169262	107029	Me2	malic enzyme 2, NAD(+)-dependent, mitochondrial [Source:MGI Symbol;Acc:MGI:2147351]	protein_coding
ENSMUSG00000029309	16602.5	-0.366626	0.172449	0.00368619	0.0336123	0.0038805	13602	Sparcl1	SPARC-like 1 [Source:MGI Symbol;Acc:MGI:108110]	protein_coding
ENSMUSG00000042540	12.9761	0.758121	0.486327	0.00368533	0.0336123	0.015821	217698	Acot5	acyl-CoA thioesterase 5 [Source:MGI Symbol;Acc:MGI:2384969]	protein_coding
ENSMUSG00000031824	2833.44	-0.253267	0.107008	0.00367214	0.0335154	0.00198393	234797	6430548M08Rik	RIKEN cDNA 6430548M08 gene [Source:MGI Symbol;Acc:MGI:2443793]	protein_coding
ENSMUSG00000038855	393.64	-0.299208	0.128714	0.00366865	0.0334991	0.0022583	320404	Itpkb	inositol 1,4,5-trisphosphate 3-kinase B [Source:MGI Symbol;Acc:MGI:109235]	protein_coding
ENSMUSG00000059743	3661.43	0.330758	0.146281	0.0036618	0.0334521	0.00270151	110196	Fdps	farnesyl diphosphate synthetase [Source:MGI Symbol;Acc:MGI:104888]	protein_coding
ENSMUSG00000052221	10.6912	0.903214	0.604914	0.00365436	0.0333996	0.0187029	210762	Ppp1r36	protein phosphatase 1, regulatory subunit 36 [Source:MGI Symbol;Acc:MGI:2684916]	protein_coding
ENSMUSG00000056755	1326.41	0.314408	0.137667	0.00365211	0.0333946	0.00254321	108073	Grm7	glutamate receptor, metabotropic 7 [Source:MGI Symbol;Acc:MGI:1351344]	protein_coding
ENSMUSG00000046168	13.0766	-0.745004	0.454777	0.00362207	0.0331353	0.0128003	328424	Kcnrg	potassium channel regulator [Source:MGI Symbol;Acc:MGI:2685591]	protein_coding
ENSMUSG00000049792	595.522	-0.178376	0.0677729	0.00361631	0.0330981	0.00082867	70369	Bag5	BCL2-associated athanogene 5 [Source:MGI Symbol;Acc:MGI:1917619]	protein_coding
ENSMUSG00000060591	328.118	0.167947	0.304375	0.00361527	0.0330981	0.117487	80876	Ifitm2	interferon induced transmembrane protein 2 [Source:MGI Symbol;Acc:MGI:1933382]	protein_coding
ENSMUSG00000091514	60.3642	-0.423909	0.206464	0.00360684	0.0330422	0.00470263	100503003	Gm17484	predicted gene, 17484 [Source:MGI Symbol;Acc:MGI:4937118]	lincRNA
ENSMUSG00000023886	122.179	0.56907	0.849213	0.00360324	0.0330246	0.0957006	64074	Smoc2	SPARC related modular calcium binding 2 [Source:MGI Symbol;Acc:MGI:1929881]	protein_coding
ENSMUSG00000044708	4445.35	-0.357424	0.164032	0.00359676	0.0329806	0.00340852	16513	Kcnj10	potassium inwardly-rectifying channel, subfamily J, member 10 [Source:MGI Symbol;Acc:MGI:1194504]	protein_coding
ENSMUSG00000048163	3.55693	0.0818569	0.198535	0.00359599	0.0329806	0.146278	20345	Selplg	selectin, platelet (p-selectin) ligand [Source:MGI Symbol;Acc:MGI:106689]	protein_coding
ENSMUSG00000046897	1216.5	-0.216019	0.0836188	0.0035837	0.0328916	0.000983162	68744	Zfp740	zinc finger protein 740 [Source:MGI Symbol;Acc:MGI:1915994]	protein_coding
ENSMUSG00000025743	18743.5	0.256925	0.10466	0.00358189	0.0328904	0.00150403	20970	Sdc3	syndecan 3 [Source:MGI Symbol;Acc:MGI:1349163]	protein_coding
ENSMUSG00000024085	325.938	-0.337556	0.150242	0.00356766	0.032775	0.0027988	17158	Man2a1	mannosidase 2, alpha 1 [Source:MGI Symbol;Acc:MGI:104669]	protein_coding
ENSMUSG00000026455	594.335	-0.205168	0.0771315	0.00354869	0.0326161	0.000734166	240756	Klhl12	kelch-like 12 [Source:MGI Symbol;Acc:MGI:2385619]	protein_coding
ENSMUSG00000029381	541.773	0.368912	0.170533	0.00354482	0.0325958	0.00351593	27428	Shroom3	shroom family member 3 [Source:MGI Symbol;Acc:MGI:1351655]	protein_coding
ENSMUSG00000037902	6097.01	0.276225	0.115858	0.0035435	0.0325958	0.00187523	19261	Sirpa	signal-regulatory protein alpha [Source:MGI Symbol;Acc:MGI:108563]	protein_coding
ENSMUSG00000036940	2066.46	-0.159014	0.0582023	0.00353681	0.0325526	0.000598403	99982	Kdm1a	lysine (K)-specific demethylase 1A [Source:MGI Symbol;Acc:MGI:1196256]	protein_coding
ENSMUSG00000042213	69.2372	0.399543	0.190864	0.00353384	0.0325405	0.00417201	67492	Zfand4	zinc finger, AN1-type domain 4 [Source:MGI Symbol;Acc:MGI:1914742]	protein_coding
ENSMUSG00000116165	2441.41	0.251016	0.100985	0.00352271	0.0324533	0.00135122	57028	Pdxp	pyridoxal (pyridoxine, vitamin B6) phosphatase [Source:MGI Symbol;Acc:MGI:1919282]	protein_coding
ENSMUSG00000037411	45.3768	-0.76989	0.470599	0.00351638	0.0324101	0.0128786	18787	Serpine1	serine (or cysteine) peptidase inhibitor, clade E, member 1 [Source:MGI Symbol;Acc:MGI:97608]	protein_coding
ENSMUSG00000074622	352.431	0.338432	0.152	0.00350881	0.0323555	0.00300373	16658	Mafb	v-maf musculoaponeurotic fibrosarcoma oncogene family, protein B (avian) [Source:MGI Symbol;Acc:MGI:104555]	protein_coding
ENSMUSG00000027340	2165.35	-0.160185	0.058606	0.00350457	0.0323322	0.000596599	54338	Slc23a2	solute carrier family 23 (nucleobase transporters), member 2 [Source:MGI Symbol;Acc:MGI:1859682]	protein_coding
ENSMUSG00000028708	348.704	-0.258357	0.104609	0.00350463	0.0323322	0.00142653	17346	Mknk1	MAP kinase-interacting serine/threonine kinase 1 [Source:MGI Symbol;Acc:MGI:894316]	protein_coding
ENSMUSG00000023947	90.1827	0.368157	0.16816	0.00348738	0.0322033	0.00330928	18037	Nfkbie	nuclear factor of kappa light polypeptide gene enhancer in B cells inhibitor, epsilon [Source:MGI Symbol;Acc:MGI:1194908]	protein_coding
ENSMUSG00000018819	38.7759	-0.54997	0.302018	0.00347506	0.0321046	0.00817367	16985	Lsp1	lymphocyte specific 1 [Source:MGI Symbol;Acc:MGI:96832]	protein_coding
ENSMUSG00000032725	5.57538	1.59485	1.25365	0.00347244	0.0320956	0.0310676	14276	Folr2	folate receptor 2 (fetal) [Source:MGI Symbol;Acc:MGI:95569]	protein_coding
ENSMUSG00000030519	3672.72	-0.184538	0.0688681	0.00347013	0.0320893	0.000694214	11784	Apba2	amyloid beta (A4) precursor protein-binding, family A, member 2 [Source:MGI Symbol;Acc:MGI:1261791]	protein_coding
ENSMUSG00000013611	5.7217	-1.20723	1.10926	0.0034657	0.0320634	0.0452592	66696	Snx31	sorting nexin 31 [Source:MGI Symbol;Acc:MGI:1913946]	protein_coding
ENSMUSG00000004508	900.804	-0.26961	0.111172	0.00345484	0.031978	0.00166643	14389	Gab2	growth factor receptor bound protein 2-associated protein 2 [Source:MGI Symbol;Acc:MGI:1333854]	protein_coding
ENSMUSG00000022479	4.67303	1.37285	0.998895	0.00345069	0.0319547	0.0245236	22337	Vdr	vitamin D (1,25-dihydroxyvitamin D3) receptor [Source:MGI Symbol;Acc:MGI:103076]	protein_coding
ENSMUSG00000067872	81.943	0.344225	0.150781	0.00343932	0.0318644	0.00255579	399599	Ccdc87	coiled-coil domain containing 87 [Source:MGI Symbol;Acc:MGI:3026882]	protein_coding
ENSMUSG00000015312	129.784	0.514703	0.300696	0.0034286	0.0317801	0.0107105	17873	Gadd45b	growth arrest and DNA-damage-inducible 45 beta [Source:MGI Symbol;Acc:MGI:107776]	protein_coding
ENSMUSG00000020679	15.1936	0.833319	0.540627	0.00342396	0.0317574	0.0165895	21410	Hnf1b	HNF1 homeobox B [Source:MGI Symbol;Acc:MGI:98505]	protein_coding
ENSMUSG00000046886	4.93544	0.0957266	0.210838	0.00342453	0.0317574	0.137562	66758	Zfp474	zinc finger protein 474 [Source:MGI Symbol;Acc:MGI:1914008]	protein_coding
ENSMUSG00000072647	69.5079	-0.477282	0.239921	0.0034168	0.0317157	0.0054166	280668	Adam1a	a disintegrin and metallopeptidase domain 1a [Source:MGI Symbol;Acc:MGI:2429504]	protein_coding
ENSMUSG00000085905	8.70622	1.05741	0.9797	0.00340649	0.0316349	0.0461746	102639473	Gm14273	predicted gene 14273 [Source:MGI Symbol;Acc:MGI:3649600]	antisense
ENSMUSG00000058192	869.5	-0.264816	0.107154	0.00340453	0.0316316	0.00141741	244721	Zfp846	zinc finger protein 846 [Source:MGI Symbol;Acc:MGI:1924012]	protein_coding
ENSMUSG00000026535	14.5909	0.965278	0.732992	0.00339566	0.0315642	0.027987	26388	Ifi202b	interferon activated gene 202B [Source:MGI Symbol;Acc:MGI:1347083]	protein_coding
ENSMUSG00000041119	287.502	-0.28037	0.115478	0.0033839	0.0314698	0.00165988	18585	Pde9a	phosphodiesterase 9A [Source:MGI Symbol;Acc:MGI:1277179]	protein_coding
ENSMUSG00000004360	1700.4	-0.369425	0.166621	0.00338222	0.0314691	0.00307807	212448	9330159F19Rik	RIKEN cDNA 9330159F19 gene [Source:MGI Symbol;Acc:MGI:3036239]	protein_coding
ENSMUSG00000021822	37.9219	0.782833	0.50908	0.0033744	0.0314188	0.016735	18792	Plau	plasminogen activator, urokinase [Source:MGI Symbol;Acc:MGI:97611]	protein_coding
ENSMUSG00000038527	7.9038	1.03267	0.684017	0.00337522	0.0314188	0.0179382	232371	C1rl	complement component 1, r subcomponent-like [Source:MGI Symbol;Acc:MGI:2660692]	protein_coding
ENSMUSG00000047414	1469.03	-0.372672	0.169458	0.00336744	0.0313762	0.00321165	399558	Flrt2	fibronectin leucine rich transmembrane protein 2 [Source:MGI Symbol;Acc:MGI:3603594]	protein_coding
ENSMUSG00000022840	3004.73	-0.230348	0.0890685	0.00334116	0.0311461	0.000978265	224129	Adcy5	adenylate cyclase 5 [Source:MGI Symbol;Acc:MGI:99673]	protein_coding
ENSMUSG00000020674	535.016	-0.309348	0.132278	0.00332475	0.0310135	0.00216993	69675	Pxdn	peroxidasin [Source:MGI Symbol;Acc:MGI:1916925]	protein_coding
ENSMUSG00000023923	713.337	-0.210963	0.0797915	0.00332492	0.0310135	0.000793025	72238	Tbc1d5	TBC1 domain family, member 5 [Source:MGI Symbol;Acc:MGI:1919488]	protein_coding
ENSMUSG00000028175	41.7063	0.641141	0.391697	0.00332216	0.0310135	0.0128338	76131	Depdc1a	DEP domain containing 1a [Source:MGI Symbol;Acc:MGI:1923381]	protein_coding
ENSMUSG00000036169	78.857	0.409502	0.194844	0.00332536	0.0310135	0.00408483	66042	Sostdc1	sclerostin domain containing 1 [Source:MGI Symbol;Acc:MGI:1913292]	protein_coding
ENSMUSG00000043602	154.16	-0.306229	0.129237	0.00330932	0.0309227	0.00194015	193043	Zfp3	zinc finger protein 3 [Source:MGI Symbol;Acc:MGI:99177]	protein_coding
ENSMUSG00000046491	17.2854	-0.899606	0.564023	0.00330209	0.0308698	0.0143832	69183	C1qtnf2	C1q and tumor necrosis factor related protein 2 [Source:MGI Symbol;Acc:MGI:1916433]	protein_coding
ENSMUSG00000001665	20.6319	-0.647225	0.36879	0.00329785	0.0308449	0.00971051	103140	Gstt3	glutathione S-transferase, theta 3 [Source:MGI Symbol;Acc:MGI:2143526]	protein_coding
ENSMUSG00000004044	648.532	0.538429	0.323089	0.0032934	0.0308419	0.011907	19285	Cavin1	caveolae associated 1 [Source:MGI Symbol;Acc:MGI:1277968]	protein_coding
ENSMUSG00000022204	322.283	-0.235042	0.0907269	0.00328832	0.0308419	0.000966114	68966	Ngdn	neuroguidin, EIF4E binding protein [Source:MGI Symbol;Acc:MGI:1916216]	protein_coding
ENSMUSG00000026409	517.145	-0.213293	0.0813476	0.00329597	0.0308419	0.000864944	18640	Pfkfb2	6-phosphofructo-2-kinase/fructose-2,6-biphosphatase 2 [Source:MGI Symbol;Acc:MGI:107815]	protein_coding
ENSMUSG00000038738	6593.28	0.280462	0.11606	0.00329146	0.0308419	0.00173226	243961	Shank1	SH3 and multiple ankyrin repeat domains 1 [Source:MGI Symbol;Acc:MGI:3613677]	protein_coding
ENSMUSG00000057497	593.745	-0.177848	0.0655455	0.00329545	0.0308419	0.000637169	66488	Fam136a	family with sequence similarity 136, member A [Source:MGI Symbol;Acc:MGI:1913738]	protein_coding
ENSMUSG00000060224	17.4567	0.694947	0.402205	0.00329218	0.0308419	0.0103673	74580	Pyroxd2	pyridine nucleotide-disulphide oxidoreductase domain 2 [Source:MGI Symbol;Acc:MGI:1921830]	protein_coding
ENSMUSG00000097032	10.1316	0.886327	0.594118	0.00328953	0.0308419	0.0187659	319587	4930539J05Rik	RIKEN cDNA 4930539J05 gene [Source:MGI Symbol;Acc:MGI:1922477]	antisense
ENSMUSG00000024516	632.497	-0.256891	0.102975	0.00327208	0.030721	0.00131017	66286	Sec11c	SEC11 homolog C, signal peptidase complex subunit [Source:MGI Symbol;Acc:MGI:1913536]	protein_coding
ENSMUSG00000021575	18.62	1.07361	0.920682	0.00326949	0.0307113	0.0381307	11624	Ahrr	aryl-hydrocarbon receptor repressor [Source:MGI Symbol;Acc:MGI:1333776]	protein_coding
ENSMUSG00000044835	421.158	-0.418415	0.200562	0.00326878	0.0307113	0.00424285	73844	Ankrd45	ankyrin repeat domain 45 [Source:MGI Symbol;Acc:MGI:1921094]	protein_coding
ENSMUSG00000026683	135.008	0.342554	0.150584	0.00326249	0.0306749	0.00260651	66977	Nuf2	NUF2, NDC80 kinetochore complex component [Source:MGI Symbol;Acc:MGI:1914227]	protein_coding
ENSMUSG00000063889	167.463	-0.405917	0.190568	0.00325745	0.0306422	0.00384206	12916	Crem	cAMP responsive element modulator [Source:MGI Symbol;Acc:MGI:88495]	protein_coding
ENSMUSG00000049580	215.106	0.388141	0.180109	0.00325379	0.0306225	0.00357838	244152	Tsku	tsukushi, small leucine rich proteoglycan [Source:MGI Symbol;Acc:MGI:2443855]	protein_coding
ENSMUSG00000034683	14.2704	-0.117221	0.230665	0.00325113	0.0306121	0.126427	75276	Ppp1r1c	protein phosphatase 1, regulatory inhibitor subunit 1C [Source:MGI Symbol;Acc:MGI:1923185]	protein_coding
ENSMUSG00000040929	3572.64	0.358097	0.167155	0.0032435	0.0305549	0.00369548	19726	Rfx3	regulatory factor X, 3 (influences HLA class II expression) [Source:MGI Symbol;Acc:MGI:106582]	protein_coding
ENSMUSG00000058126	1845.21	0.279002	0.115584	0.00324249	0.0305549	0.00174221	621054	Tpm3-rs7	tropomyosin 3, related sequence 7 [Source:MGI Symbol;Acc:MGI:99705]	protein_coding
ENSMUSG00000014782	24.9673	-0.760339	0.468179	0.00323858	0.0305378	0.0132836	102075	Plekhg4	pleckstrin homology domain containing, family G (with RhoGef domain) member 4 [Source:MGI Symbol;Acc:MGI:2142544]	protein_coding
ENSMUSG00000037017	606.298	-0.203418	0.0766324	0.00323832	0.0305378	0.000744989	22697	Zscan21	zinc finger and SCAN domain containing 21 [Source:MGI Symbol;Acc:MGI:99182]	protein_coding
ENSMUSG00000032295	575.297	-0.312364	0.131919	0.00322986	0.0304849	0.0019584	73744	Man2c1	mannosidase, alpha, class 2C, member 1 [Source:MGI Symbol;Acc:MGI:1920994]	protein_coding
ENSMUSG00000026429	51.7657	0.497024	0.252591	0.0032201	0.0304175	0.00571091	67196	Ube2t	ubiquitin-conjugating enzyme E2T [Source:MGI Symbol;Acc:MGI:1914446]	protein_coding
ENSMUSG00000037752	66.9724	-0.498159	0.251437	0.00321654	0.0304175	0.00556961	381560	Xkr8	X-linked Kx blood group related 8 [Source:MGI Symbol;Acc:MGI:2685877]	protein_coding
ENSMUSG00000038020	1795.67	0.199261	0.075115	0.00321832	0.0304175	0.000753667	268480	Rapgefl1	Rap guanine nucleotide exchange factor (GEF)-like 1 [Source:MGI Symbol;Acc:MGI:3611446]	protein_coding
ENSMUSG00000085360	4.90571	1.46013	0.916049	0.00322117	0.0304175	0.0144064	NA	Arhgap27os2	Rho GTPase activating protein 27, opposite strand 2 [Source:MGI Symbol;Acc:MGI:3650160]	antisense
ENSMUSG00000023911	111.503	-0.413816	0.193846	0.00321237	0.0303929	0.00377674	76917	Flywch2	FLYWCH family member 2 [Source:MGI Symbol;Acc:MGI:1924167]	protein_coding
ENSMUSG00000031799	1234.39	0.242592	0.0972106	0.00320979	0.0303831	0.00130142	326618	Tpm4	tropomyosin 4 [Source:MGI Symbol;Acc:MGI:2449202]	protein_coding
ENSMUSG00000042156	1619.77	-0.34549	0.15563	0.00320816	0.0303823	0.00306403	66573	Dzip1	DAZ interacting protein 1 [Source:MGI Symbol;Acc:MGI:1914311]	protein_coding
ENSMUSG00000031959	651.514	-0.173299	0.0630173	0.00319954	0.030316	0.0005666	319481	Wdr59	WD repeat domain 59 [Source:MGI Symbol;Acc:MGI:2442115]	protein_coding
ENSMUSG00000078154	21.9732	0.694471	0.399325	0.00319961	0.030316	0.0101394	100039945	Gm12184	predicted gene 12184 [Source:MGI Symbol;Acc:MGI:3652174]	protein_coding
ENSMUSG00000024981	219.242	0.373764	0.170192	0.00318189	0.0301772	0.00324077	433256	Acsl5	acyl-CoA synthetase long-chain family member 5 [Source:MGI Symbol;Acc:MGI:1919129]	protein_coding
ENSMUSG00000033316	598.354	0.264604	0.109179	0.00317847	0.0301771	0.00168608	231605	Galnt9	polypeptide N-acetylgalactosaminyltransferase 9 [Source:MGI Symbol;Acc:MGI:2677965]	protein_coding
ENSMUSG00000073676	1272.61	-0.217384	0.084797	0.00318034	0.0301771	0.00104837	15528	Hspe1	heat shock protein 1 (chaperonin 10) [Source:MGI Symbol;Acc:MGI:104680]	protein_coding
ENSMUSG00000102692	128.138	-0.602997	0.36867	0.00317971	0.0301771	0.0128898	100534287	Dchs2	dachsous cadherin related 2 [Source:MGI Symbol;Acc:MGI:2685263]	protein_coding
ENSMUSG00000022607	1698.07	-0.2115	0.0802064	0.00316853	0.0301087	0.000808543	14083	Ptk2	PTK2 protein tyrosine kinase 2 [Source:MGI Symbol;Acc:MGI:95481]	protein_coding
ENSMUSG00000071369	462.972	0.261543	0.105171	0.0031659	0.0300983	0.00134826	26408	Map3k5	mitogen-activated protein kinase kinase kinase 5 [Source:MGI Symbol;Acc:MGI:1346876]	protein_coding
ENSMUSG00000045036	5.02681	1.38805	0.870976	0.0031616	0.030072	0.0144296	381107	Tmem232	transmembrane protein 232 [Source:MGI Symbol;Acc:MGI:2685786]	protein_coding
ENSMUSG00000085945	9.75238	-0.943768	0.621861	0.00314703	0.0299479	0.0176657	NA	2310014F06Rik	RIKEN cDNA 2310014F06 gene [Source:MGI Symbol;Acc:MGI:1916875]	bidirectional_promoter_lncRNA
ENSMUSG00000030854	2182.73	0.21606	0.0826314	0.00313143	0.0298139	0.000887881	19259	Ptpn5	protein tyrosine phosphatase, non-receptor type 5 [Source:MGI Symbol;Acc:MGI:97807]	protein_coding
ENSMUSG00000035413	242.12	0.37618	0.172528	0.00312547	0.0297716	0.00339351	103743	Tmem98	transmembrane protein 98 [Source:MGI Symbol;Acc:MGI:1923457]	protein_coding
ENSMUSG00000054520	183.267	-0.286236	0.116781	0.00310264	0.0295685	0.001526	24055	Sh3bp2	SH3-domain binding protein 2 [Source:MGI Symbol;Acc:MGI:1346349]	protein_coding
ENSMUSG00000036591	3388.17	-0.23296	0.0898813	0.00309841	0.0295425	0.000956448	71435	Arhgap21	Rho GTPase activating protein 21 [Source:MGI Symbol;Acc:MGI:1918685]	protein_coding
ENSMUSG00000035637	170.96	0.389902	0.181771	0.00309387	0.0295135	0.00367405	76238	Grhpr	glyoxylate reductase/hydroxypyruvate reductase [Source:MGI Symbol;Acc:MGI:1923488]	protein_coding
ENSMUSG00000046999	160.313	0.369754	0.16746	0.00309175	0.0295076	0.00314924	68725	1110032F04Rik	RIKEN cDNA 1110032F04 gene [Source:MGI Symbol;Acc:MGI:1915975]	protein_coding
ENSMUSG00000026558	1771.56	0.312452	0.132541	0.00308235	0.0294322	0.00204634	80914	Uck2	uridine-cytidine kinase 2 [Source:MGI Symbol;Acc:MGI:1931744]	protein_coding
ENSMUSG00000098387	2.7023	0.0406356	0.176597	0.00307729	0.0293983	0.192117	100048644	Pet117	PET117 homolog [Source:MGI Symbol;Acc:MGI:5295678]	protein_coding
ENSMUSG00000032268	14.1889	0.826099	0.515227	0.00307441	0.0293851	0.0140945	80893	Tmprss5	transmembrane protease, serine 5 (spinesin) [Source:MGI Symbol;Acc:MGI:1933407]	protein_coding
ENSMUSG00000060962	16.43	0.892405	0.575927	0.00306956	0.0293529	0.016288	73712	Dmkn	dermokine [Source:MGI Symbol;Acc:MGI:1920962]	protein_coding
ENSMUSG00000029068	816.938	-0.244755	0.0944183	0.00306459	0.0293197	0.000951614	56036	Ccnl2	cyclin L2 [Source:MGI Symbol;Acc:MGI:1927119]	protein_coding
ENSMUSG00000049037	1.82385	0.0551508	0.182415	0.00305421	0.0292346	0.172062	269799	Clec4a1	C-type lectin domain family 4, member a1 [Source:MGI Symbol;Acc:MGI:3036291]	protein_coding
ENSMUSG00000015947	2.51426	0.0433032	0.177548	0.00304013	0.0291141	0.187855	14129	Fcgr1	Fc receptor, IgG, high affinity I [Source:MGI Symbol;Acc:MGI:95498]	protein_coding
ENSMUSG00000038331	1713.85	-0.218486	0.0820731	0.00303778	0.0291057	0.000729884	212712	Satb2	special AT-rich sequence binding protein 2 [Source:MGI Symbol;Acc:MGI:2679336]	protein_coding
ENSMUSG00000018796	1195.06	0.166141	0.0598687	0.00303517	0.0290949	0.000515688	14081	Acsl1	acyl-CoA synthetase long-chain family member 1 [Source:MGI Symbol;Acc:MGI:102797]	protein_coding
ENSMUSG00000075302	19.6731	1.11093	0.810553	0.00302009	0.0289645	0.0247183	66748	Erich2	glutamate rich 2 [Source:MGI Symbol;Acc:MGI:1913998]	protein_coding
ENSMUSG00000015202	131.901	0.391614	0.180791	0.00300706	0.0288717	0.00349017	215748	Cnksr3	Cnksr family member 3 [Source:MGI Symbol;Acc:MGI:2674130]	protein_coding
ENSMUSG00000039462	14.6889	0.868774	0.526264	0.00300856	0.0288717	0.0123779	12813	Col10a1	collagen, type X, alpha 1 [Source:MGI Symbol;Acc:MGI:88445]	protein_coding
ENSMUSG00000040339	1734.79	-0.285073	0.114147	0.00300564	0.0288717	0.00128684	329739	Fam102b	family with sequence similarity 102, member B [Source:MGI Symbol;Acc:MGI:3036259]	protein_coding
ENSMUSG00000045246	10.4851	-1.01453	0.668066	0.00300551	0.0288717	0.0176288	66733	Kcng4	potassium voltage-gated channel, subfamily G, member 4 [Source:MGI Symbol;Acc:MGI:1913983]	protein_coding
ENSMUSG00000090061	3627.74	0.302357	0.124668	0.00300894	0.0288717	0.00166316	319807	Nwd2	NACHT and WD repeat domain containing 2 [Source:MGI Symbol;Acc:MGI:1920464]	protein_coding
ENSMUSG00000047996	69.0153	0.461415	0.224407	0.00299814	0.0288385	0.00465315	546336	Prrg1	proline rich Gla (G-carboxyglutamic acid) 1 [Source:MGI Symbol;Acc:MGI:1917364]	protein_coding
ENSMUSG00000021721	207.674	0.457177	0.235133	0.00299262	0.0287996	0.00603247	15550	Htr1a	5-hydroxytryptamine (serotonin) receptor 1A [Source:MGI Symbol;Acc:MGI:96273]	protein_coding
ENSMUSG00000052392	40.825	0.504341	0.252933	0.00298646	0.0287544	0.00537511	171282	Acot4	acyl-CoA thioesterase 4 [Source:MGI Symbol;Acc:MGI:2159621]	protein_coding
ENSMUSG00000037405	119.792	0.648935	0.425915	0.0029836	0.0287534	0.017334	15894	Icam1	intercellular adhesion molecule 1 [Source:MGI Symbol;Acc:MGI:96392]	protein_coding
ENSMUSG00000061802	4.76452	0.0713524	0.190815	0.00298489	0.0287534	0.154971	74934	Armc4	armadillo repeat containing 4 [Source:MGI Symbol;Acc:MGI:1922184]	protein_coding
ENSMUSG00000023249	138.415	0.62108	0.418571	0.00298124	0.0287464	0.0192194	235587	Parp3	poly (ADP-ribose) polymerase family, member 3 [Source:MGI Symbol;Acc:MGI:1891258]	protein_coding
ENSMUSG00000021767	1243.86	-0.271519	0.109114	0.00297199	0.0286822	0.00134235	54169	Kat6b	K(lysine) acetyltransferase 6B [Source:MGI Symbol;Acc:MGI:1858746]	protein_coding
ENSMUSG00000023050	2166.76	-0.233223	0.0890446	0.00297311	0.0286822	0.000874071	26404	Map3k12	mitogen-activated protein kinase kinase kinase 12 [Source:MGI Symbol;Acc:MGI:1346881]	protein_coding
ENSMUSG00000037843	1263.44	0.377119	0.174118	0.00297292	0.0286822	0.00350046	277432	Vstm2l	V-set and transmembrane domain containing 2-like [Source:MGI Symbol;Acc:MGI:2685537]	protein_coding
ENSMUSG00000066877	607.159	-0.244586	0.0949301	0.0029676	0.0286713	0.00100057	17974	Nck2	non-catalytic region of tyrosine kinase adaptor protein 2 [Source:MGI Symbol;Acc:MGI:1306821]	protein_coding
ENSMUSG00000035868	175.152	-0.496739	0.247423	0.00295939	0.0286059	0.0052195	73229	Zfp983	zinc finger protein 983 [Source:MGI Symbol;Acc:MGI:1920479]	protein_coding
ENSMUSG00000032332	586.67	0.488234	0.251329	0.00295705	0.0285974	0.00606971	12816	Col12a1	collagen, type XII, alpha 1 [Source:MGI Symbol;Acc:MGI:88448]	protein_coding
ENSMUSG00000049538	56.3737	-0.526965	0.267567	0.00295605	0.0285974	0.00568943	271127	Adamts16	a disintegrin-like and metallopeptidase (reprolysin type) with thrombospondin type 1 motif, 16 [Source:MGI Symbol;Acc:MGI:2429637]	protein_coding
ENSMUSG00000038094	53.9043	-0.699085	0.400172	0.00295411	0.0285972	0.00988502	224079	Atp13a4	ATPase type 13A4 [Source:MGI Symbol;Acc:MGI:1924456]	protein_coding
ENSMUSG00000049604	2.5546	-2.03909	1.22703	0.00294423	0.0285156	0.0120048	15408	Hoxb13	homeobox B13 [Source:MGI Symbol;Acc:MGI:107730]	protein_coding
ENSMUSG00000030428	5825.17	0.248132	0.0977787	0.00293449	0.0284353	0.00111921	57776	Ttyh1	tweety family member 1 [Source:MGI Symbol;Acc:MGI:1889007]	protein_coding
ENSMUSG00000026566	1298.89	0.264878	0.105771	0.00292741	0.0283807	0.00125793	68481	Mpzl1	myelin protein zero-like 1 [Source:MGI Symbol;Acc:MGI:1915731]	protein_coding
ENSMUSG00000043467	811.794	-0.402017	0.183532	0.00291741	0.0282977	0.00329944	240869	Zbtb37	zinc finger and BTB domain containing 37 [Source:MGI Symbol;Acc:MGI:2444467]	protein_coding
ENSMUSG00000053164	65.6723	-0.882706	0.545333	0.00291409	0.0282795	0.0135106	338346	Gpr21	G protein-coupled receptor 21 [Source:MGI Symbol;Acc:MGI:2441890]	protein_coding
ENSMUSG00000024347	1078.05	-0.24733	0.0961245	0.00290954	0.0282592	0.00101808	74002	Psd2	pleckstrin and Sec7 domain containing 2 [Source:MGI Symbol;Acc:MGI:1921252]	protein_coding
ENSMUSG00000047495	594.766	0.249275	0.0975146	0.00291056	0.0282592	0.00106644	244310	Dlgap2	DLG associated protein 2 [Source:MGI Symbol;Acc:MGI:2443181]	protein_coding
ENSMUSG00000024817	907.275	-0.255899	0.100213	0.00290419	0.0282253	0.00107946	109113	Uhrf2	ubiquitin-like, containing PHD and RING finger domains 2 [Source:MGI Symbol;Acc:MGI:1923718]	protein_coding
ENSMUSG00000078941	1552.95	-0.172664	0.0617249	0.0029037	0.0282253	0.000485461	NA	Ak6	adenylate kinase 6 [Source:MGI Symbol;Acc:MGI:5510732]	protein_coding
ENSMUSG00000061718	1008.95	-0.755665	0.548782	0.00289816	0.0281946	0.0243989	19049	Ppp1r1b	protein phosphatase 1, regulatory inhibitor subunit 1B [Source:MGI Symbol;Acc:MGI:94860]	protein_coding
ENSMUSG00000063897	98.2554	0.430387	0.20443	0.00289331	0.0281613	0.00404447	236082	CAAA01118383.1	dehydrogenase/reductase (SDR family) X chromosome [Source:NCBI gene;Acc:236082]	protein_coding
ENSMUSG00000042385	18.0467	0.65879	0.359123	0.00288465	0.028091	0.00786402	14945	Gzmk	granzyme K [Source:MGI Symbol;Acc:MGI:1298232]	protein_coding
ENSMUSG00000059119	2839.9	-0.182931	0.0683742	0.00286908	0.0279532	0.000702444	17955	Nap1l4	nucleosome assembly protein 1-like 4 [Source:MGI Symbol;Acc:MGI:1316687]	protein_coding
ENSMUSG00000035373	6.04642	1.74409	1.23086	0.0028504	0.027785	0.0224711	20306	Ccl7	chemokine (C-C motif) ligand 7 [Source:MGI Symbol;Acc:MGI:99512]	protein_coding
ENSMUSG00000098702	316.956	0.240791	0.091342	0.00284825	0.0277778	0.000810772	68982	1500015A07Rik	RIKEN cDNA 1500015A07 gene [Source:MGI Symbol;Acc:MGI:1916232]	antisense
ENSMUSG00000021520	1445.85	-0.224346	0.0855472	0.00284333	0.0277437	0.000862669	67530	Uqcrb	ubiquinol-cytochrome c reductase binding protein [Source:MGI Symbol;Acc:MGI:1914780]	protein_coding
ENSMUSG00000060923	253.935	-0.288066	0.116258	0.00284149	0.0277395	0.00138414	75572	Acyp2	acylphosphatase 2, muscle type [Source:MGI Symbol;Acc:MGI:1922822]	protein_coding
ENSMUSG00000008129	30.9122	-0.680198	0.384253	0.00283824	0.0277216	0.00935617	74666	4930432K21Rik	RIKEN cDNA 4930432K21 gene [Source:MGI Symbol;Acc:MGI:1921916]	protein_coding
ENSMUSG00000039853	1.74061	0.0520152	0.181008	0.00283775	0.0277216	0.175954	74735	Trim14	tripartite motif-containing 14 [Source:MGI Symbol;Acc:MGI:1921985]	protein_coding
ENSMUSG00000025909	208.663	-0.352026	0.151504	0.00283488	0.0277163	0.00226613	71096	Sntg1	syntrophin, gamma 1 [Source:MGI Symbol;Acc:MGI:1918346]	protein_coding
ENSMUSG00000030590	230.344	0.429209	0.204298	0.00283459	0.0277163	0.00409061	73833	Fam98c	family with sequence similarity 98, member C [Source:MGI Symbol;Acc:MGI:1921083]	protein_coding
ENSMUSG00000072594	10.2879	1.0168	0.639732	0.00283066	0.0277026	0.0145693	NA	Gm16439	predicted pseudogene 16439 [Source:MGI Symbol;Acc:MGI:3647611]	processed_pseudogene
ENSMUSG00000002688	152.307	-0.274585	0.109298	0.0028259	0.0276781	0.00124088	18760	Prkd1	protein kinase D1 [Source:MGI Symbol;Acc:MGI:99879]	protein_coding
ENSMUSG00000057337	134.19	0.442868	0.211409	0.00282674	0.0276781	0.00415448	53374	Chst3	carbohydrate sulfotransferase 3 [Source:MGI Symbol;Acc:MGI:1858224]	protein_coding
ENSMUSG00000050556	2362.45	0.198588	0.073926	0.00281435	0.0275842	0.000680013	16500	Kcnb1	potassium voltage gated channel, Shab-related subfamily, member 1 [Source:MGI Symbol;Acc:MGI:96666]	protein_coding
ENSMUSG00000005640	5.58674	-1.85369	0.9798	0.00281067	0.027562	0.00682655	23920	Insrr	insulin receptor-related receptor [Source:MGI Symbol;Acc:MGI:1346037]	protein_coding
ENSMUSG00000031168	319.804	0.368126	0.164242	0.00280964	0.027562	0.00285748	13595	Ebp	phenylalkylamine Ca2+ antagonist (emopamil) binding protein [Source:MGI Symbol;Acc:MGI:107822]	protein_coding
ENSMUSG00000106631	9.31953	0.996886	0.599853	0.00280273	0.0275116	0.0119939	NA	Gm42669	predicted gene 42669 [Source:MGI Symbol;Acc:MGI:5662806]	protein_coding
ENSMUSG00000021700	4208	-0.52858	0.28114	0.00279997	0.0275104	0.0069738	67295	Rab3c	RAB3C, member RAS oncogene family [Source:MGI Symbol;Acc:MGI:1914545]	protein_coding
ENSMUSG00000041642	13491.1	0.346108	0.153796	0.0028012	0.0275104	0.00278091	16565	Kif21b	kinesin family member 21B [Source:MGI Symbol;Acc:MGI:109234]	protein_coding
ENSMUSG00000009575	5348.98	-0.277564	0.112604	0.00279761	0.0275026	0.00144188	12419	Cbx5	chromobox 5 [Source:MGI Symbol;Acc:MGI:109372]	protein_coding
ENSMUSG00000026447	408.427	-0.260793	0.102139	0.00279295	0.0274706	0.00108467	240752	Pik3c2b	phosphatidylinositol-4-phosphate 3-kinase catalytic subunit type 2 beta [Source:MGI Symbol;Acc:MGI:2685045]	protein_coding
ENSMUSG00000029560	695.41	-0.285341	0.114461	0.00278309	0.0273909	0.00132476	231834	Snx8	sorting nexin 8 [Source:MGI Symbol;Acc:MGI:2443816]	protein_coding
ENSMUSG00000036721	139.1	-0.306616	0.126005	0.00278282	0.0273909	0.00163401	22758	Zscan12	zinc finger and SCAN domain containing 12 [Source:MGI Symbol;Acc:MGI:1099444]	protein_coding
ENSMUSG00000078853	42.2548	0.856475	0.615368	0.00278346	0.0273909	0.0237392	16145	Igtp	interferon gamma induced GTPase [Source:MGI Symbol;Acc:MGI:107729]	protein_coding
ENSMUSG00000098557	3097.12	0.269744	0.110396	0.00277964	0.0273909	0.0015765	239217	Kctd12	potassium channel tetramerisation domain containing 12 [Source:MGI Symbol;Acc:MGI:2145823]	protein_coding
ENSMUSG00000034845	191.578	0.308122	0.126684	0.00277007	0.0273139	0.00164366	84094	Plvap	plasmalemma vesicle associated protein [Source:MGI Symbol;Acc:MGI:1890497]	protein_coding
ENSMUSG00000048027	1995.5	-0.281269	0.112085	0.00275814	0.02721	0.0012522	68799	Rgmb	repulsive guidance molecule family member B [Source:MGI Symbol;Acc:MGI:1916049]	protein_coding
ENSMUSG00000045875	113.195	-0.562192	0.298876	0.00275403	0.0271831	0.00696554	11549	Adra1a	adrenergic receptor, alpha 1a [Source:MGI Symbol;Acc:MGI:104773]	protein_coding
ENSMUSG00000022371	31.6377	-0.865998	0.732587	0.00275098	0.0271666	0.0371321	12818	Col14a1	collagen, type XIV, alpha 1 [Source:MGI Symbol;Acc:MGI:1341272]	protein_coding
ENSMUSG00000040432	8.67005	1.09679	1.85854	0.00273404	0.0270129	0.109871	57260	Ltb4r2	leukotriene B4 receptor 2 [Source:MGI Symbol;Acc:MGI:1888501]	protein_coding
ENSMUSG00000063531	242.95	-0.672233	0.456945	0.00272695	0.0269564	0.0197679	20349	Sema3e	sema domain, immunoglobulin domain (Ig), short basic domain, secreted, (semaphorin) 3E [Source:MGI Symbol;Acc:MGI:1340034]	protein_coding
ENSMUSG00000023034	221.415	0.318086	0.132318	0.00272373	0.0269382	0.00179257	15370	Nr4a1	nuclear receptor subfamily 4, group A, member 1 [Source:MGI Symbol;Acc:MGI:1352454]	protein_coding
ENSMUSG00000066687	368.794	-0.326507	0.136276	0.00272267	0.0269382	0.00183702	235320	Zbtb16	zinc finger and BTB domain containing 16 [Source:MGI Symbol;Acc:MGI:103222]	protein_coding
ENSMUSG00000050896	424.01	0.368591	0.163505	0.00272008	0.0269292	0.00274981	269295	Rtn4rl2	reticulon 4 receptor-like 2 [Source:MGI Symbol;Acc:MGI:2669796]	protein_coding
ENSMUSG00000072294	636.849	-0.392584	0.173463	0.00271798	0.026922	0.00268402	16597	Klf12	Kruppel-like factor 12 [Source:MGI Symbol;Acc:MGI:1333796]	protein_coding
ENSMUSG00000028583	697.982	0.41774	0.19734	0.00271468	0.0269029	0.0039419	14726	Pdpn	podoplanin [Source:MGI Symbol;Acc:MGI:103098]	protein_coding
ENSMUSG00000039830	2235.12	0.328174	0.140277	0.00270917	0.0268618	0.00216611	50913	Olig2	oligodendrocyte transcription factor 2 [Source:MGI Symbol;Acc:MGI:1355331]	protein_coding
ENSMUSG00000000303	8.05096	-1.43615	0.976781	0.00270247	0.0268089	0.0198319	12550	Cdh1	cadherin 1 [Source:MGI Symbol;Acc:MGI:88354]	protein_coding
ENSMUSG00000032336	8277.13	0.216934	0.0788146	0.00270094	0.0268073	0.000557959	20320	Nptn	neuroplastin [Source:MGI Symbol;Acc:MGI:108077]	protein_coding
ENSMUSG00000078137	91.9896	-0.658799	0.390402	0.00270026	0.0268073	0.0112829	383787	Ankrd63	ankyrin repeat domain 63 [Source:MGI Symbol;Acc:MGI:2686183]	protein_coding
ENSMUSG00000056411	5.51536	1.31845	0.747588	0.00268042	0.0266305	0.00950846	791415	Gm12500	predicted gene 12500 [Source:MGI Symbol;Acc:MGI:3650304]	antisense
ENSMUSG00000021476	1892.72	0.219541	0.0824352	0.00267642	0.0266143	0.000725622	56541	Habp4	hyaluronic acid binding protein 4 [Source:MGI Symbol;Acc:MGI:1891713]	protein_coding
ENSMUSG00000106928	45.4035	-0.444567	0.205899	0.00267743	0.0266143	0.00355733	NA	Gm43860	predicted gene 43860 [Source:MGI Symbol;Acc:MGI:5663997]	TEC
ENSMUSG00000015714	851.685	0.305672	0.126448	0.00266397	0.0265074	0.00172236	76893	Cers2	ceramide synthase 2 [Source:MGI Symbol;Acc:MGI:1924143]	protein_coding
ENSMUSG00000053716	711.561	0.266906	0.105174	0.00265456	0.0264272	0.0011165	235584	Dusp7	dual specificity phosphatase 7 [Source:MGI Symbol;Acc:MGI:2387100]	protein_coding
ENSMUSG00000037280	9.38834	1.62613	1.14328	0.00263986	0.0262942	0.0222049	207839	Galnt6	polypeptide N-acetylgalactosaminyltransferase 6 [Source:MGI Symbol;Acc:MGI:1891640]	protein_coding
ENSMUSG00000039834	409.773	-0.250997	0.096469	0.00262016	0.0261159	0.000920487	329559	Zfp335	zinc finger protein 335 [Source:MGI Symbol;Acc:MGI:2682313]	protein_coding
ENSMUSG00000112332	37.1635	-0.545972	0.270911	0.00262063	0.0261159	0.00509316	NA	4930466K18Rik	RIKEN cDNA 4930466K18 gene [Source:MGI Symbol;Acc:MGI:1922219]	TEC
ENSMUSG00000037428	1195.26	0.39343	0.178377	0.00261711	0.0261072	0.00316834	381677	Vgf	VGF nerve growth factor inducible [Source:MGI Symbol;Acc:MGI:1343180]	protein_coding
ENSMUSG00000038555	1922.85	0.21851	0.0821361	0.00261054	0.0260549	0.000732025	225362	Reep2	receptor accessory protein 2 [Source:MGI Symbol;Acc:MGI:2385070]	protein_coding
ENSMUSG00000032116	1235	0.284289	0.111896	0.00260788	0.0260417	0.00111378	16430	Stt3a	STT3, subunit of the oligosaccharyltransferase complex, homolog A (S. cerevisiae) [Source:MGI Symbol;Acc:MGI:105124]	protein_coding
ENSMUSG00000026104	488.591	0.52834	0.266967	0.0026042	0.0260182	0.0055976	20846	Stat1	signal transducer and activator of transcription 1 [Source:MGI Symbol;Acc:MGI:103063]	protein_coding
ENSMUSG00000027274	254.696	-0.308311	0.125874	0.00259982	0.0259876	0.00153856	59030	Mkks	McKusick-Kaufman syndrome [Source:MGI Symbol;Acc:MGI:1891836]	protein_coding
ENSMUSG00000022025	139.641	0.680728	0.400645	0.00259599	0.0259626	0.0109584	16840	Cnmd	chondromodulin [Source:MGI Symbol;Acc:MGI:1341171]	protein_coding
ENSMUSG00000028111	32.6412	-0.688568	0.365858	0.00259541	0.0259626	0.00694905	13038	Ctsk	cathepsin K [Source:MGI Symbol;Acc:MGI:107823]	protein_coding
ENSMUSG00000038567	2.12326	-2.32846	1.4762	0.00258141	0.025843	0.0150375	13081	Cyp24a1	cytochrome P450, family 24, subfamily a, polypeptide 1 [Source:MGI Symbol;Acc:MGI:88593]	protein_coding
ENSMUSG00000015501	5769.92	0.316267	0.133502	0.00257708	0.0258129	0.00195109	15273	Hivep2	human immunodeficiency virus type I enhancer binding protein 2 [Source:MGI Symbol;Acc:MGI:1338076]	protein_coding
ENSMUSG00000008496	113.697	-0.385596	0.168942	0.00257378	0.025793	0.00255999	18987	Pou2f2	POU domain, class 2, transcription factor 2 [Source:MGI Symbol;Acc:MGI:101897]	protein_coding
ENSMUSG00000028073	30.4343	-0.79856	0.448358	0.00255789	0.0256544	0.00909298	73182	Pear1	platelet endothelial aggregation receptor 1 [Source:MGI Symbol;Acc:MGI:1920432]	protein_coding
ENSMUSG00000029101	1101.8	-0.381236	0.166897	0.00255864	0.0256544	0.00253482	71729	Rgs12	regulator of G-protein signaling 12 [Source:MGI Symbol;Acc:MGI:1918979]	protein_coding
ENSMUSG00000057729	53.3329	-0.463676	0.215308	0.00255351	0.0256291	0.00359418	19152	Prtn3	proteinase 3 [Source:MGI Symbol;Acc:MGI:893580]	protein_coding
ENSMUSG00000027603	924.793	0.256308	0.0989346	0.00255181	0.0256251	0.0009637	207182	Ggt7	gamma-glutamyltransferase 7 [Source:MGI Symbol;Acc:MGI:1913385]	protein_coding
ENSMUSG00000034480	292.88	0.363767	0.158483	0.00253481	0.0254674	0.0024393	54004	Diaph2	diaphanous related formin 2 [Source:MGI Symbol;Acc:MGI:1858500]	protein_coding
ENSMUSG00000074480	867.66	-0.228512	0.0847623	0.00251897	0.0253213	0.000663971	72640	Mex3a	mex3 RNA binding family member A [Source:MGI Symbol;Acc:MGI:1919890]	protein_coding
ENSMUSG00000025050	247.962	-0.291639	0.115896	0.00250429	0.0251988	0.00122122	71041	Pcgf6	polycomb group ring finger 6 [Source:MGI Symbol;Acc:MGI:1918291]	protein_coding
ENSMUSG00000032114	451.099	0.320717	0.131839	0.00250551	0.0251988	0.00164044	14385	Slc37a4	solute carrier family 37 (glucose-6-phosphate transporter), member 4 [Source:MGI Symbol;Acc:MGI:1316650]	protein_coding
ENSMUSG00000043923	81.1891	-0.417886	0.18671	0.00250489	0.0251988	0.00289373	382073	Ccdc84	coiled-coil domain containing 84 [Source:MGI Symbol;Acc:MGI:2685960]	protein_coding
ENSMUSG00000025372	1880.49	0.272286	0.106781	0.00249945	0.0251766	0.00109513	108100	Baiap2	brain-specific angiogenesis inhibitor 1-associated protein 2 [Source:MGI Symbol;Acc:MGI:2137336]	protein_coding
ENSMUSG00000022265	3833.81	0.207736	0.0765179	0.00249538	0.0251485	0.00063153	11732	Ank	progressive ankylosis [Source:MGI Symbol;Acc:MGI:3045421]	protein_coding
ENSMUSG00000024661	20764.1	0.415589	0.190016	0.00249453	0.0251485	0.00333394	14319	Fth1	ferritin heavy polypeptide 1 [Source:MGI Symbol;Acc:MGI:95588]	protein_coding
ENSMUSG00000028646	1152.76	-0.169024	0.0597582	0.00249022	0.0251223	0.000443904	54170	Rragc	Ras-related GTP binding C [Source:MGI Symbol;Acc:MGI:1858751]	protein_coding
ENSMUSG00000028229	102.073	-0.36179	0.153857	0.00248751	0.0251079	0.0020945	66302	Rmdn1	regulator of microtubule dynamics 1 [Source:MGI Symbol;Acc:MGI:1913552]	protein_coding
ENSMUSG00000037572	150.572	0.398903	0.174658	0.0024871	0.0251079	0.00253901	218973	Wdhd1	WD repeat and HMG-box DNA binding protein 1 [Source:MGI Symbol;Acc:MGI:2443514]	protein_coding
ENSMUSG00000000120	119.751	-0.505556	0.244288	0.00248478	0.0251076	0.00448262	18053	Ngfr	nerve growth factor receptor (TNFR superfamily, member 16) [Source:MGI Symbol;Acc:MGI:97323]	protein_coding
ENSMUSG00000020638	585.24	0.237243	0.0903133	0.00248492	0.0251076	0.000837735	22169	Cmpk2	cytidine monophosphate (UMP-CMP) kinase 2, mitochondrial [Source:MGI Symbol;Acc:MGI:99830]	protein_coding
ENSMUSG00000032231	940.763	0.555252	0.315291	0.00248487	0.0251076	0.00954669	12306	Anxa2	annexin A2 [Source:MGI Symbol;Acc:MGI:88246]	protein_coding
ENSMUSG00000060166	1536.81	0.332813	0.13999	0.00246872	0.0249824	0.00190367	27801	Zdhhc8	zinc finger, DHHC domain containing 8 [Source:MGI Symbol;Acc:MGI:1338012]	protein_coding
ENSMUSG00000000378	640.2	-0.321425	0.131255	0.00245898	0.0248967	0.00154171	216527	Ccm2	cerebral cavernous malformation 2 [Source:MGI Symbol;Acc:MGI:2384924]	protein_coding
ENSMUSG00000008348	16035.1	-0.171771	0.0608781	0.00245849	0.0248967	0.000455476	22190	Ubc	ubiquitin C [Source:MGI Symbol;Acc:MGI:98889]	protein_coding
ENSMUSG00000063235	173.689	-0.315825	0.128845	0.00245871	0.0248967	0.00151972	66461	Ptpmt1	protein tyrosine phosphatase, mitochondrial 1 [Source:MGI Symbol;Acc:MGI:1913711]	protein_coding
ENSMUSG00000029601	13.9446	0.823962	0.448824	0.0024548	0.0248929	0.00783773	75732	Iqcd	IQ motif containing D [Source:MGI Symbol;Acc:MGI:1922982]	protein_coding
ENSMUSG00000031523	590.091	-0.327459	0.134743	0.00245306	0.0248881	0.00165013	50768	Dlc1	deleted in liver cancer 1 [Source:MGI Symbol;Acc:MGI:1354949]	protein_coding
ENSMUSG00000071176	604.789	0.259553	0.0998266	0.00245224	0.0248881	0.000925255	234094	Arhgef10	Rho guanine nucleotide exchange factor (GEF) 10 [Source:MGI Symbol;Acc:MGI:2444453]	protein_coding
ENSMUSG00000113771	22.015	-0.652892	0.337966	0.00244507	0.0248327	0.00626527	102640479	Gm36529	predicted gene, 36529 [Source:MGI Symbol;Acc:MGI:5595688]	antisense
ENSMUSG00000049932	784.519	0.38605	0.170146	0.00244041	0.0247982	0.0026536	15270	H2ax	H2A.X variant histone [Source:MGI Symbol;Acc:MGI:102688]	protein_coding
ENSMUSG00000020079	386.831	-0.236459	0.0884442	0.00242291	0.0246332	0.00070452	338359	Supv3l1	suppressor of var1, 3-like 1 (S. cerevisiae) [Source:MGI Symbol;Acc:MGI:2441711]	protein_coding
ENSMUSG00000110126	72.9389	-0.38858	0.168857	0.00242172	0.0246332	0.00241049	668771	Gm9347	predicted gene 9347 [Source:MGI Symbol;Acc:MGI:3648409]	processed_pseudogene
ENSMUSG00000026787	3644.29	-0.712008	0.421889	0.00241473	0.0245754	0.0112723	14417	Gad2	glutamic acid decarboxylase 2 [Source:MGI Symbol;Acc:MGI:95634]	protein_coding
ENSMUSG00000062761	1364.5	-0.302894	0.120352	0.00240987	0.0245386	0.00121842	269639	Zfp512	zinc finger protein 512 [Source:MGI Symbol;Acc:MGI:1917345]	protein_coding
ENSMUSG00000043157	3.9276	0.0835813	0.200084	0.002401	0.024461	0.14526	219144	Arl11	ADP-ribosylation factor-like 11 [Source:MGI Symbol;Acc:MGI:2444054]	protein_coding
ENSMUSG00000047844	428.464	-0.260223	0.100092	0.00239976	0.024461	0.000930016	NA	Bex4	brain expressed X-linked 4 [Source:MGI Symbol;Acc:MGI:3606746]	protein_coding
ENSMUSG00000091337	6243.52	0.223352	0.0831155	0.00239398	0.0244149	0.000675986	58521	Eid1	EP300 interacting inhibitor of differentiation 1 [Source:MGI Symbol;Acc:MGI:1889651]	protein_coding
ENSMUSG00000000563	5054.7	-0.185221	0.0660131	0.00238889	0.0243757	0.000476283	11950	Atp5pb	ATP synthase peripheral stalk-membrane subunit b [Source:MGI Symbol;Acc:MGI:1100495]	protein_coding
ENSMUSG00000041995	330.879	0.30982	0.125915	0.00238614	0.0243602	0.00146665	72114	Zbed3	zinc finger, BED type containing 3 [Source:MGI Symbol;Acc:MGI:1919364]	protein_coding
ENSMUSG00000020897	123.342	0.347923	0.14596	0.00238459	0.024357	0.00187877	20877	Aurkb	aurora kinase B [Source:MGI Symbol;Acc:MGI:107168]	protein_coding
ENSMUSG00000025608	591.151	0.359874	0.153985	0.00238436	0.024357	0.00218899	27205	Podxl	podocalyxin-like [Source:MGI Symbol;Acc:MGI:1351317]	protein_coding
ENSMUSG00000004113	4888.88	0.16346	0.0573513	0.00237664	0.0243011	0.000417153	12287	Cacna1b	calcium channel, voltage-dependent, N type, alpha 1B subunit [Source:MGI Symbol;Acc:MGI:88296]	protein_coding
ENSMUSG00000029119	426.642	0.442961	0.203208	0.00237359	0.0242826	0.00339851	17160	Man2b2	mannosidase 2, alpha B2 [Source:MGI Symbol;Acc:MGI:1195262]	protein_coding
ENSMUSG00000021061	1892.35	0.313208	0.12754	0.00237193	0.0242782	0.00149779	20741	Sptb	spectrin beta, erythrocytic [Source:MGI Symbol;Acc:MGI:98387]	protein_coding
ENSMUSG00000041741	210.251	0.327926	0.134352	0.0023625	0.0241944	0.00158923	54611	Pde3a	phosphodiesterase 3A, cGMP inhibited [Source:MGI Symbol;Acc:MGI:1860764]	protein_coding
ENSMUSG00000020098	13.0058	0.997832	0.593396	0.00236005	0.0241819	0.0113893	13180	Pcbd1	pterin 4 alpha carbinolamine dehydratase/dimerization cofactor of hepatocyte nuclear factor 1 alpha (TCF1) 1 [Source:MGI Symbol;Acc:MGI:94873]	protein_coding
ENSMUSG00000027828	3567.27	-0.184126	0.0654796	0.00234882	0.0240794	0.00047176	67437	Ssr3	signal sequence receptor, gamma [Source:MGI Symbol;Acc:MGI:1914687]	protein_coding
ENSMUSG00000033352	3430.07	0.180036	0.0639237	0.0023385	0.0239862	0.000461373	26398	Map2k4	mitogen-activated protein kinase kinase 4 [Source:MGI Symbol;Acc:MGI:1346869]	protein_coding
ENSMUSG00000085584	128.168	0.378296	0.161684	0.00233849	0.0239862	0.0021585	209540	Rtl9	retrotransposon Gag like 9 [Source:MGI Symbol;Acc:MGI:2685231]	protein_coding
ENSMUSG00000021747	119.08	0.323482	0.130708	0.00233445	0.0239697	0.00140227	74430	4930452B06Rik	RIKEN cDNA 4930452B06 gene [Source:MGI Symbol;Acc:MGI:1926154]	protein_coding
ENSMUSG00000022229	39.818	0.755184	0.482879	0.00233364	0.0239697	0.0156065	192113	Atp12a	ATPase, H+/K+ transporting, nongastric, alpha polypeptide [Source:MGI Symbol;Acc:MGI:1926943]	protein_coding
ENSMUSG00000055639	69.5401	-0.766842	0.496919	0.00232624	0.0239104	0.016517	13134	Dach1	dachshund family transcription factor 1 [Source:MGI Symbol;Acc:MGI:1277991]	protein_coding
ENSMUSG00000021892	1139.83	-0.238584	0.0888598	0.00232309	0.0238904	0.000682034	24056	Sh3bp5	SH3-domain binding protein 5 (BTK-associated) [Source:MGI Symbol;Acc:MGI:1344391]	protein_coding
ENSMUSG00000038949	735.228	-0.200783	0.0716516	0.00232117	0.023888	0.000482373	226744	Cnst	consortin, connexin sorting protein [Source:MGI Symbol;Acc:MGI:2445141]	protein_coding
ENSMUSG00000084843	4.1463	1.68976	0.887763	0.00232163	0.023888	0.00664293	NA	B230312C02Rik	RIKEN cDNA B230312C02 gene [Source:MGI Symbol;Acc:MGI:2444130]	lincRNA
ENSMUSG00000092627	16.0264	0.138414	0.258119	0.00232111	0.023888	0.120948	NA	D130058E05Rik	RIKEN cDNA D130058E05 gene [Source:MGI Symbol;Acc:MGI:2444614]	processed_transcript
ENSMUSG00000002010	1529.36	-0.194053	0.0694953	0.00231501	0.0238573	0.000494818	15929	Idh3g	isocitrate dehydrogenase 3 (NAD+), gamma [Source:MGI Symbol;Acc:MGI:1099463]	protein_coding
ENSMUSG00000037458	5672.51	0.257312	0.0984669	0.00230685	0.0237927	0.000892502	54375	Azin1	antizyme inhibitor 1 [Source:MGI Symbol;Acc:MGI:1859169]	protein_coding
ENSMUSG00000041390	193.053	0.33515	0.137869	0.00230753	0.0237927	0.00164689	16543	Mdfic	MyoD family inhibitor domain containing [Source:MGI Symbol;Acc:MGI:104611]	protein_coding
ENSMUSG00000036985	1796.49	0.225575	0.0834354	0.00230345	0.0237757	0.000656167	208884	Zdhhc9	zinc finger, DHHC domain containing 9 [Source:MGI Symbol;Acc:MGI:2444393]	protein_coding
ENSMUSG00000041064	49.9754	0.431306	0.191719	0.00229239	0.023674	0.00278537	208084	Pif1	PIF1 5'-to-3' DNA helicase [Source:MGI Symbol;Acc:MGI:2143057]	protein_coding
ENSMUSG00000053465	266.005	-0.382923	0.163768	0.00229165	0.023674	0.00217755	50787	Hs6st3	heparan sulfate 6-O-sulfotransferase 3 [Source:MGI Symbol;Acc:MGI:1354960]	protein_coding
ENSMUSG00000063760	827.928	0.26755	0.103117	0.00228824	0.0236559	0.000944378	268291	Rnf217	ring finger protein 217 [Source:MGI Symbol;Acc:MGI:3610311]	protein_coding
ENSMUSG00000039963	111.3	0.59946	0.30592	0.00228403	0.0236249	0.00581157	207607	Ccdc40	coiled-coil domain containing 40 [Source:MGI Symbol;Acc:MGI:2443893]	protein_coding
ENSMUSG00000109887	73.6055	-0.597424	0.297967	0.00228197	0.023616	0.00524636	NA	Gm28756	predicted gene 28756 [Source:MGI Symbol;Acc:MGI:5579462]	processed_transcript
ENSMUSG00000022992	1054.85	-0.190383	0.066934	0.00228015	0.0236096	0.000425356	69612	Kansl2	KAT8 regulatory NSL complex subunit 2 [Source:MGI Symbol;Acc:MGI:1916862]	protein_coding
ENSMUSG00000087107	3.30161	0.0393036	0.17619	0.00227775	0.0235972	0.194328	100043636	AI662270	expressed sequence AI662270 [Source:MGI Symbol;Acc:MGI:2144254]	processed_transcript
ENSMUSG00000021555	1115.74	-0.226651	0.0855097	0.00227641	0.0235958	0.000762368	78689	Naa35	N(alpha)-acetyltransferase 35, NatC auxiliary subunit [Source:MGI Symbol;Acc:MGI:1925939]	protein_coding
ENSMUSG00000110529	13.2393	-0.822611	0.440472	0.00227427	0.0235861	0.00725644	NA	Gm45694	predicted gene 45694 [Source:MGI Symbol;Acc:MGI:5804809]	TEC
ENSMUSG00000096256	79.4972	-0.683462	0.366106	0.0022643	0.0234951	0.00726482	NA	Gm21093	predicted gene, 21093 [Source:MGI Symbol;Acc:MGI:5434448]	unprocessed_pseudogene
ENSMUSG00000059401	690.622	-0.247702	0.0930409	0.00226278	0.0234918	0.000727753	333639	Mamld1	mastermind-like domain containing 1 [Source:MGI Symbol;Acc:MGI:3045303]	protein_coding
ENSMUSG00000029763	2397.23	-0.140499	0.047908	0.00226098	0.0234854	0.000312482	20336	Exoc4	exocyst complex component 4 [Source:MGI Symbol;Acc:MGI:1096376]	protein_coding
ENSMUSG00000053846	295.174	0.466386	0.216651	0.00226048	0.0234854	0.00360999	16891	Lipg	lipase, endothelial [Source:MGI Symbol;Acc:MGI:1341803]	protein_coding
ENSMUSG00000021327	758.511	-0.246598	0.0927764	0.00225635	0.0234622	0.00073632	72739	Zkscan3	zinc finger with KRAB and SCAN domains 3 [Source:MGI Symbol;Acc:MGI:1919989]	protein_coding
ENSMUSG00000040681	1932.5	0.220431	0.0799545	0.00225311	0.023441	0.000549379	15312	Hmgn1	high mobility group nucleosomal binding domain 1 [Source:MGI Symbol;Acc:MGI:96120]	protein_coding
ENSMUSG00000026399	93.9451	0.446797	0.200669	0.00224814	0.0234017	0.00299912	13136	Cd55	CD55 molecule, decay accelerating factor for complement [Source:MGI Symbol;Acc:MGI:104850]	protein_coding
ENSMUSG00000056708	334.388	-0.306563	0.121533	0.00224503	0.0233816	0.00119052	15939	Ier5	immediate early response 5 [Source:MGI Symbol;Acc:MGI:1337072]	protein_coding
ENSMUSG00000032342	318.301	-0.284707	0.111427	0.00223883	0.0233295	0.00107424	68291	Mto1	mitochondrial tRNA translation optimization 1 [Source:MGI Symbol;Acc:MGI:1915541]	protein_coding
ENSMUSG00000043421	90.759	0.44623	0.201205	0.00223634	0.0233158	0.00307338	69573	Hilpda	hypoxia inducible lipid droplet associated [Source:MGI Symbol;Acc:MGI:1916823]	protein_coding
ENSMUSG00000052516	3639.83	-0.402298	0.173536	0.00223295	0.0232929	0.00229766	268902	Robo2	roundabout guidance receptor 2 [Source:MGI Symbol;Acc:MGI:1890110]	protein_coding
ENSMUSG00000042064	30.5123	-0.732804	0.388602	0.00223001	0.0232746	0.00691626	329421	Myo3b	myosin IIIB [Source:MGI Symbol;Acc:MGI:2448580]	protein_coding
ENSMUSG00000024410	476.696	-0.225526	0.0827582	0.00222549	0.0232585	0.000611141	76482	Rmc1	regulator of MON1-CCZ1 [Source:MGI Symbol;Acc:MGI:1916528]	protein_coding
ENSMUSG00000027405	1755.03	-0.212792	0.0777321	0.00222613	0.0232585	0.000585841	67134	Nop56	NOP56 ribonucleoprotein [Source:MGI Symbol;Acc:MGI:1914384]	protein_coding
ENSMUSG00000030541	790.696	0.344846	0.145689	0.00222017	0.0232585	0.00197664	269951	Idh2	isocitrate dehydrogenase 2 (NADP+), mitochondrial [Source:MGI Symbol;Acc:MGI:96414]	protein_coding
ENSMUSG00000046808	259.068	0.409057	0.183121	0.00222396	0.0232585	0.00292555	231287	Atp10d	ATPase, class V, type 10D [Source:MGI Symbol;Acc:MGI:2450125]	polymorphic_pseudogene
ENSMUSG00000049866	2480.41	-0.144871	0.0503432	0.00222495	0.0232585	0.000386777	320982	Arl4c	ADP-ribosylation factor-like 4C [Source:MGI Symbol;Acc:MGI:2445172]	protein_coding
ENSMUSG00000055675	1732.66	0.327357	0.133558	0.00222728	0.0232585	0.00152914	74901	Kbtbd11	kelch repeat and BTB (POZ) domain containing 11 [Source:MGI Symbol;Acc:MGI:1922151]	protein_coding
ENSMUSG00000068735	589.672	-0.375559	0.161777	0.00222467	0.0232585	0.00227789	277414	Trp53i11	transformation related protein 53 inducible protein 11 [Source:MGI Symbol;Acc:MGI:2670995]	protein_coding
ENSMUSG00000115936	7.80068	-1.09882	0.610247	0.0022246	0.0232585	0.00869721	NA	4833415N18Rik	RIKEN cDNA 4833415N18 gene [Source:MGI Symbol;Acc:MGI:1921011]	lincRNA
ENSMUSG00000032845	4.27091	2.23448	1.50448	0.00221544	0.0232337	0.0191688	225638	Alpk2	alpha-kinase 2 [Source:MGI Symbol;Acc:MGI:2449492]	protein_coding
ENSMUSG00000019913	5.09526	-0.0622002	0.185932	0.00220621	0.0231493	0.163884	20464	Sim1	single-minded family bHLH transcription factor 1 [Source:MGI Symbol;Acc:MGI:98306]	protein_coding
ENSMUSG00000031111	131.081	0.512295	0.245662	0.00220467	0.0231455	0.00424879	209268	Igsf1	immunoglobulin superfamily, member 1 [Source:MGI Symbol;Acc:MGI:2147913]	protein_coding
ENSMUSG00000069307	7.95302	0.0783072	0.195362	0.00220357	0.0231455	0.148666	665596	Hist1h2bq	histone cluster 1, H2bq [Source:MGI Symbol;Acc:MGI:3702051]	protein_coding
ENSMUSG00000071477	722.515	0.24344	0.0908717	0.0022022	0.0231444	0.000696261	72306	Zfp777	zinc finger protein 777 [Source:MGI Symbol;Acc:MGI:1919556]	protein_coding
ENSMUSG00000023940	50.7699	0.579381	0.286605	0.00219804	0.023113	0.00503352	72415	Sgo1	shugoshin 1 [Source:MGI Symbol;Acc:MGI:1919665]	protein_coding
ENSMUSG00000055471	119.493	-0.549785	0.270883	0.00219802	0.023113	0.00494874	11682	Alk	anaplastic lymphoma kinase [Source:MGI Symbol;Acc:MGI:103305]	protein_coding
ENSMUSG00000026519	114.623	0.68375	0.402598	0.00218591	0.0230197	0.0110106	208795	Tmem63a	transmembrane protein 63a [Source:MGI Symbol;Acc:MGI:2384789]	protein_coding
ENSMUSG00000097194	3.88842	2.05226	1.22137	0.00218683	0.0230197	0.0114321	NA	9330175E14Rik	RIKEN cDNA 9330175E14 gene [Source:MGI Symbol;Acc:MGI:2443913]	lincRNA
ENSMUSG00000039419	2338.11	-0.478973	0.226198	0.00218435	0.0230183	0.00392505	66797	Cntnap2	contactin associated protein-like 2 [Source:MGI Symbol;Acc:MGI:1914047]	protein_coding
ENSMUSG00000004098	141.44	-0.486116	0.222079	0.00217295	0.0229105	0.00331913	53867	Col5a3	collagen, type V, alpha 3 [Source:MGI Symbol;Acc:MGI:1858212]	protein_coding
ENSMUSG00000038797	177.61	-0.331187	0.133693	0.00216839	0.0228747	0.00138715	22691	Zscan2	zinc finger and SCAN domain containing 2 [Source:MGI Symbol;Acc:MGI:99176]	protein_coding
ENSMUSG00000049353	16.9137	1.06811	0.620021	0.002167	0.0228723	0.0105078	74023	Rd3	retinal degeneration 3 [Source:MGI Symbol;Acc:MGI:1921273]	protein_coding
ENSMUSG00000043162	210.991	-0.26062	0.0985148	0.00215885	0.0227985	0.00078207	66459	Pyurf	Pigy upstream reading frame [Source:MGI Symbol;Acc:MGI:1913709]	protein_coding
ENSMUSG00000040867	961.618	0.302287	0.120144	0.00215479	0.0227679	0.00122402	380785	Begain	brain-enriched guanylate kinase-associated [Source:MGI Symbol;Acc:MGI:3044626]	protein_coding
ENSMUSG00000024479	1443.48	0.302736	0.119832	0.0021458	0.0226851	0.00117672	105853	Mal2	mal, T cell differentiation protein 2 [Source:MGI Symbol;Acc:MGI:2146021]	protein_coding
ENSMUSG00000030509	436.14	-0.291126	0.1124	0.00212351	0.0224616	0.00096853	117589	Asb7	ankyrin repeat and SOCS box-containing 7 [Source:MGI Symbol;Acc:MGI:2152835]	protein_coding
ENSMUSG00000040125	3970.86	-0.283671	0.110291	0.00211889	0.0224248	0.0010231	233919	Gpr26	G protein-coupled receptor 26 [Source:MGI Symbol;Acc:MGI:2441758]	protein_coding
ENSMUSG00000035781	3325.38	0.323316	0.131884	0.00211534	0.0223993	0.00151658	109284	R3hdm4	R3H domain containing 4 [Source:MGI Symbol;Acc:MGI:1924814]	protein_coding
ENSMUSG00000003746	560.358	0.302608	0.119366	0.00210955	0.0223576	0.0011355	17155	Man1a	mannosidase 1, alpha [Source:MGI Symbol;Acc:MGI:104677]	protein_coding
ENSMUSG00000041958	1488.01	0.294443	0.115655	0.00210814	0.0223576	0.00110306	276846	Pigs	phosphatidylinositol glycan anchor biosynthesis, class S [Source:MGI Symbol;Acc:MGI:2687325]	protein_coding
ENSMUSG00000048612	120.944	-0.624437	0.31581	0.00211026	0.0223576	0.00563268	226101	Myof	myoferlin [Source:MGI Symbol;Acc:MGI:1919192]	protein_coding
ENSMUSG00000061186	112.503	0.447861	0.201267	0.00210798	0.0223576	0.00301298	353282	Sfmbt2	Scm-like with four mbt domains 2 [Source:MGI Symbol;Acc:MGI:2447794]	protein_coding
ENSMUSG00000105152	40.1944	0.676856	0.350743	0.00211001	0.0223576	0.00631816	NA	Gm42864	predicted gene 42864 [Source:MGI Symbol;Acc:MGI:5663001]	lincRNA
ENSMUSG00000053985	218.158	-0.349043	0.14259	0.00210423	0.022354	0.00154801	243906	Zfp14	zinc finger protein 14 [Source:MGI Symbol;Acc:MGI:99160]	protein_coding
ENSMUSG00000008301	885.421	-0.238521	0.0880533	0.00210294	0.0223524	0.000648521	56698	Phax	phosphorylated adaptor for RNA export [Source:MGI Symbol;Acc:MGI:1891839]	protein_coding
ENSMUSG00000025264	1350.32	-0.19365	0.0684245	0.00209666	0.0222978	0.000439591	69499	Tsr2	TSR2 20S rRNA accumulation [Source:MGI Symbol;Acc:MGI:1916749]	protein_coding
ENSMUSG00000029366	640.06	0.1833	0.0643509	0.00208564	0.0221926	0.000421237	13178	Dck	deoxycytidine kinase [Source:MGI Symbol;Acc:MGI:102726]	protein_coding
ENSMUSG00000058975	1748.04	-0.215257	0.0783453	0.00207752	0.0221181	0.000575272	16502	Kcnc1	potassium voltage gated channel, Shaw-related subfamily, member 1 [Source:MGI Symbol;Acc:MGI:96667]	protein_coding
ENSMUSG00000050164	141.585	-0.489325	0.223257	0.0020754	0.0221075	0.00328962	207911	Mchr1	melanin-concentrating hormone receptor 1 [Source:MGI Symbol;Acc:MGI:2180756]	protein_coding
ENSMUSG00000027195	2032.65	-0.184334	0.0623905	0.00206304	0.0219879	0.000292881	56348	Hsd17b12	hydroxysteroid (17-beta) dehydrogenase 12 [Source:MGI Symbol;Acc:MGI:1926967]	protein_coding
ENSMUSG00000042406	3998.87	-0.145015	0.0503148	0.00206291	0.0219879	0.000381726	11911	Atf4	activating transcription factor 4 [Source:MGI Symbol;Acc:MGI:88096]	protein_coding
ENSMUSG00000032489	131.361	0.404724	0.174497	0.00205963	0.0219754	0.0022858	16578	Kif9	kinesin family member 9 [Source:MGI Symbol;Acc:MGI:1098237]	protein_coding
ENSMUSG00000037709	191.864	-0.403911	0.171626	0.00205363	0.0219233	0.00208335	58909	Fam13a	family with sequence similarity 13, member A [Source:MGI Symbol;Acc:MGI:1889842]	protein_coding
ENSMUSG00000058571	424.822	0.369635	0.156689	0.00205177	0.0219153	0.00203157	23888	Gpc6	glypican 6 [Source:MGI Symbol;Acc:MGI:1346322]	protein_coding
ENSMUSG00000039611	1494.53	0.226625	0.0828236	0.00205039	0.0219125	0.00058942	67063	Tmem246	transmembrane protein 246 [Source:MGI Symbol;Acc:MGI:1914313]	protein_coding
ENSMUSG00000018449	144.74	-0.379093	0.159221	0.00203683	0.0217906	0.00189296	69723	Rpain	RPA interacting protein [Source:MGI Symbol;Acc:MGI:1916973]	protein_coding
ENSMUSG00000036040	192.881	0.490619	0.236441	0.00203787	0.0217906	0.00439195	77794	Adamtsl2	ADAMTS-like 2 [Source:MGI Symbol;Acc:MGI:1925044]	protein_coding
ENSMUSG00000036473	1923.47	-0.279204	0.106432	0.00203458	0.0217906	0.000855844	224617	Tbc1d24	TBC1 domain family, member 24 [Source:MGI Symbol;Acc:MGI:2443456]	protein_coding
ENSMUSG00000043091	2711.67	0.319964	0.128794	0.00203599	0.0217906	0.00135419	22146	Tuba1c	tubulin, alpha 1C [Source:MGI Symbol;Acc:MGI:1095409]	protein_coding
ENSMUSG00000103442	173.94	0.333338	0.133749	0.00203152	0.0217701	0.00132768	116731	Pcdha1	protocadherin alpha 1 [Source:MGI Symbol;Acc:MGI:2150982]	protein_coding
ENSMUSG00000031530	329.983	-0.408813	0.175301	0.00200978	0.0215488	0.00222342	319520	Dusp4	dual specificity phosphatase 4 [Source:MGI Symbol;Acc:MGI:2442191]	protein_coding
ENSMUSG00000024885	51.8919	0.544588	0.253817	0.00200077	0.0214641	0.003658	67689	Aldh3b1	aldehyde dehydrogenase 3 family, member B1 [Source:MGI Symbol;Acc:MGI:1914939]	protein_coding
ENSMUSG00000040818	543.996	0.243245	0.0898303	0.00200057	0.0214641	0.000650419	211922	Dennd6a	DENN/MADD domain containing 6A [Source:MGI Symbol;Acc:MGI:2442980]	protein_coding
ENSMUSG00000070469	152.15	0.658558	0.346423	0.00199811	0.0214589	0.0066985	269959	Adamtsl3	ADAMTS-like 3 [Source:MGI Symbol;Acc:MGI:3028499]	protein_coding
ENSMUSG00000022760	331.877	0.264357	0.0995398	0.00199253	0.0214106	0.00074065	69009	Thap7	THAP domain containing 7 [Source:MGI Symbol;Acc:MGI:1916259]	protein_coding
ENSMUSG00000033767	731.127	-0.235275	0.0858089	0.00199077	0.0214035	0.000580516	229473	Tmem131l	transmembrane 131 like [Source:MGI Symbol;Acc:MGI:2443399]	protein_coding
ENSMUSG00000035954	1401.18	-0.277706	0.104547	0.00198544	0.0213579	0.000738484	238130	Dock4	dedicator of cytokinesis 4 [Source:MGI Symbol;Acc:MGI:1918006]	protein_coding
ENSMUSG00000020107	954.929	-0.20154	0.0691655	0.00198384	0.0213524	0.000332178	52717	Anapc16	anaphase promoting complex subunit 16 [Source:MGI Symbol;Acc:MGI:1289325]	protein_coding
ENSMUSG00000036214	27.4648	-0.558072	0.261746	0.00197461	0.0212647	0.00382569	76416	Znrd1as	zinc ribbon domain containing 1, antisense [Source:MGI Symbol;Acc:MGI:1923666]	protein_coding
ENSMUSG00000025758	159.197	0.372944	0.154603	0.00195419	0.0210564	0.00175553	20873	Plk4	polo like kinase 4 [Source:MGI Symbol;Acc:MGI:101783]	protein_coding
ENSMUSG00000032352	105.851	-0.41655	0.17755	0.00195026	0.0210265	0.00212063	214345	Lrrc1	leucine rich repeat containing 1 [Source:MGI Symbol;Acc:MGI:2442313]	protein_coding
ENSMUSG00000034324	165.056	0.411165	0.177384	0.00195035	0.0210265	0.00230557	208213	Tmem132c	transmembrane protein 132C [Source:MGI Symbol;Acc:MGI:2443061]	protein_coding
ENSMUSG00000022040	154.154	-0.345611	0.139603	0.00194721	0.0210195	0.00139017	13850	Ephx2	epoxide hydrolase 2, cytoplasmic [Source:MGI Symbol;Acc:MGI:99500]	protein_coding
ENSMUSG00000032596	11.3895	1.34619	0.83553	0.00194559	0.0210195	0.0137388	74153	Uba7	ubiquitin-like modifier activating enzyme 7 [Source:MGI Symbol;Acc:MGI:1349462]	protein_coding
ENSMUSG00000075555	16.393	1.08783	0.834549	0.00194756	0.0210195	0.0287687	100041655	Gm10863	predicted gene 10863 [Source:MGI Symbol;Acc:MGI:3641623]	processed_transcript
ENSMUSG00000027514	2.98154	0.0523044	0.180958	0.00194271	0.0210018	0.175459	58203	Zbp1	Z-DNA binding protein 1 [Source:MGI Symbol;Acc:MGI:1927449]	protein_coding
ENSMUSG00000033880	227.613	0.973412	0.58344	0.00194259	0.0210018	0.0118637	19039	Lgals3bp	lectin, galactoside-binding, soluble, 3 binding protein [Source:MGI Symbol;Acc:MGI:99554]	protein_coding
ENSMUSG00000044365	886.284	0.272676	0.10278	0.00194094	0.0210018	0.000751495	319478	Cxxc4	CXXC finger 4 [Source:MGI Symbol;Acc:MGI:2442112]	protein_coding
ENSMUSG00000040296	146.335	0.597321	0.296377	0.00193374	0.0209395	0.00508652	230073	Ddx58	DEAD (Asp-Glu-Ala-Asp) box polypeptide 58 [Source:MGI Symbol;Acc:MGI:2442858]	protein_coding
ENSMUSG00000086266	23.2458	-0.906379	0.473682	0.00192861	0.0208954	0.00654084	111975	Igf2os	insulin-like growth factor 2, opposite strand [Source:MGI Symbol;Acc:MGI:1195257]	antisense
ENSMUSG00000033730	1279.24	0.534828	0.272134	0.00192682	0.0208875	0.00576109	13655	Egr3	early growth response 3 [Source:MGI Symbol;Acc:MGI:1306780]	protein_coding
ENSMUSG00000025551	328.306	-0.395988	0.166268	0.00190833	0.0206985	0.0018894	14169	Fgf14	fibroblast growth factor 14 [Source:MGI Symbol;Acc:MGI:109189]	protein_coding
ENSMUSG00000027875	15.5811	-0.969739	0.506051	0.00189515	0.0205711	0.00648644	15360	Hmgcs2	3-hydroxy-3-methylglutaryl-Coenzyme A synthase 2 [Source:MGI Symbol;Acc:MGI:101939]	protein_coding
ENSMUSG00000074802	150.109	-0.567019	0.265257	0.00189553	0.0205711	0.0037333	237436	Gas2l3	growth arrest-specific 2 like 3 [Source:MGI Symbol;Acc:MGI:1918780]	protein_coding
ENSMUSG00000040978	37.7807	0.726667	0.373233	0.00189247	0.0205606	0.00600276	626870	Gm11992	predicted gene 11992 [Source:MGI Symbol;Acc:MGI:3651127]	protein_coding
ENSMUSG00000024957	126.324	0.33667	0.134941	0.00188662	0.0205106	0.00130725	16528	Kcnk4	potassium channel, subfamily K, member 4 [Source:MGI Symbol;Acc:MGI:1298234]	protein_coding
ENSMUSG00000053626	98.3804	-0.651311	0.336848	0.00188683	0.0205106	0.00621241	21892	Tll1	tolloid-like [Source:MGI Symbol;Acc:MGI:106923]	protein_coding
ENSMUSG00000067786	13423.1	-0.308063	0.119071	0.00187857	0.0204435	0.000975827	18111	Nnat	neuronatin [Source:MGI Symbol;Acc:MGI:104716]	protein_coding
ENSMUSG00000034009	277.69	-0.982641	0.808894	0.00187736	0.0204416	0.0347974	381489	Rxfp1	relaxin/insulin-like family peptide receptor 1 [Source:MGI Symbol;Acc:MGI:2682211]	protein_coding
ENSMUSG00000071037	104.887	0.365901	0.149602	0.00187608	0.020439	0.00155433	73582	Camkmt	calmodulin-lysine N-methyltransferase [Source:MGI Symbol;Acc:MGI:1920832]	protein_coding
ENSMUSG00000021811	526.838	-0.208967	0.0739906	0.00187361	0.0204235	0.000454017	108671	Dnajc9	DnaJ heat shock protein family (Hsp40) member C9 [Source:MGI Symbol;Acc:MGI:1915326]	protein_coding
ENSMUSG00000015243	3276.84	0.313479	0.131071	0.00185828	0.0202677	0.00185775	11303	Abca1	ATP-binding cassette, sub-family A (ABC1), member 1 [Source:MGI Symbol;Acc:MGI:99607]	protein_coding
ENSMUSG00000029765	3655.26	-0.215396	0.0764376	0.00185646	0.020259	0.000458415	243743	Plxna4	plexin A4 [Source:MGI Symbol;Acc:MGI:2179061]	protein_coding
ENSMUSG00000031537	768.303	-0.204189	0.072027	0.00185623	0.020259	0.000431006	16150	Ikbkb	inhibitor of kappaB kinase beta [Source:MGI Symbol;Acc:MGI:1338071]	protein_coding
ENSMUSG00000024500	3967.47	0.195048	0.0689561	0.00184408	0.0201464	0.000442466	72930	Ppp2r2b	protein phosphatase 2, regulatory subunit B, beta [Source:MGI Symbol;Acc:MGI:1920180]	protein_coding
ENSMUSG00000038637	140.458	0.485383	0.218126	0.00184364	0.0201464	0.00300836	70552	Lrrc56	leucine rich repeat containing 56 [Source:MGI Symbol;Acc:MGI:1917802]	protein_coding
ENSMUSG00000055371	760.51	-0.294191	0.11229	0.00184065	0.0201313	0.000871784	56324	Stam2	signal transducing adaptor molecule (SH3 domain and ITAM motif) 2 [Source:MGI Symbol;Acc:MGI:1929100]	protein_coding
ENSMUSG00000010066	456.373	-0.405697	0.169695	0.00183456	0.020085	0.00186122	56808	Cacna2d2	calcium channel, voltage-dependent, alpha 2/delta subunit 2 [Source:MGI Symbol;Acc:MGI:1929813]	protein_coding
ENSMUSG00000022636	1955.72	-0.497682	0.229298	0.00183539	0.020085	0.00344384	11658	Alcam	activated leukocyte cell adhesion molecule [Source:MGI Symbol;Acc:MGI:1313266]	protein_coding
ENSMUSG00000036437	698.103	-0.333144	0.131295	0.00183062	0.0200551	0.00112192	18166	Npy1r	neuropeptide Y receptor Y1 [Source:MGI Symbol;Acc:MGI:104963]	protein_coding
ENSMUSG00000061295	2.81955	0.0559847	0.182906	0.00183049	0.0200551	0.171013	258466	Olfr1261	olfactory receptor 1261 [Source:MGI Symbol;Acc:MGI:3031095]	protein_coding
ENSMUSG00000029657	4960.29	0.32807	0.133482	0.00181368	0.0198917	0.00148533	15505	Hsph1	heat shock 105kDa/110kDa protein 1 [Source:MGI Symbol;Acc:MGI:105053]	protein_coding
ENSMUSG00000007038	552.369	-0.259236	0.0956034	0.00181257	0.0198907	0.000640934	18010	Neu1	neuraminidase 1 [Source:MGI Symbol;Acc:MGI:97305]	protein_coding
ENSMUSG00000053559	2.87083	0.0767598	0.194842	0.00180721	0.0198429	0.150303	207818	Smagp	small cell adhesion glycoprotein [Source:MGI Symbol;Acc:MGI:2448476]	protein_coding
ENSMUSG00000006398	243.571	0.4495	0.20084	0.00180603	0.0198428	0.00289826	107995	Cdc20	cell division cycle 20 [Source:MGI Symbol;Acc:MGI:1859866]	protein_coding
ENSMUSG00000029306	19.8425	-0.926381	0.50945	0.00180619	0.0198428	0.00823617	15891	Ibsp	integrin binding sialoprotein [Source:MGI Symbol;Acc:MGI:96389]	protein_coding
ENSMUSG00000032221	148.619	0.624592	0.314684	0.00180064	0.019804	0.0055138	17427	Mns1	meiosis-specific nuclear structural protein 1 [Source:MGI Symbol;Acc:MGI:107933]	protein_coding
ENSMUSG00000031558	1178.53	-0.553261	0.266871	0.00178788	0.0196747	0.00441007	20563	Slit2	slit guidance ligand 2 [Source:MGI Symbol;Acc:MGI:1315205]	protein_coding
ENSMUSG00000051502	140.656	0.36214	0.147176	0.00178246	0.0196261	0.00146355	70240	Ufsp1	UFM1-specific peptidase 1 [Source:MGI Symbol;Acc:MGI:1917490]	protein_coding
ENSMUSG00000031297	93.6526	-0.695665	0.366731	0.00177731	0.0195803	0.00678626	11989	Slc7a3	solute carrier family 7 (cationic amino acid transporter, y+ system), member 3 [Source:MGI Symbol;Acc:MGI:1100521]	protein_coding
ENSMUSG00000070713	586.287	0.316108	0.122848	0.00177623	0.0195794	0.00101557	100042405	Gm10282	predicted pseudogene 10282 [Source:MGI Symbol;Acc:MGI:3704312]	protein_coding
ENSMUSG00000035722	146.856	-0.47481	0.206953	0.00177422	0.0195683	0.00245583	27403	Abca7	ATP-binding cassette, sub-family A (ABC1), member 7 [Source:MGI Symbol;Acc:MGI:1351646]	protein_coding
ENSMUSG00000019699	4640.31	0.245247	0.0879222	0.00176424	0.0194782	0.000499556	23797	Akt3	thymoma viral proto-oncogene 3 [Source:MGI Symbol;Acc:MGI:1345147]	protein_coding
ENSMUSG00000021238	800.783	-0.298121	0.113472	0.00176357	0.0194782	0.000833193	104776	Aldh6a1	aldehyde dehydrogenase family 6, subfamily A1 [Source:MGI Symbol;Acc:MGI:1915077]	protein_coding
ENSMUSG00000026355	569.737	0.259815	0.0959081	0.00176301	0.0194782	0.000646626	17219	Mcm6	minichromosome maintenance complex component 6 [Source:MGI Symbol;Acc:MGI:1298227]	protein_coding
ENSMUSG00000029084	44.7361	0.97555	0.550175	0.00176118	0.0194782	0.00928052	12494	Cd38	CD38 antigen [Source:MGI Symbol;Acc:MGI:107474]	protein_coding
ENSMUSG00000030522	451.291	-0.280667	0.105097	0.00176506	0.0194782	0.000708698	233315	Mtmr10	myotubularin related protein 10 [Source:MGI Symbol;Acc:MGI:2142292]	protein_coding
ENSMUSG00000029587	650.051	-0.18625	0.0642895	0.00175733	0.0194475	0.000363259	231866	Zfp12	zinc finger protein 12 [Source:MGI Symbol;Acc:MGI:99157]	protein_coding
ENSMUSG00000031201	428.403	0.346511	0.137837	0.00175291	0.0194096	0.00123525	210766	Brcc3	BRCA1/BRCA2-containing complex, subunit 3 [Source:MGI Symbol;Acc:MGI:2389572]	protein_coding
ENSMUSG00000052560	1076.75	0.507801	0.24734	0.00174098	0.0192884	0.00471498	66871	Cpne8	copine VIII [Source:MGI Symbol;Acc:MGI:1914121]	protein_coding
ENSMUSG00000089736	9.37375	1.06485	0.535347	0.00173845	0.0192712	0.00542352	100044509	Tgfbr3l	transforming growth factor, beta receptor III-like [Source:MGI Symbol;Acc:MGI:3833469]	protein_coding
ENSMUSG00000021852	180.427	-0.346575	0.137104	0.00173575	0.0192586	0.00116571	75288	Slc35f4	solute carrier family 35, member F4 [Source:MGI Symbol;Acc:MGI:1922538]	protein_coding
ENSMUSG00000022338	1078.16	-0.235512	0.0844147	0.00173455	0.0192586	0.000497976	223527	Eny2	ENY2 transcription and export complex 2 subunit [Source:MGI Symbol;Acc:MGI:1919286]	protein_coding
ENSMUSG00000029177	159.646	0.438402	0.19078	0.00173334	0.0192586	0.00241869	12615	Cenpa	centromere protein A [Source:MGI Symbol;Acc:MGI:88375]	protein_coding
ENSMUSG00000049148	113.815	-0.707737	0.372329	0.00173634	0.0192586	0.00670645	239318	Plcxd3	phosphatidylinositol-specific phospholipase C, X domain containing 3 [Source:MGI Symbol;Acc:MGI:2442605]	protein_coding
ENSMUSG00000051166	646.614	-0.481112	0.20985	0.00173565	0.0192586	0.00247238	319670	Eml5	echinoderm microtubule associated protein like 5 [Source:MGI Symbol;Acc:MGI:2442513]	protein_coding
ENSMUSG00000043290	61.3627	-0.415061	0.173032	0.00173135	0.0192577	0.00181642	654801	Zfp784	zinc finger protein 784 [Source:MGI Symbol;Acc:MGI:3606042]	protein_coding
ENSMUSG00000021156	3069.54	-0.239375	0.0856652	0.00173	0.0192536	0.000493249	66505	Zmynd11	zinc finger, MYND domain containing 11 [Source:MGI Symbol;Acc:MGI:1913755]	protein_coding
ENSMUSG00000031983	1278.42	0.297166	0.112026	0.00172864	0.0192494	0.000755836	69551	2310022B05Rik	RIKEN cDNA 2310022B05 gene [Source:MGI Symbol;Acc:MGI:1916801]	protein_coding
ENSMUSG00000026173	496.128	-0.24673	0.0894132	0.00172488	0.0192184	0.000540823	18802	Plcd4	phospholipase C, delta 4 [Source:MGI Symbol;Acc:MGI:107469]	protein_coding
ENSMUSG00000020321	7864.27	-0.194876	0.0670614	0.00171917	0.0191657	0.000345241	17449	Mdh1	malate dehydrogenase 1, NAD (soluble) [Source:MGI Symbol;Acc:MGI:97051]	protein_coding
ENSMUSG00000021176	32.8011	0.648806	0.312221	0.00171763	0.0191594	0.00436796	78767	Efcab11	EF-hand calcium binding domain 11 [Source:MGI Symbol;Acc:MGI:1926017]	protein_coding
ENSMUSG00000031604	3603.07	0.267214	0.0979161	0.00171591	0.019153	0.000605665	66234	Msmo1	methylsterol monoxygenase 1 [Source:MGI Symbol;Acc:MGI:1913484]	protein_coding
ENSMUSG00000046743	1954.99	-0.299766	0.11382	0.00171608	0.019153	0.000819713	329628	Fat4	FAT atypical cadherin 4 [Source:MGI Symbol;Acc:MGI:3045256]	protein_coding
ENSMUSG00000020961	669.013	0.370589	0.151045	0.00171061	0.0191137	0.00151029	108800	Ston2	stonin 2 [Source:MGI Symbol;Acc:MGI:1918272]	protein_coding
ENSMUSG00000028480	415.623	0.512343	0.238552	0.00170978	0.0191137	0.00363124	384009	Glipr2	GLI pathogenesis-related 2 [Source:MGI Symbol;Acc:MGI:1917770]	protein_coding
ENSMUSG00000017453	97.243	0.475633	0.207609	0.00170209	0.0190401	0.00248894	19193	Pipox	pipecolic acid oxidase [Source:MGI Symbol;Acc:MGI:1197006]	protein_coding
ENSMUSG00000038943	416.572	0.285344	0.106302	0.00170156	0.0190401	0.000686077	233406	Prc1	protein regulator of cytokinesis 1 [Source:MGI Symbol;Acc:MGI:1858961]	protein_coding
ENSMUSG00000068036	2588.84	-0.236682	0.0845028	0.0017001	0.0190396	0.000483908	17356	Afdn	afadin, adherens junction formation factor [Source:MGI Symbol;Acc:MGI:1314653]	protein_coding
ENSMUSG00000039693	332.32	-0.261649	0.0960701	0.0016959	0.0190033	0.000612983	66665	Msantd3	Myb/SANT-like DNA-binding domain containing 3 [Source:MGI Symbol;Acc:MGI:1913915]	protein_coding
ENSMUSG00000050394	234.475	-0.494372	0.218405	0.0016939	0.0189919	0.00267967	278097	Armcx6	armadillo repeat containing, X-linked 6 [Source:MGI Symbol;Acc:MGI:2147993]	protein_coding
ENSMUSG00000052698	3410.52	0.322122	0.131758	0.00168756	0.0189315	0.00156067	70549	Tln2	talin 2 [Source:MGI Symbol;Acc:MGI:1917799]	protein_coding
ENSMUSG00000021186	456.285	-0.525454	0.23326	0.00168604	0.0189253	0.00276311	23876	Fbln5	fibulin 5 [Source:MGI Symbol;Acc:MGI:1346091]	protein_coding
ENSMUSG00000030022	329.511	0.287179	0.107826	0.00167862	0.0188528	0.000723494	101401	Adamts9	a disintegrin-like and metallopeptidase (reprolysin type) with thrombospondin type 1 motif, 9 [Source:MGI Symbol;Acc:MGI:1916320]	protein_coding
ENSMUSG00000029875	816.066	0.393754	0.165949	0.00167497	0.0188225	0.00191095	239650	Ccdc184	coiled-coil domain containing 184 [Source:MGI Symbol;Acc:MGI:2146066]	protein_coding
ENSMUSG00000038143	4351.85	-0.247971	0.0937231	0.00166662	0.0187437	0.000779878	71069	Stox2	storkhead box 2 [Source:MGI Symbol;Acc:MGI:1918319]	protein_coding
ENSMUSG00000054293	3.05758	0.0982444	0.212784	0.001667	0.0187437	0.136032	213438	P2ry10b	purinergic receptor P2Y, G-protein coupled 10B [Source:MGI Symbol;Acc:MGI:2441814]	protein_coding
ENSMUSG00000060882	1387.39	-0.401806	0.166182	0.0016588	0.0186729	0.00171244	16508	Kcnd2	potassium voltage-gated channel, Shal-related family, member 2 [Source:MGI Symbol;Acc:MGI:102663]	protein_coding
ENSMUSG00000039519	166.462	-0.428171	0.181928	0.00165742	0.0186681	0.00207964	13123	Cyp7b1	cytochrome P450, family 7, subfamily b, polypeptide 1 [Source:MGI Symbol;Acc:MGI:104978]	protein_coding
ENSMUSG00000078771	8.43336	1.73479	0.927476	0.00165639	0.0186672	0.00717295	14017	Evi2a	ecotropic viral integration site 2a [Source:MGI Symbol;Acc:MGI:95458]	protein_coding
ENSMUSG00000041774	327.705	0.358512	0.143723	0.00165472	0.0186591	0.00131308	69101	Ydjc	YdjC homolog (bacterial) [Source:MGI Symbol;Acc:MGI:1916351]	protein_coding
ENSMUSG00000026024	1281.81	-0.199524	0.0691538	0.00164617	0.0185733	0.000379228	74018	Als2	alsin Rho guanine nucleotide exchange factor [Source:MGI Symbol;Acc:MGI:1921268]	protein_coding
ENSMUSG00000026728	9475.69	0.479361	0.216602	0.00164362	0.0185552	0.00310166	22352	Vim	vimentin [Source:MGI Symbol;Acc:MGI:98932]	protein_coding
ENSMUSG00000046982	836.498	-0.331618	0.128968	0.00164355	0.0185552	0.00102561	110796	Tshz1	teashirt zinc finger family member 1 [Source:MGI Symbol;Acc:MGI:1346031]	protein_coding
ENSMUSG00000050912	313.886	0.326894	0.126941	0.00164301	0.0185552	0.00100806	71929	Tmem123	transmembrane protein 123 [Source:MGI Symbol;Acc:MGI:1919179]	protein_coding
ENSMUSG00000031714	815.538	0.27359	0.104167	0.00163466	0.018486	0.000846791	14388	Gab1	growth factor receptor bound protein 2-associated protein 1 [Source:MGI Symbol;Acc:MGI:108088]	protein_coding
ENSMUSG00000046079	1600.79	0.224256	0.0792976	0.001634	0.018486	0.000445341	231549	Lrrc8d	leucine rich repeat containing 8D [Source:MGI Symbol;Acc:MGI:1922368]	protein_coding
ENSMUSG00000028246	1506.72	-0.215299	0.0751514	0.00162934	0.0184471	0.000397139	76132	Faxc	failed axon connections homolog [Source:MGI Symbol;Acc:MGI:1923382]	protein_coding
ENSMUSG00000061080	7285.35	-0.352758	0.139134	0.00162183	0.0183726	0.00113278	268890	Lsamp	limbic system-associated membrane protein [Source:MGI Symbol;Acc:MGI:1261760]	protein_coding
ENSMUSG00000029819	391.965	0.551752	0.2644	0.00160995	0.0182621	0.00423101	109648	Npy	neuropeptide Y [Source:MGI Symbol;Acc:MGI:97374]	protein_coding
ENSMUSG00000043183	379.955	-0.415091	0.169346	0.00161029	0.0182621	0.00152287	319719	Simc1	SUMO-interacting motifs containing 1 [Source:MGI Symbol;Acc:MGI:2442599]	protein_coding
ENSMUSG00000049532	1913.99	-0.224988	0.0794326	0.00161114	0.0182621	0.000435291	50524	Sall2	spalt like transcription factor 2 [Source:MGI Symbol;Acc:MGI:1354373]	protein_coding
ENSMUSG00000016496	26.961	0.702419	0.33355	0.00160716	0.0182557	0.00403299	60533	Cd274	CD274 antigen [Source:MGI Symbol;Acc:MGI:1926446]	protein_coding
ENSMUSG00000076435	358.62	-0.305783	0.116639	0.00160779	0.0182557	0.000867219	264895	Acsf2	acyl-CoA synthetase family member 2 [Source:MGI Symbol;Acc:MGI:2388287]	protein_coding
ENSMUSG00000040767	291.339	0.386889	0.158556	0.00160248	0.0182165	0.00159877	78372	Snrnp25	small nuclear ribonucleoprotein 25 (U11/U12) [Source:MGI Symbol;Acc:MGI:1925622]	protein_coding
ENSMUSG00000028007	706.997	-0.250723	0.089714	0.00159542	0.0181468	0.000491689	76561	Snx7	sorting nexin 7 [Source:MGI Symbol;Acc:MGI:1923811]	protein_coding
ENSMUSG00000079037	8287.52	-0.308708	0.116611	0.00158395	0.0180267	0.000773302	19122	Prnp	prion protein [Source:MGI Symbol;Acc:MGI:97769]	protein_coding
ENSMUSG00000028080	470.609	0.207599	0.0715697	0.00157511	0.0179365	0.000357226	80877	Lrba	LPS-responsive beige-like anchor [Source:MGI Symbol;Acc:MGI:1933162]	protein_coding
ENSMUSG00000014599	857.346	0.473917	0.20706	0.00156819	0.0178681	0.00250557	12977	Csf1	colony stimulating factor 1 (macrophage) [Source:MGI Symbol;Acc:MGI:1339753]	protein_coding
ENSMUSG00000005611	22.6509	-0.997632	0.536883	0.00156551	0.0178479	0.00746671	17540	Mrvi1	MRV integration site 1 [Source:MGI Symbol;Acc:MGI:1338023]	protein_coding
ENSMUSG00000045731	354.515	0.392324	0.15869	0.00156544	0.0178479	0.00141437	18155	Pnoc	prepronociceptin [Source:MGI Symbol;Acc:MGI:105308]	protein_coding
ENSMUSG00000028678	137.227	0.365399	0.145969	0.00156237	0.0178328	0.00126369	73804	Kif2c	kinesin family member 2C [Source:MGI Symbol;Acc:MGI:1921054]	protein_coding
ENSMUSG00000006676	2084.42	-0.193827	0.0657226	0.00155159	0.0177201	0.000299311	71472	Usp19	ubiquitin specific peptidase 19 [Source:MGI Symbol;Acc:MGI:1918722]	protein_coding
ENSMUSG00000026672	429.961	-0.34389	0.133351	0.00154983	0.0177159	0.000990599	71648	Optn	optineurin [Source:MGI Symbol;Acc:MGI:1918898]	protein_coding
ENSMUSG00000079014	33.2975	1.02804	0.661009	0.00155033	0.0177159	0.0160006	628900	Serpina3i	serine (or cysteine) peptidase inhibitor, clade A, member 3I [Source:MGI Symbol;Acc:MGI:2182841]	protein_coding
ENSMUSG00000079003	575.979	0.242501	0.0867467	0.00154448	0.0176697	0.000490129	666704	Samd1	sterile alpha motif domain containing 1 [Source:MGI Symbol;Acc:MGI:2142433]	protein_coding
ENSMUSG00000018774	57.4554	1.04772	0.679286	0.0015353	0.0175749	0.0165653	12514	Cd68	CD68 antigen [Source:MGI Symbol;Acc:MGI:88342]	protein_coding
ENSMUSG00000048826	732.808	0.785114	0.461285	0.00153108	0.0175368	0.0109062	240025	Dact2	dishevelled-binding antagonist of beta-catenin 2 [Source:MGI Symbol;Acc:MGI:1920347]	protein_coding
ENSMUSG00000020185	72.602	0.519729	0.228599	0.001522	0.0174431	0.00262354	52679	E2f7	E2F transcription factor 7 [Source:MGI Symbol;Acc:MGI:1289147]	protein_coding
ENSMUSG00000042109	3291.2	-0.271448	0.0964264	0.00151445	0.0173666	0.000464333	105859	Csdc2	cold shock domain containing C2, RNA binding [Source:MGI Symbol;Acc:MGI:2146027]	protein_coding
ENSMUSG00000031831	12.8088	1.37361	0.961792	0.00151129	0.0173405	0.0219006	68270	Dnaaf1	dynein, axonemal assembly factor 1 [Source:MGI Symbol;Acc:MGI:1915520]	protein_coding
ENSMUSG00000089911	1183.22	0.1968	0.0675587	0.00150904	0.0173249	0.00033454	15247	Mfsd14a	major facilitator superfamily domain containing 14A [Source:MGI Symbol;Acc:MGI:1201609]	protein_coding
ENSMUSG00000022742	374.25	0.22063	0.0770445	0.00150688	0.0173101	0.000399775	12892	Cpox	coproporphyrinogen oxidase [Source:MGI Symbol;Acc:MGI:104841]	protein_coding
ENSMUSG00000028019	190.01	-0.273339	0.0997136	0.00150104	0.0172537	0.000582282	54635	Pdgfc	platelet-derived growth factor, C polypeptide [Source:MGI Symbol;Acc:MGI:1859631]	protein_coding
ENSMUSG00000031070	16.0609	-1.23341	0.596204	0.00150108	0.0172537	0.00450076	211577	Mrgprf	MAS-related GPR, member F [Source:MGI Symbol;Acc:MGI:2384823]	protein_coding
ENSMUSG00000030122	6671.22	0.302988	0.114589	0.00149794	0.0172377	0.000790835	69202	Ptms	parathymosin [Source:MGI Symbol;Acc:MGI:1916452]	protein_coding
ENSMUSG00000022360	186.335	0.396227	0.158434	0.00149348	0.0171965	0.00127524	70472	Atad2	ATPase family, AAA domain containing 2 [Source:MGI Symbol;Acc:MGI:1917722]	protein_coding
ENSMUSG00000030148	3.19332	0.0589942	0.184577	0.00149136	0.0171822	0.167757	26888	Clec4a2	C-type lectin domain family 4, member a2 [Source:MGI Symbol;Acc:MGI:1349412]	protein_coding
ENSMUSG00000048022	665.337	-0.390756	0.157458	0.00149022	0.0171791	0.00136612	319832	Tmem229a	transmembrane protein 229A [Source:MGI Symbol;Acc:MGI:2442812]	protein_coding
ENSMUSG00000030096	3443.13	-0.208931	0.0718101	0.00146928	0.0169477	0.000340463	21366	Slc6a6	solute carrier family 6 (neurotransmitter transporter, taurine), member 6 [Source:MGI Symbol;Acc:MGI:98488]	protein_coding
ENSMUSG00000004707	3.53301	0.0936129	0.208868	0.00146818	0.016945	0.138814	17085	Ly9	lymphocyte antigen 9 [Source:MGI Symbol;Acc:MGI:96885]	protein_coding
ENSMUSG00000040522	3.81874	0.0659001	0.188365	0.00146239	0.016888	0.160855	170744	Tlr8	toll-like receptor 8 [Source:MGI Symbol;Acc:MGI:2176887]	protein_coding
ENSMUSG00000060098	736.079	-0.239787	0.0846733	0.00145992	0.0168694	0.000436721	214572	Prmt7	protein arginine N-methyltransferase 7 [Source:MGI Symbol;Acc:MGI:2384879]	protein_coding
ENSMUSG00000054057	90.9421	0.465055	0.197233	0.00145727	0.0168487	0.00204264	77940	A930004D18Rik	RIKEN cDNA A930004D18 gene [Source:MGI Symbol;Acc:MGI:1925190]	protein_coding
ENSMUSG00000027668	1044.8	-0.40107	0.161721	0.00144345	0.0166988	0.00137212	67414	Mfn1	mitofusin 1 [Source:MGI Symbol;Acc:MGI:1914664]	protein_coding
ENSMUSG00000046711	949.893	0.282273	0.10383	0.00144232	0.0166956	0.000625918	15361	Hmga1	high mobility group AT-hook 1 [Source:MGI Symbol;Acc:MGI:96160]	protein_coding
ENSMUSG00000041028	5058.91	-0.141701	0.0468101	0.00144056	0.016685	0.000229031	66092	Ghitm	growth hormone inducible transmembrane protein [Source:MGI Symbol;Acc:MGI:1913342]	protein_coding
ENSMUSG00000044465	1474.3	0.279288	0.101103	0.00143645	0.0166472	0.000534019	74349	Fam160a2	family with sequence similarity 160, member A2 [Source:MGI Symbol;Acc:MGI:1921599]	protein_coding
ENSMUSG00000005354	1726.71	-0.202249	0.0689514	0.00142902	0.0165709	0.000311355	56551	Txn2	thioredoxin 2 [Source:MGI Symbol;Acc:MGI:1929468]	protein_coding
ENSMUSG00000021707	203.316	0.33628	0.128634	0.00142427	0.0165397	0.000890189	13361	Dhfr	dihydrofolate reductase [Source:MGI Symbol;Acc:MGI:94890]	protein_coding
ENSMUSG00000034525	2564.38	-0.208462	0.0714801	0.00142481	0.0165397	0.000330998	218333	Ice1	interactor of little elongation complex ELL subunit 1 [Source:MGI Symbol;Acc:MGI:2385865]	protein_coding
ENSMUSG00000040105	481.875	0.22754	0.0793493	0.00142484	0.0165397	0.000395824	74411	Plpp6	phospholipid phosphatase 6 [Source:MGI Symbol;Acc:MGI:1921661]	protein_coding
ENSMUSG00000109868	11.802	1.22139	0.638294	0.00142549	0.0165397	0.00653307	NA	Gm39244	predicted gene, 39244 [Source:MGI Symbol;Acc:MGI:5622129]	lincRNA
ENSMUSG00000026791	211.691	0.630252	0.299727	0.00141904	0.0165039	0.00406752	56017	Slc2a8	solute carrier family 2, (facilitated glucose transporter), member 8 [Source:MGI Symbol;Acc:MGI:1860103]	protein_coding
ENSMUSG00000041608	140.32	-0.763982	0.415785	0.00140838	0.0163897	0.00779396	215446	Entpd3	ectonucleoside triphosphate diphosphohydrolase 3 [Source:MGI Symbol;Acc:MGI:1321386]	protein_coding
ENSMUSG00000054484	431.538	-0.277915	0.100829	0.00140828	0.0163897	0.000552798	96957	Tmem62	transmembrane protein 62 [Source:MGI Symbol;Acc:MGI:2139461]	protein_coding
ENSMUSG00000024683	527.007	-0.21153	0.072705	0.00140568	0.0163777	0.000341648	94063	Mrpl16	mitochondrial ribosomal protein L16 [Source:MGI Symbol;Acc:MGI:2137219]	protein_coding
ENSMUSG00000032254	137.549	0.436294	0.180419	0.00140236	0.0163487	0.00170913	71819	Kif23	kinesin family member 23 [Source:MGI Symbol;Acc:MGI:1919069]	protein_coding
ENSMUSG00000079442	526.808	-0.249914	0.0884128	0.00140175	0.0163487	0.000446784	20448	St6galnac4	ST6 (alpha-N-acetyl-neuraminyl-2,3-beta-galactosyl-1,3)-N-acetylgalactosaminide alpha-2,6-sialyltransferase 4 [Source:MGI Symbol;Acc:MGI:1341894]	protein_coding
ENSMUSG00000054237	140.536	-0.45776	0.189523	0.00139349	0.0162645	0.00173558	70567	Fra10ac1	FRA10AC1 homolog (human) [Source:MGI Symbol;Acc:MGI:1917817]	protein_coding
ENSMUSG00000003153	3467.1	0.305527	0.11388	0.00139125	0.0162481	0.000690122	20527	Slc2a3	solute carrier family 2 (facilitated glucose transporter), member 3 [Source:MGI Symbol;Acc:MGI:95757]	protein_coding
ENSMUSG00000054136	4.28855	2.55419	1.21936	0.00139111	0.0162481	0.00416031	223780	Adm2	adrenomedullin 2 [Source:MGI Symbol;Acc:MGI:2675256]	protein_coding
ENSMUSG00000042616	612.566	0.232176	0.0811471	0.0013859	0.0162049	0.000405064	230751	Oscp1	organic solute carrier partner 1 [Source:MGI Symbol;Acc:MGI:1916308]	protein_coding
ENSMUSG00000054814	2086.69	-0.208508	0.0738144	0.00138468	0.0162003	0.000451124	69727	Usp46	ubiquitin specific peptidase 46 [Source:MGI Symbol;Acc:MGI:1916977]	protein_coding
ENSMUSG00000037846	117.066	0.33836	0.129364	0.00138215	0.0161802	0.000883267	170799	Rtkn2	rhotekin 2 [Source:MGI Symbol;Acc:MGI:2158417]	protein_coding
ENSMUSG00000029994	76.091	0.689056	0.330568	0.00137676	0.0161269	0.00426068	11746	Anxa4	annexin A4 [Source:MGI Symbol;Acc:MGI:88030]	protein_coding
ENSMUSG00000074340	22.1295	-0.984438	0.511312	0.00137463	0.0161115	0.00639416	12659	Ovgp1	oviductal glycoprotein 1 [Source:MGI Symbol;Acc:MGI:106661]	protein_coding
ENSMUSG00000068196	304.256	-0.419702	0.168622	0.00136736	0.0160358	0.0013394	12837	Col8a1	collagen, type VIII, alpha 1 [Source:MGI Symbol;Acc:MGI:88463]	protein_coding
ENSMUSG00000033685	107.981	0.907926	0.575648	0.00136497	0.0160174	0.0150493	22228	Ucp2	uncoupling protein 2 (mitochondrial, proton carrier) [Source:MGI Symbol;Acc:MGI:109354]	protein_coding
ENSMUSG00000041623	166.077	-0.342498	0.130079	0.00136229	0.0159955	0.000824188	276852	D11Wsu47e	DNA segment, Chr 11, Wayne State University 47, expressed [Source:MGI Symbol;Acc:MGI:106356]	protein_coding
ENSMUSG00000038777	691.493	-0.286846	0.104044	0.0013533	0.0158994	0.00054767	20360	Sema6c	sema domain, transmembrane domain (TM), and cytoplasmic domain, (semaphorin) 6C [Source:MGI Symbol;Acc:MGI:1338032]	protein_coding
ENSMUSG00000060679	451.944	-0.220662	0.0760575	0.00135315	0.0158994	0.000356024	69527	Mrps9	mitochondrial ribosomal protein S9 [Source:MGI Symbol;Acc:MGI:1916777]	protein_coding
ENSMUSG00000056211	4101.31	0.276675	0.100373	0.00134999	0.0158796	0.000551089	226412	R3hdm1	R3H domain containing 1 [Source:MGI Symbol;Acc:MGI:2448514]	protein_coding
ENSMUSG00000020766	214.125	0.512875	0.219762	0.00134772	0.0158624	0.00221574	14635	Galk1	galactokinase 1 [Source:MGI Symbol;Acc:MGI:95730]	protein_coding
ENSMUSG00000021130	1953.55	0.317029	0.119668	0.00134266	0.0158123	0.000766734	108760	Galnt16	polypeptide N-acetylgalactosaminyltransferase 16 [Source:MGI Symbol;Acc:MGI:1917754]	protein_coding
ENSMUSG00000020677	417.418	-0.299682	0.11006	0.00134057	0.0157971	0.000614826	78394	Ddx52	DEAD (Asp-Glu-Ala-Asp) box polypeptide 52 [Source:MGI Symbol;Acc:MGI:1925644]	protein_coding
ENSMUSG00000028559	621.872	-0.326868	0.122324	0.00133928	0.0157915	0.000706605	100273	Osbpl9	oxysterol binding protein-like 9 [Source:MGI Symbol;Acc:MGI:1923784]	protein_coding
ENSMUSG00000027634	8607.67	0.179296	0.0599116	0.00133692	0.015773	0.000256523	29812	Ndrg3	N-myc downstream regulated gene 3 [Source:MGI Symbol;Acc:MGI:1352499]	protein_coding
ENSMUSG00000018474	13873	-0.31054	0.113545	0.00133514	0.0157615	0.000593002	216848	Chd3	chromodomain helicase DNA binding protein 3 [Source:MGI Symbol;Acc:MGI:1344395]	protein_coding
ENSMUSG00000108218	13.5585	1.40844	0.764461	0.00133399	0.0157575	0.00769813	NA	Olfr1372-ps1	olfactory receptor 1372, pseudogene 1 [Source:MGI Symbol;Acc:MGI:3031206]	transcribed_unprocessed_pseudogene
ENSMUSG00000036466	517.692	-0.273935	0.0984119	0.00132974	0.0157167	0.000504345	214058	Megf11	multiple EGF-like-domains 11 [Source:MGI Symbol;Acc:MGI:1920951]	protein_coding
ENSMUSG00000025498	10.2143	1.80119	0.936319	0.00132857	0.0157123	0.00640941	54123	Irf7	interferon regulatory factor 7 [Source:MGI Symbol;Acc:MGI:1859212]	protein_coding
ENSMUSG00000022477	9688.12	-0.247386	0.0871868	0.00132727	0.0157064	0.000429584	11429	Aco2	aconitase 2, mitochondrial [Source:MGI Symbol;Acc:MGI:87880]	protein_coding
ENSMUSG00000018398	2514.36	0.199539	0.0682684	0.00132241	0.0156584	0.000320536	20362	Septin8	septin 8 [Source:MGI Symbol;Acc:MGI:894310]	protein_coding
ENSMUSG00000044948	41.2623	0.944206	0.533915	0.00132158	0.0156579	0.00938459	100048534	Cfap43	cilia and flagella associated protein 43 [Source:MGI Symbol;Acc:MGI:1289258]	protein_coding
ENSMUSG00000024136	30.5777	-0.588319	0.256178	0.00131957	0.0156436	0.00243105	66705	Dnase1l2	deoxyribonuclease 1-like 2 [Source:MGI Symbol;Acc:MGI:1913955]	protein_coding
ENSMUSG00000037946	384.145	-0.356909	0.136775	0.00131748	0.0156282	0.000908753	30938	Fgd3	FYVE, RhoGEF and PH domain containing 3 [Source:MGI Symbol;Acc:MGI:1353657]	protein_coding
ENSMUSG00000053310	3330.33	0.339135	0.132415	0.00131739	0.0156282	0.00105608	64011	Nrgn	neurogranin [Source:MGI Symbol;Acc:MGI:1927184]	protein_coding
ENSMUSG00000005973	1609.21	0.410393	0.169768	0.00131288	0.0155925	0.00171905	19672	Rcn1	reticulocalbin 1 [Source:MGI Symbol;Acc:MGI:104559]	protein_coding
ENSMUSG00000024833	173.31	0.314565	0.117563	0.00131241	0.0155925	0.000700379	18969	Pola2	polymerase (DNA directed), alpha 2 [Source:MGI Symbol;Acc:MGI:99690]	protein_coding
ENSMUSG00000075514	89.6915	0.393037	0.154966	0.00131264	0.0155925	0.00113006	NA	Gm13375	predicted gene 13375 [Source:MGI Symbol;Acc:MGI:3649913]	antisense
ENSMUSG00000096606	43.8501	0.551801	0.236953	0.0013103	0.0155901	0.00224274	100503386	Tpbgl	trophoblast glycoprotein-like [Source:MGI Symbol;Acc:MGI:3646425]	protein_coding
ENSMUSG00000021867	514.739	0.405048	0.164566	0.00130521	0.015552	0.00146044	100039257	Tmem254b	transmembrane protein 254b [Source:MGI Symbol;Acc:MGI:3710397]	protein_coding
ENSMUSG00000024924	2692.25	0.279866	0.0990894	0.0013063	0.015552	0.000452572	22359	Vldlr	very low density lipoprotein receptor [Source:MGI Symbol;Acc:MGI:98935]	protein_coding
ENSMUSG00000054889	28.2824	0.641631	0.283996	0.00130614	0.015552	0.00271028	109620	Dsp	desmoplakin [Source:MGI Symbol;Acc:MGI:109611]	protein_coding
ENSMUSG00000109270	8.44122	1.14864	0.539698	0.00129529	0.015449	0.00385301	100043682	Gm10584	predicted gene 10584 [Source:MGI Symbol;Acc:MGI:3641800]	antisense
ENSMUSG00000024544	391.659	-0.26147	0.0925439	0.00129232	0.0154276	0.000449677	52662	Ldlrad4	low density lipoprotein receptor class A domain containing 4 [Source:MGI Symbol;Acc:MGI:1277150]	protein_coding
ENSMUSG00000031786	54.4457	0.664554	0.304407	0.00129271	0.0154276	0.00337856	330830	Drc7	dynein regulatory complex subunit 7 [Source:MGI Symbol;Acc:MGI:2685616]	protein_coding
ENSMUSG00000116594	565.004	0.465021	0.196401	0.00128683	0.0153762	0.00196205	NA	Gm49601	predicted gene, 49601 [Source:MGI Symbol;Acc:MGI:6215011]	protein_coding
ENSMUSG00000055980	723.602	-0.375296	0.145668	0.00128538	0.0153682	0.00100307	16367	Irs1	insulin receptor substrate 1 [Source:MGI Symbol;Acc:MGI:99454]	protein_coding
ENSMUSG00000022500	172.698	0.537875	0.238866	0.00128445	0.0153665	0.002772	56722	Litaf	LPS-induced TN factor [Source:MGI Symbol;Acc:MGI:1929512]	protein_coding
ENSMUSG00000031748	21584.8	0.171134	0.0573365	0.00128388	0.0153665	0.000264375	14681	Gnao1	guanine nucleotide binding protein, alpha O [Source:MGI Symbol;Acc:MGI:95775]	protein_coding
ENSMUSG00000027239	521.978	-0.518355	0.221377	0.00128152	0.01535	0.00214329	17242	Mdk	midkine [Source:MGI Symbol;Acc:MGI:96949]	protein_coding
ENSMUSG00000042842	9.82307	1.36444	0.674328	0.00128115	0.01535	0.00500075	20708	Serpinb6b	serine (or cysteine) peptidase inhibitor, clade B, member 6b [Source:MGI Symbol;Acc:MGI:894688]	protein_coding
ENSMUSG00000024798	124.668	-0.64195	0.296623	0.00127447	0.0152843	0.00351076	15566	Htr7	5-hydroxytryptamine (serotonin) receptor 7 [Source:MGI Symbol;Acc:MGI:99841]	protein_coding
ENSMUSG00000071647	117.037	-0.599894	0.265739	0.00127243	0.0152691	0.00274096	225898	Eml3	echinoderm microtubule associated protein like 3 [Source:MGI Symbol;Acc:MGI:2387612]	protein_coding
ENSMUSG00000030543	9.00636	1.16087	0.548404	0.00126842	0.0152393	0.00395311	17293	Mesp2	mesoderm posterior 2 [Source:MGI Symbol;Acc:MGI:1096325]	protein_coding
ENSMUSG00000096188	2758.87	0.271778	0.0989327	0.00126916	0.0152393	0.000577006	97487	Cmtm4	CKLF-like MARVEL transmembrane domain containing 4 [Source:MGI Symbol;Acc:MGI:2142888]	protein_coding
ENSMUSG00000017721	2517.29	0.257238	0.0901268	0.00126667	0.0152389	0.000413081	78928	Pigt	phosphatidylinositol glycan anchor biosynthesis, class T [Source:MGI Symbol;Acc:MGI:1926178]	protein_coding
ENSMUSG00000021248	3413.93	0.159622	0.0519848	0.00126725	0.0152389	0.000189543	68581	Tmed10	transmembrane p24 trafficking protein 10 [Source:MGI Symbol;Acc:MGI:1915831]	protein_coding
ENSMUSG00000023984	21.5997	0.986628	0.525938	0.00126758	0.0152389	0.00706483	112694759	Gm20517	predicted gene 20517 [Source:MGI Symbol;Acc:MGI:5141982]	protein_coding
ENSMUSG00000020882	1890.91	0.263021	0.0918954	0.00125164	0.015075	0.000401098	12295	Cacnb1	calcium channel, voltage-dependent, beta 1 subunit [Source:MGI Symbol;Acc:MGI:102522]	protein_coding
ENSMUSG00000090077	156.388	-0.317865	0.117454	0.00124854	0.0150468	0.000652326	72699	Lime1	Lck interacting transmembrane adaptor 1 [Source:MGI Symbol;Acc:MGI:1919949]	protein_coding
ENSMUSG00000031169	657.571	0.272255	0.0973827	0.00124299	0.0149892	0.000488572	53627	Porcn	porcupine O-acyltransferase [Source:MGI Symbol;Acc:MGI:1890212]	protein_coding
ENSMUSG00000063281	476.005	-0.301002	0.109553	0.00123944	0.0149555	0.000573538	22694	Zfp35	zinc finger protein 35 [Source:MGI Symbol;Acc:MGI:99179]	protein_coding
ENSMUSG00000021071	5679.31	-0.226213	0.07951	0.00123854	0.0149538	0.000423977	94090	Trim9	tripartite motif-containing 9 [Source:MGI Symbol;Acc:MGI:2137354]	protein_coding
ENSMUSG00000073988	67.3842	-0.78273	0.356261	0.00123516	0.0149222	0.0032359	50500	Ttpa	tocopherol (alpha) transfer protein [Source:MGI Symbol;Acc:MGI:1354168]	protein_coding
ENSMUSG00000072473	6.03161	2.16113	0.932126	0.00123224	0.0148961	0.00229371	67085	1700024G13Rik	RIKEN cDNA 1700024G13 gene [Source:MGI Symbol;Acc:MGI:1914335]	protein_coding
ENSMUSG00000090083	500.719	-0.240579	0.0843317	0.00123152	0.0148961	0.000414432	58230	Rnf8	ring finger protein 8 [Source:MGI Symbol;Acc:MGI:1929069]	protein_coding
ENSMUSG00000092083	563.129	0.483623	0.209567	0.0012309	0.0148961	0.00235771	98741	Kcnb2	potassium voltage gated channel, Shab-related subfamily, member 2 [Source:MGI Symbol;Acc:MGI:99632]	protein_coding
ENSMUSG00000051159	54.9954	0.53956	0.230025	0.00122979	0.0148941	0.00213192	12705	Cited1	Cbp/p300-interacting transactivator with Glu/Asp-rich carboxy-terminal domain 1 [Source:MGI Symbol;Acc:MGI:108023]	protein_coding
ENSMUSG00000026896	26.2237	0.909458	0.430937	0.00122754	0.014876	0.00398152	71586	Ifih1	interferon induced with helicase C domain 1 [Source:MGI Symbol;Acc:MGI:1918836]	protein_coding
ENSMUSG00000015839	789.348	0.38704	0.153203	0.00122458	0.0148492	0.00118222	18024	Nfe2l2	nuclear factor, erythroid derived 2, like 2 [Source:MGI Symbol;Acc:MGI:108420]	protein_coding
ENSMUSG00000116184	3.85132	0.0858595	0.202515	0.00121991	0.0148018	0.143833	NA	4632433K11Rik	RIKEN cDNA 4632433K11 gene [Source:MGI Symbol;Acc:MGI:1924293]	protein_coding
ENSMUSG00000020734	24.7436	-0.676413	0.299455	0.00121876	0.0147969	0.00272781	14813	Grin2c	glutamate receptor, ionotropic, NMDA2C (epsilon 3) [Source:MGI Symbol;Acc:MGI:95822]	protein_coding
ENSMUSG00000023411	28.851	-0.870911	0.407482	0.00121768	0.014793	0.00373873	73181	Nfatc4	nuclear factor of activated T cells, cytoplasmic, calcineurin dependent 4 [Source:MGI Symbol;Acc:MGI:1920431]	protein_coding
ENSMUSG00000032420	55.5571	-0.582575	0.249385	0.0012176	0.014793	0.00220044	23959	Nt5e	5' nucleotidase, ecto [Source:MGI Symbol;Acc:MGI:99782]	protein_coding
ENSMUSG00000015143	1622.86	0.340468	0.130576	0.00121496	0.0147782	0.00091342	109711	Actn1	actinin, alpha 1 [Source:MGI Symbol;Acc:MGI:2137706]	protein_coding
ENSMUSG00000040987	4.85701	-2.07705	0.990052	0.00121421	0.0147782	0.00412533	243864	Mill2	MHC I like leukocyte 2 [Source:MGI Symbol;Acc:MGI:2179989]	protein_coding
ENSMUSG00000059089	2.95797	0.051329	0.18091	0.00120568	0.0146836	0.176831	246256	Fcgr4	Fc receptor, IgG, low affinity IV [Source:MGI Symbol;Acc:MGI:2179523]	protein_coding
ENSMUSG00000026958	182.978	-0.362485	0.138825	0.00120125	0.0146442	0.000899461	83768	Dpp7	dipeptidylpeptidase 7 [Source:MGI Symbol;Acc:MGI:1933213]	protein_coding
ENSMUSG00000029718	120.377	-0.731947	0.338689	0.0012017	0.0146442	0.00355213	18542	Pcolce	procollagen C-endopeptidase enhancer protein [Source:MGI Symbol;Acc:MGI:105099]	protein_coding
ENSMUSG00000014232	403.732	-0.219455	0.0745655	0.00119989	0.0146403	0.00030692	76779	Cluap1	clusterin associated protein 1 [Source:MGI Symbol;Acc:MGI:1924029]	protein_coding
ENSMUSG00000033107	10.1985	-1.08514	0.524074	0.00119917	0.0146403	0.00445843	67664	Rnf125	ring finger protein 125 [Source:MGI Symbol;Acc:MGI:1914914]	protein_coding
ENSMUSG00000063796	53.083	-0.88293	0.393869	0.00119593	0.0146102	0.00284844	19879	Slc22a8	solute carrier family 22 (organic anion transporter), member 8 [Source:MGI Symbol;Acc:MGI:1336187]	protein_coding
ENSMUSG00000061838	566.455	-0.226751	0.0774317	0.00119286	0.0145817	0.000314765	20917	Suclg2	succinate-Coenzyme A ligase, GDP-forming, beta subunit [Source:MGI Symbol;Acc:MGI:1306824]	protein_coding
ENSMUSG00000031399	250.558	0.340633	0.128304	0.00119102	0.0145683	0.000742819	66294	Fam3a	family with sequence similarity 3, member A [Source:MGI Symbol;Acc:MGI:1913544]	protein_coding
ENSMUSG00000033327	14.8904	-0.927421	0.432341	0.00118874	0.0145495	0.00366335	81877	Tnxb	tenascin XB [Source:MGI Symbol;Acc:MGI:1932137]	protein_coding
ENSMUSG00000035441	72.2523	0.511858	0.214261	0.00118824	0.0145495	0.00186818	338367	Myo1d	myosin ID [Source:MGI Symbol;Acc:MGI:107728]	protein_coding
ENSMUSG00000106870	82.9391	0.434028	0.17295	0.00118554	0.0145284	0.00124937	NA	Gm43681	predicted gene 43681 [Source:MGI Symbol;Acc:MGI:5663818]	TEC
ENSMUSG00000068329	451.981	-0.240071	0.0827382	0.00118287	0.0145048	0.000353622	64704	Htra2	HtrA serine peptidase 2 [Source:MGI Symbol;Acc:MGI:1928676]	protein_coding
ENSMUSG00000026807	31.5947	0.704566	0.316701	0.00117702	0.0144511	0.00302223	68870	Ak8	adenylate kinase 8 [Source:MGI Symbol;Acc:MGI:1916120]	protein_coding
ENSMUSG00000029314	57.6861	0.480954	0.196285	0.00117632	0.0144511	0.00153228	231510	Gpat3	glycerol-3-phosphate acyltransferase 3 [Source:MGI Symbol;Acc:MGI:3603816]	protein_coding
ENSMUSG00000049999	200.511	0.281863	0.100583	0.00117776	0.0144511	0.000480844	228966	Ppp1r3d	protein phosphatase 1, regulatory subunit 3D [Source:MGI Symbol;Acc:MGI:1917664]	protein_coding
ENSMUSG00000100153	55.4228	-0.527134	0.219481	0.00117601	0.0144511	0.00180275	434233	Ppp1ccb	protein phosphatase 1 catalytic subunit gamma B [Source:MGI Symbol;Acc:MGI:3647492]	transcribed_processed_pseudogene
ENSMUSG00000112630	13.3488	1.05658	0.503298	0.00117034	0.0143961	0.00411374	102640972	Gm36908	predicted gene, 36908 [Source:MGI Symbol;Acc:MGI:5596067]	lincRNA
ENSMUSG00000015709	5583.69	-0.350636	0.132963	0.00116385	0.0143252	0.000806317	11864	Arnt2	aryl hydrocarbon receptor nuclear translocator 2 [Source:MGI Symbol;Acc:MGI:107188]	protein_coding
ENSMUSG00000055850	1217.68	0.277516	0.0989127	0.00116331	0.0143252	0.000479313	66510	Rnf181	ring finger protein 181 [Source:MGI Symbol;Acc:MGI:1913760]	protein_coding
ENSMUSG00000028341	1044.35	-0.452092	0.183004	0.00116014	0.0142975	0.00142349	18124	Nr4a3	nuclear receptor subfamily 4, group A, member 3 [Source:MGI Symbol;Acc:MGI:1352457]	protein_coding
ENSMUSG00000039086	1288.96	-0.208205	0.0703092	0.00115486	0.0142414	0.000288648	269397	Ss18l1	SS18, nBAF chromatin remodeling complex subunit like 1 [Source:MGI Symbol;Acc:MGI:2444061]	protein_coding
ENSMUSG00000037166	6.80124	1.83028	0.945874	0.0011522	0.0142175	0.00617463	68458	Ppp1r14a	protein phosphatase 1, regulatory inhibitor subunit 14A [Source:MGI Symbol;Acc:MGI:1931139]	protein_coding
ENSMUSG00000078453	69.4678	-0.452972	0.182366	0.00113677	0.0140359	0.00135717	73112	Abracl	ABRA C-terminal like [Source:MGI Symbol;Acc:MGI:1920362]	protein_coding
ENSMUSG00000032089	8.29447	2.0823	1.07194	0.00113429	0.0140141	0.00607716	16154	Il10ra	interleukin 10 receptor, alpha [Source:MGI Symbol;Acc:MGI:96538]	protein_coding
ENSMUSG00000061904	4693.02	-0.169293	0.0548281	0.00112899	0.0139574	0.000178507	18674	Slc25a3	solute carrier family 25 (mitochondrial carrier, phosphate carrier), member 3 [Source:MGI Symbol;Acc:MGI:1353498]	protein_coding
ENSMUSG00000035683	89.9153	0.464191	0.186649	0.00112585	0.0139304	0.0013453	17279	Melk	maternal embryonic leucine zipper kinase [Source:MGI Symbol;Acc:MGI:106924]	protein_coding
ENSMUSG00000051401	347.273	0.411121	0.163067	0.00112609	0.0139304	0.00119609	383348	Kctd16	potassium channel tetramerisation domain containing 16 [Source:MGI Symbol;Acc:MGI:1914659]	protein_coding
ENSMUSG00000043411	1560.74	-0.31486	0.114428	0.00112353	0.0139162	0.000561411	170707	Usp48	ubiquitin specific peptidase 48 [Source:MGI Symbol;Acc:MGI:2158502]	protein_coding
ENSMUSG00000026220	456.495	0.393913	0.153017	0.00112205	0.0139066	0.00101056	71781	Slc16a14	solute carrier family 16 (monocarboxylic acid transporters), member 14 [Source:MGI Symbol;Acc:MGI:1919031]	protein_coding
ENSMUSG00000061981	3267.18	0.341123	0.128895	0.00111403	0.013816	0.000775494	14252	Flot2	flotillin 2 [Source:MGI Symbol;Acc:MGI:103309]	protein_coding
ENSMUSG00000021951	372.75	-0.282106	0.100174	0.00111223	0.0138023	0.000462851	68043	Eef1akmt1	EEF1A alpha lysine methyltransferase 1 [Source:MGI Symbol;Acc:MGI:1915293]	protein_coding
ENSMUSG00000031967	973.403	-0.261511	0.0903512	0.0011118	0.0138023	0.000366901	114896	Afg3l1	AFG3-like AAA ATPase 1 [Source:MGI Symbol;Acc:MGI:1928277]	protein_coding
ENSMUSG00000018381	3.34583	0.0861813	0.202074	0.00111014	0.0137939	0.143374	66610	Abi3	ABI gene family, member 3 [Source:MGI Symbol;Acc:MGI:1913860]	protein_coding
ENSMUSG00000022438	287.501	0.467177	0.188799	0.00110949	0.0137939	0.00140529	170736	Parvb	parvin, beta [Source:MGI Symbol;Acc:MGI:2153063]	protein_coding
ENSMUSG00000038917	26.723	0.77171	0.348994	0.00110324	0.0137255	0.00311588	665306	3930402G23Rik	RIKEN cDNA 3930402G23 gene [Source:MGI Symbol;Acc:MGI:1921277]	lincRNA
ENSMUSG00000029761	1172.11	-0.35285	0.13486	0.00110238	0.0137234	0.00087866	109624	Cald1	caldesmon 1 [Source:MGI Symbol;Acc:MGI:88250]	protein_coding
ENSMUSG00000040213	88.1238	-0.454558	0.180877	0.0010957	0.013649	0.00123807	229905	Kyat3	kynurenine aminotransferase 3 [Source:MGI Symbol;Acc:MGI:2677849]	protein_coding
ENSMUSG00000000957	726.34	-0.35999	0.136443	0.0010934	0.013629	0.000801869	17387	Mmp14	matrix metallopeptidase 14 (membrane-inserted) [Source:MGI Symbol;Acc:MGI:101900]	protein_coding
ENSMUSG00000021127	854.723	0.399946	0.155794	0.00109089	0.0136063	0.00104326	12192	Zfp36l1	zinc finger protein 36, C3H type-like 1 [Source:MGI Symbol;Acc:MGI:107946]	protein_coding
ENSMUSG00000017740	5863	0.270443	0.0948678	0.0010875	0.0135726	0.000415792	57138	Slc12a5	solute carrier family 12, member 5 [Source:MGI Symbol;Acc:MGI:1862037]	protein_coding
ENSMUSG00000118202	634.389	0.409529	0.160019	0.00108658	0.0135698	0.00105866	NA	C030017B01Rik	RIKEN cDNA C030017B01 gene [Source:MGI Symbol;Acc:MGI:1924774]	lincRNA
ENSMUSG00000041449	169.587	1.14257	0.945386	0.00108562	0.0135664	0.0352592	NA	Serpina3h	serine (or cysteine) peptidase inhibitor, clade A, member 3H [Source:MGI Symbol;Acc:MGI:2182839]	transcribed_unprocessed_pseudogene
ENSMUSG00000003617	770.898	0.0953819	0.208785	0.00108459	0.0135622	0.136875	12870	Cp	ceruloplasmin [Source:MGI Symbol;Acc:MGI:88476]	protein_coding
ENSMUSG00000073433	1490.35	0.355371	0.134022	0.00108181	0.0135361	0.000758012	14570	Arhgdig	Rho GDP dissociation inhibitor (GDI) gamma [Source:MGI Symbol;Acc:MGI:108430]	protein_coding
ENSMUSG00000030329	1235.68	0.200475	0.0661989	0.00107865	0.0135051	0.000227252	319352	Pianp	PILR alpha associated neural protein [Source:MGI Symbol;Acc:MGI:2441908]	protein_coding
ENSMUSG00000053025	3583.8	0.309933	0.113879	0.00107127	0.0134213	0.00062036	64176	Sv2b	synaptic vesicle glycoprotein 2 b [Source:MGI Symbol;Acc:MGI:1927338]	protein_coding
ENSMUSG00000041817	1090.9	0.296618	0.106715	0.00106816	0.0133908	0.000512413	320557	Fam169a	family with sequence similarity 169, member A [Source:MGI Symbol;Acc:MGI:2444268]	protein_coding
ENSMUSG00000002396	265.848	0.273773	0.0960569	0.00106668	0.0133808	0.000418512	77090	Ocel1	occludin/ELL domain containing 1 [Source:MGI Symbol;Acc:MGI:1924340]	protein_coding
ENSMUSG00000105509	51.4698	0.613054	0.261925	0.00106097	0.0133178	0.00215469	NA	C130013H08Rik	RIKEN cDNA C130013H08 gene [Source:MGI Symbol;Acc:MGI:3697343]	antisense
ENSMUSG00000032271	84.4949	0.510585	0.212856	0.0010585	0.0132953	0.00181984	18113	Nnmt	nicotinamide N-methyltransferase [Source:MGI Symbol;Acc:MGI:1099443]	protein_coding
ENSMUSG00000035112	15.9878	-0.943539	0.4313	0.00105741	0.0132953	0.00332406	69847	Wnk4	WNK lysine deficient protein kinase 4 [Source:MGI Symbol;Acc:MGI:1917097]	protein_coding
ENSMUSG00000085156	79.4444	-0.464001	0.184196	0.00105816	0.0132953	0.00120445	100041286	Snhg15	small nucleolar RNA host gene 15 [Source:MGI Symbol;Acc:MGI:3650059]	lincRNA
ENSMUSG00000025876	1040.08	0.28294	0.100133	0.00105132	0.0132304	0.000448231	107448	Unc5a	unc-5 netrin receptor A [Source:MGI Symbol;Acc:MGI:894682]	protein_coding
ENSMUSG00000021281	78.015	1.33188	1.45766	0.00104984	0.0132203	0.0627858	21928	Tnfaip2	tumor necrosis factor, alpha-induced protein 2 [Source:MGI Symbol;Acc:MGI:104960]	protein_coding
ENSMUSG00000035033	1141.05	-0.347721	0.128351	0.00104872	0.0132147	0.000644731	21375	Tbr1	T-box brain gene 1 [Source:MGI Symbol;Acc:MGI:107404]	protein_coding
ENSMUSG00000036030	61.5519	0.587188	0.249441	0.00104777	0.0132112	0.00207593	235472	Prtg	protogenin [Source:MGI Symbol;Acc:MGI:2444710]	protein_coding
ENSMUSG00000004032	1233.46	-0.275887	0.0963914	0.00104591	0.0131962	0.000402419	14866	Gstm5	glutathione S-transferase, mu 5 [Source:MGI Symbol;Acc:MGI:1309466]	protein_coding
ENSMUSG00000054408	1039.29	0.215078	0.0717965	0.00104491	0.0131921	0.000252646	76687	Spcs3	signal peptidase complex subunit 3 homolog (S. cerevisiae) [Source:MGI Symbol;Acc:MGI:1923937]	protein_coding
ENSMUSG00000039917	1303.85	0.25601	0.0881	0.00104339	0.0131814	0.000346436	215160	Rhbdd2	rhomboid domain containing 2 [Source:MGI Symbol;Acc:MGI:1915612]	protein_coding
ENSMUSG00000037855	1649.91	0.222145	0.0748238	0.00104037	0.01316	0.000283492	216049	Zfp365	zinc finger protein 365 [Source:MGI Symbol;Acc:MGI:2143676]	protein_coding
ENSMUSG00000075225	28.1856	0.788355	0.353919	0.00104103	0.01316	0.00298989	75973	Ccdc162	coiled-coil domain containing 162 [Source:MGI Symbol;Acc:MGI:1923223]	protein_coding
ENSMUSG00000045625	19.0964	1.36596	0.949698	0.00103888	0.0131498	0.0213866	239827	Pigz	phosphatidylinositol glycan anchor biosynthesis, class Z [Source:MGI Symbol;Acc:MGI:2443822]	protein_coding
ENSMUSG00000044461	86.6855	-0.532932	0.219491	0.00103088	0.0130646	0.00165663	219134	Shisa2	shisa family member 2 [Source:MGI Symbol;Acc:MGI:2444716]	protein_coding
ENSMUSG00000054843	4133.4	-0.176052	0.0569729	0.00103148	0.0130646	0.000176957	226255	Atrnl1	attractin like 1 [Source:MGI Symbol;Acc:MGI:2147749]	protein_coding
ENSMUSG00000034254	2241.94	0.242626	0.0830105	0.00102993	0.0130618	0.000321692	55979	Agpat1	1-acylglycerol-3-phosphate O-acyltransferase 1 (lysophosphatidic acid acyltransferase, alpha) [Source:MGI Symbol;Acc:MGI:1932075]	protein_coding
ENSMUSG00000021338	786.474	-0.41528	0.160608	0.00102868	0.0130543	0.000980705	68732	Carmil1	capping protein regulator and myosin 1 linker 1 [Source:MGI Symbol;Acc:MGI:1915982]	protein_coding
ENSMUSG00000051242	500.01	0.378369	0.145178	0.0010175	0.0129208	0.000915762	93880	Pcdhb9	protocadherin beta 9 [Source:MGI Symbol;Acc:MGI:2136744]	protein_coding
ENSMUSG00000047496	434.079	-0.628766	0.280728	0.00101551	0.0129039	0.00287106	320311	Rnf152	ring finger protein 152 [Source:MGI Symbol;Acc:MGI:2443787]	protein_coding
ENSMUSG00000053862	2.71672	0.0865437	0.202549	0.00101475	0.0129025	0.143272	330962	Slc51b	solute carrier family 51, beta subunit [Source:MGI Symbol;Acc:MGI:3582052]	protein_coding
ENSMUSG00000059361	131.688	-0.717892	0.332049	0.00101264	0.012884	0.00354178	228777	Nrsn2	neurensin 2 [Source:MGI Symbol;Acc:MGI:2684969]	protein_coding
ENSMUSG00000061758	190.395	-0.329958	0.12001	0.000998689	0.0127148	0.000568331	67861	Akr1b10	aldo-keto reductase family 1, member B10 (aldose reductase) [Source:MGI Symbol;Acc:MGI:1915111]	protein_coding
ENSMUSG00000010142	2.93536	0.0619714	0.186165	0.000992432	0.0126434	0.164377	57916	Tnfrsf13b	tumor necrosis factor receptor superfamily, member 13b [Source:MGI Symbol;Acc:MGI:1889411]	protein_coding
ENSMUSG00000032320	2351.22	-0.15381	0.0506272	0.000991777	0.0126432	0.000213992	26611	Rcn2	reticulocalbin 2 [Source:MGI Symbol;Acc:MGI:1349765]	protein_coding
ENSMUSG00000002346	268.595	-0.278297	0.0968901	0.000990998	0.0126415	0.000389347	73095	Slc25a42	solute carrier family 25, member 42 [Source:MGI Symbol;Acc:MGI:1920345]	protein_coding
ENSMUSG00000027078	146.37	0.570011	0.237852	0.000990214	0.0126397	0.00183015	56791	Ube2l6	ubiquitin-conjugating enzyme E2L 6 [Source:MGI Symbol;Acc:MGI:1914500]	protein_coding
ENSMUSG00000014771	148.726	-0.401694	0.153823	0.000985962	0.0125936	0.000897139	18567	Pdcd2	programmed cell death 2 [Source:MGI Symbol;Acc:MGI:104643]	protein_coding
ENSMUSG00000025969	1383.06	-0.410612	0.154905	0.000983874	0.0125751	0.000760191	18187	Nrp2	neuropilin 2 [Source:MGI Symbol;Acc:MGI:1100492]	protein_coding
ENSMUSG00000022947	141.205	-0.523699	0.21596	0.000980117	0.0125353	0.00166971	109857	Cbr3	carbonyl reductase 3 [Source:MGI Symbol;Acc:MGI:1309992]	protein_coding
ENSMUSG00000038172	424.842	-0.521767	0.213778	0.000977782	0.0125136	0.00159241	69863	Ttc39b	tetratricopeptide repeat domain 39B [Source:MGI Symbol;Acc:MGI:1917113]	protein_coding
ENSMUSG00000024597	975.589	0.332113	0.124455	0.000969436	0.0124186	0.000712904	20496	Slc12a2	solute carrier family 12, member 2 [Source:MGI Symbol;Acc:MGI:101924]	protein_coding
ENSMUSG00000046415	7.49635	-1.2786	0.585417	0.000969725	0.0124186	0.0033587	338360	B430212C06Rik	RIKEN cDNA B430212C06 gene [Source:MGI Symbol;Acc:MGI:2442134]	processed_transcript
ENSMUSG00000049184	411.195	-0.358268	0.131671	0.000967117	0.0124013	0.000622206	75029	Purg	purine-rich element binding protein G [Source:MGI Symbol;Acc:MGI:1922279]	protein_coding
ENSMUSG00000036249	221.142	0.317894	0.114453	0.000964569	0.0123767	0.000514044	71684	Rbm43	RNA binding motif protein 43 [Source:MGI Symbol;Acc:MGI:1918934]	protein_coding
ENSMUSG00000060032	398.338	0.625009	0.284309	0.000960481	0.0123324	0.00323104	232440	H2aj	H2J.A histone [Source:MGI Symbol;Acc:MGI:3606192]	protein_coding
ENSMUSG00000086118	71.5417	0.597173	0.255052	0.000960459	0.0123324	0.00214709	100504350	Gm14169	predicted gene 14169 [Source:MGI Symbol;Acc:MGI:3651156]	processed_transcript
ENSMUSG00000030075	442.517	0.484557	0.198147	0.000957297	0.0123076	0.0015575	18488	Cntn3	contactin 3 [Source:MGI Symbol;Acc:MGI:99534]	protein_coding
ENSMUSG00000022041	8.36272	2.08075	0.932243	0.000954388	0.0122782	0.00294385	110902	Chrna2	cholinergic receptor, nicotinic, alpha polypeptide 2 (neuronal) [Source:MGI Symbol;Acc:MGI:87886]	protein_coding
ENSMUSG00000021534	303.93	0.407325	0.156064	0.000942329	0.012131	0.000904106	69315	1700001L19Rik	RIKEN cDNA 1700001L19 gene [Source:MGI Symbol;Acc:MGI:1916565]	protein_coding
ENSMUSG00000040170	5.58108	-1.75363	0.848666	0.000939207	0.0120988	0.00454313	55990	Fmo2	flavin containing monooxygenase 2 [Source:MGI Symbol;Acc:MGI:1916776]	protein_coding
ENSMUSG00000079362	66.9039	0.854573	0.395076	0.000936767	0.0120752	0.0035211	NA	Gm43302	predicted gene 43302 [Source:MGI Symbol;Acc:MGI:5663439]	protein_coding
ENSMUSG00000042305	2063.13	-0.192991	0.0630576	0.000935236	0.0120634	0.000196147	57439	Tmem183a	transmembrane protein 183A [Source:MGI Symbol;Acc:MGI:1914729]	protein_coding
ENSMUSG00000049336	3349.02	0.294275	0.103876	0.000934587	0.012063	0.000433863	23964	Tenm2	teneurin transmembrane protein 2 [Source:MGI Symbol;Acc:MGI:1345184]	protein_coding
ENSMUSG00000023505	137.026	0.437359	0.170321	0.000928958	0.012006	0.00103821	14793	Cdca3	cell division cycle associated 3 [Source:MGI Symbol;Acc:MGI:1315198]	protein_coding
ENSMUSG00000041794	646.984	0.552537	0.239259	0.000929557	0.012006	0.00234964	245049	Myrip	myosin VIIA and Rab interacting protein [Source:MGI Symbol;Acc:MGI:2384407]	protein_coding
ENSMUSG00000028864	107.348	0.586421	0.247371	0.000926301	0.0119797	0.00192918	15234	Hgf	hepatocyte growth factor [Source:MGI Symbol;Acc:MGI:96079]	protein_coding
ENSMUSG00000002210	475.15	0.308019	0.109449	0.000922352	0.0119425	0.000467299	71997	Smg9	smg-9 homolog, nonsense mediated mRNA decay factor (C. elegans) [Source:MGI Symbol;Acc:MGI:1919247]	protein_coding
ENSMUSG00000046598	3402.31	-0.338432	0.12208	0.000922819	0.0119425	0.0005223	71911	Bdh1	3-hydroxybutyrate dehydrogenase, type 1 [Source:MGI Symbol;Acc:MGI:1919161]	protein_coding
ENSMUSG00000028139	18.8707	1.06317	0.486848	0.000921553	0.0119419	0.00336367	66353	Riiad1	regulatory subunit of type II PKA R-subunit (RIIa) domain containing 1 [Source:MGI Symbol;Acc:MGI:1913603]	protein_coding
ENSMUSG00000045573	327.106	-1.1557	0.771093	0.000917837	0.0119016	0.0184011	18619	Penk	preproenkephalin [Source:MGI Symbol;Acc:MGI:104629]	protein_coding
ENSMUSG00000076498	7.55855	-1.74913	0.826299	0.000913802	0.0118571	0.00394751	100125263	Trbc2	T cell receptor beta, constant 2 [Source:MGI Symbol;Acc:MGI:4835227]	TR_C_gene
ENSMUSG00000010830	64.282	0.658729	0.283154	0.000905824	0.0117613	0.00225439	105785	Kdelr3	KDEL (Lys-Asp-Glu-Leu) endoplasmic reticulum protein retention receptor 3 [Source:MGI Symbol;Acc:MGI:2145953]	protein_coding
ENSMUSG00000005413	733.248	-0.351263	0.128704	0.000903382	0.0117374	0.000602035	15368	Hmox1	heme oxygenase 1 [Source:MGI Symbol;Acc:MGI:96163]	protein_coding
ENSMUSG00000070348	1840.65	0.539539	0.233393	0.000894021	0.0116235	0.00233354	12443	Ccnd1	cyclin D1 [Source:MGI Symbol;Acc:MGI:88313]	protein_coding
ENSMUSG00000024165	396.809	0.31235	0.110757	0.000882325	0.011479	0.00045694	52009	Jpt2	Jupiter microtubule associated homolog 2 [Source:MGI Symbol;Acc:MGI:1196260]	protein_coding
ENSMUSG00000018899	117.881	0.773769	0.367973	0.00087427	0.0113817	0.00406175	16362	Irf1	interferon regulatory factor 1 [Source:MGI Symbol;Acc:MGI:96590]	protein_coding
ENSMUSG00000051232	532.654	-0.243486	0.0814598	0.00086976	0.0113305	0.000259456	195040	Tmem199	transmembrane protein 199 [Source:MGI Symbol;Acc:MGI:2144113]	protein_coding
ENSMUSG00000022718	746.076	-0.251053	0.0843424	0.000868673	0.0113239	0.000275388	94223	Dgcr8	DGCR8, microprocessor complex subunit [Source:MGI Symbol;Acc:MGI:2151114]	protein_coding
ENSMUSG00000037157	5.15901	1.95489	0.861286	0.000867374	0.0113145	0.002645	230828	Il22ra1	interleukin 22 receptor, alpha 1 [Source:MGI Symbol;Acc:MGI:2663588]	protein_coding
ENSMUSG00000025221	603.101	-0.353875	0.128217	0.000866408	0.0113094	0.000539117	80906	Kcnip2	Kv channel-interacting protein 2 [Source:MGI Symbol;Acc:MGI:2135916]	protein_coding
ENSMUSG00000042215	384.454	0.278983	0.0959979	0.000863471	0.0112786	0.000342847	213539	Bag2	BCL2-associated athanogene 2 [Source:MGI Symbol;Acc:MGI:1891254]	protein_coding
ENSMUSG00000034930	370.274	0.372133	0.135015	0.000862638	0.0112752	0.000554505	20166	Rtkn	rhotekin [Source:MGI Symbol;Acc:MGI:107371]	protein_coding
ENSMUSG00000026812	1363.85	-0.29135	0.100122	0.000860956	0.0112607	0.000339276	64930	Tsc1	TSC complex subunit 1 [Source:MGI Symbol;Acc:MGI:1929183]	protein_coding
ENSMUSG00000024359	4542.89	-0.205631	0.0667991	0.000858571	0.011237	0.00018554	15526	Hspa9	heat shock protein 9 [Source:MGI Symbol;Acc:MGI:96245]	protein_coding
ENSMUSG00000048240	4386.19	-0.242558	0.080883	0.000858319	0.011237	0.000248805	14708	Gng7	guanine nucleotide binding protein (G protein), gamma 7 [Source:MGI Symbol;Acc:MGI:95787]	protein_coding
ENSMUSG00000022102	9.11047	-1.35627	0.634759	0.000855939	0.0112175	0.00374957	13449	Dok2	docking protein 2 [Source:MGI Symbol;Acc:MGI:1332623]	protein_coding
ENSMUSG00000011008	3.06107	0.0783511	0.196757	0.00085433	0.0112039	0.149207	68279	Mcoln2	mucolipin 2 [Source:MGI Symbol;Acc:MGI:1915529]	protein_coding
ENSMUSG00000021792	1112.2	-0.310477	0.108641	0.000850197	0.0111571	0.000407722	70564	Prxl2a	peroxiredoxin like 2A [Source:MGI Symbol;Acc:MGI:1917814]	protein_coding
ENSMUSG00000005514	1723.05	0.282386	0.0973752	0.000846419	0.011115	0.000359629	18984	Por	P450 (cytochrome) oxidoreductase [Source:MGI Symbol;Acc:MGI:97744]	protein_coding
ENSMUSG00000029598	903.006	0.378169	0.142472	0.000845872	0.011115	0.000749322	71772	Plbd2	phospholipase B domain containing 2 [Source:MGI Symbol;Acc:MGI:1919022]	protein_coding
ENSMUSG00000028328	249.465	0.354279	0.128439	0.000843434	0.0110906	0.000542534	21916	Tmod1	tropomodulin 1 [Source:MGI Symbol;Acc:MGI:98775]	protein_coding
ENSMUSG00000026073	5.0857	1.86629	0.787717	0.00083787	0.0110248	0.00194744	16178	Il1r2	interleukin 1 receptor, type II [Source:MGI Symbol;Acc:MGI:96546]	protein_coding
ENSMUSG00000027907	540.544	0.929452	0.469417	0.000836877	0.0110245	0.00558359	20195	S100a11	S100 calcium binding protein A11 [Source:MGI Symbol;Acc:MGI:1338798]	protein_coding
ENSMUSG00000030867	193.707	0.373095	0.136877	0.000837286	0.0110245	0.000609308	18817	Plk1	polo like kinase 1 [Source:MGI Symbol;Acc:MGI:97621]	protein_coding
ENSMUSG00000026126	8.1098	1.83415	0.921381	0.000831988	0.0109695	0.00539583	19253	Ptpn18	protein tyrosine phosphatase, non-receptor type 18 [Source:MGI Symbol;Acc:MGI:108410]	protein_coding
ENSMUSG00000019989	20.3241	-0.83904	0.360028	0.000828783	0.0109346	0.00223114	209558	Enpp3	ectonucleotide pyrophosphatase/phosphodiesterase 3 [Source:MGI Symbol;Acc:MGI:2143702]	protein_coding
ENSMUSG00000034981	737.941	-0.23376	0.0771348	0.000827745	0.0109282	0.000223711	231440	Parm1	prostate androgen-regulated mucin-like protein 1 [Source:MGI Symbol;Acc:MGI:2443349]	protein_coding
ENSMUSG00000023236	6251.34	0.161582	0.0531327	0.000822799	0.0108703	0.000212243	20394	Scg5	secretogranin V [Source:MGI Symbol;Acc:MGI:98289]	protein_coding
ENSMUSG00000039395	33.4564	0.607125	0.2469	0.000821479	0.0108601	0.00146976	381269	Mreg	melanoregulin [Source:MGI Symbol;Acc:MGI:2151839]	protein_coding
ENSMUSG00000036854	119.375	0.531694	0.212901	0.000820775	0.0108581	0.00128975	243912	Hspb6	heat shock protein, alpha-crystallin-related, B6 [Source:MGI Symbol;Acc:MGI:2685325]	protein_coding
ENSMUSG00000028381	1943.26	0.231686	0.0764603	0.000818497	0.0108353	0.000224597	22234	Ugcg	UDP-glucose ceramide glucosyltransferase [Source:MGI Symbol;Acc:MGI:1332243]	protein_coding
ENSMUSG00000051615	3756.19	0.149031	0.0478385	0.000806655	0.0106857	0.000158961	76108	Rap2a	RAS related protein 2a [Source:MGI Symbol;Acc:MGI:97855]	protein_coding
ENSMUSG00000025241	440.772	-0.259589	0.087159	0.000804669	0.0106699	0.000271375	17281	Fyco1	FYVE and coiled-coil domain containing 1 [Source:MGI Symbol;Acc:MGI:107277]	protein_coding
ENSMUSG00000037474	127.417	0.391788	0.143571	0.000804915	0.0106699	0.000607477	76843	Dtl	denticleless E3 ubiquitin protein ligase [Source:MGI Symbol;Acc:MGI:1924093]	protein_coding
ENSMUSG00000022210	105.647	-0.39338	0.144538	0.000802841	0.0106568	0.000618515	28200	Dhrs4	dehydrogenase/reductase (SDR family) member 4 [Source:MGI Symbol;Acc:MGI:90169]	protein_coding
ENSMUSG00000035506	42.8446	0.674198	0.279976	0.000802836	0.0106568	0.0017689	171286	Slc12a8	solute carrier family 12 (potassium/chloride transporters), member 8 [Source:MGI Symbol;Acc:MGI:2443672]	protein_coding
ENSMUSG00000100774	17.4568	0.875575	0.372396	0.000801946	0.0106568	0.00210566	NA	Gm7329	predicted gene 7329 [Source:MGI Symbol;Acc:MGI:3646271]	processed_pseudogene
ENSMUSG00000042258	6.9187	-0.14112	0.268387	0.000793884	0.0105593	0.123001	16392	Isl1	ISL1 transcription factor, LIM/homeodomain [Source:MGI Symbol;Acc:MGI:101791]	protein_coding
ENSMUSG00000020901	57.9485	0.916414	0.47386	0.00079271	0.0105508	0.0061973	320207	Pik3r5	phosphoinositide-3-kinase regulatory subunit 5 [Source:MGI Symbol;Acc:MGI:2443588]	protein_coding
ENSMUSG00000006641	298.064	-0.431695	0.161947	0.000791782	0.0105456	0.000719244	330064	Slc5a6	solute carrier family 5 (sodium-dependent vitamin transporter), member 6 [Source:MGI Symbol;Acc:MGI:2660847]	protein_coding
ENSMUSG00000071359	1145.72	-0.20215	0.0653725	0.00078908	0.0105168	0.000173885	237336	Tbpl1	TATA box binding protein-like 1 [Source:MGI Symbol;Acc:MGI:1339946]	protein_coding
ENSMUSG00000026737	756.604	0.23858	0.0800941	0.000786164	0.010485	0.000270373	18718	Pip4k2a	phosphatidylinositol-5-phosphate 4-kinase, type II, alpha [Source:MGI Symbol;Acc:MGI:1298206]	protein_coding
ENSMUSG00000027259	332.156	-0.290047	0.0993583	0.000785325	0.010481	0.000328666	75894	Adal	adenosine deaminase-like [Source:MGI Symbol;Acc:MGI:1923144]	protein_coding
ENSMUSG00000027665	1241.52	-0.374911	0.129777	0.00078298	0.0104568	0.000374279	18706	Pik3ca	phosphatidylinositol-4,5-bisphosphate 3-kinase catalytic subunit alpha [Source:MGI Symbol;Acc:MGI:1206581]	protein_coding
ENSMUSG00000020178	177.505	-0.649512	0.27398	0.000778806	0.0104081	0.00192553	11540	Adora2a	adenosine A2a receptor [Source:MGI Symbol;Acc:MGI:99402]	protein_coding
ENSMUSG00000037936	845.63	0.310798	0.107334	0.000776792	0.0103883	0.000365685	20778	Scarb1	scavenger receptor class B, member 1 [Source:MGI Symbol;Acc:MGI:893578]	protein_coding
ENSMUSG00000042116	180.44	0.572536	0.234016	0.000775269	0.010375	0.00155117	246228	Vwa1	von Willebrand factor A domain containing 1 [Source:MGI Symbol;Acc:MGI:2179729]	protein_coding
ENSMUSG00000047963	63.4257	-0.682085	0.280812	0.000773411	0.0103572	0.00165337	52331	Stbd1	starch binding domain 1 [Source:MGI Symbol;Acc:MGI:1261768]	protein_coding
ENSMUSG00000062859	16.0122	1.03351	0.451786	0.000769363	0.01031	0.00251806	21463	Tcp11	t-complex protein 11 [Source:MGI Symbol;Acc:MGI:98544]	protein_coding
ENSMUSG00000031438	153.709	-0.509527	0.198251	0.000768403	0.0103042	0.00103064	66889	Rnf128	ring finger protein 128 [Source:MGI Symbol;Acc:MGI:1914139]	protein_coding
ENSMUSG00000023473	1480.05	-0.283082	0.0950952	0.000767205	0.0102979	0.000274386	107934	Celsr3	cadherin, EGF LAG seven-pass G-type receptor 3 [Source:MGI Symbol;Acc:MGI:1858236]	protein_coding
ENSMUSG00000041115	2331.3	0.318327	0.112173	0.000767411	0.0102979	0.000428174	245666	Iqsec2	IQ motif and Sec7 domain 2 [Source:MGI Symbol;Acc:MGI:3528396]	protein_coding
ENSMUSG00000038914	1616.25	-0.224696	0.0731363	0.000764027	0.010267	0.000188733	23856	Dido1	death inducer-obliterator 1 [Source:MGI Symbol;Acc:MGI:1344352]	protein_coding
ENSMUSG00000060147	436.45	0.436589	0.167897	0.000764061	0.010267	0.000922871	20719	Serpinb6a	serine (or cysteine) peptidase inhibitor, clade B, member 6a [Source:MGI Symbol;Acc:MGI:103123]	protein_coding
ENSMUSG00000026344	2557.93	0.886125	0.458383	0.000758095	0.0102008	0.00623505	72585	Lypd1	Ly6/Plaur domain containing 1 [Source:MGI Symbol;Acc:MGI:1919835]	protein_coding
ENSMUSG00000046974	4.3619	-0.166549	0.323021	0.000750394	0.0101041	0.125065	407814	BC053393	cDNA sequence BC053393 [Source:MGI Symbol;Acc:MGI:3039605]	protein_coding
ENSMUSG00000041736	28.5055	0.993657	0.441795	0.000749831	0.0101034	0.00278983	12257	Tspo	translocator protein [Source:MGI Symbol;Acc:MGI:88222]	protein_coding
ENSMUSG00000090863	26.1805	0.797302	0.336663	0.000749514	0.0101034	0.00195474	NA	A530084C06Rik	RIKEN cDNA A530084C06 gene [Source:MGI Symbol;Acc:MGI:3704402]	protein_coding
ENSMUSG00000027809	774.194	-0.250043	0.0827879	0.000748723	0.0101024	0.000231743	66841	Etfdh	electron transferring flavoprotein, dehydrogenase [Source:MGI Symbol;Acc:MGI:106100]	protein_coding
ENSMUSG00000003363	4853.2	0.279057	0.0917509	0.000747436	0.0100919	0.000211374	18807	Pld3	phospholipase D family, member 3 [Source:MGI Symbol;Acc:MGI:1333782]	protein_coding
ENSMUSG00000031709	3993.08	-0.197019	0.0629853	0.000744173	0.0100548	0.000150337	71310	Tbc1d9	TBC1 domain family, member 9 [Source:MGI Symbol;Acc:MGI:1918560]	protein_coding
ENSMUSG00000026546	71.5636	0.684226	0.289148	0.000739658	0.0100007	0.0019912	71870	Cfap45	cilia and flagella associated protein 45 [Source:MGI Symbol;Acc:MGI:1919120]	protein_coding
ENSMUSG00000021241	395.47	-0.239367	0.0784406	0.00073799	0.00998499	0.000204509	74316	Isca2	iron-sulfur cluster assembly 2 [Source:MGI Symbol;Acc:MGI:1921566]	protein_coding
ENSMUSG00000029001	572.519	-0.24513	0.080753	0.000737816	0.00998499	0.000217509	230903	Fbxo44	F-box protein 44 [Source:MGI Symbol;Acc:MGI:1354744]	protein_coding
ENSMUSG00000037580	38.2982	0.649173	0.262905	0.000733651	0.00993998	0.00142958	14528	Gch1	GTP cyclohydrolase 1 [Source:MGI Symbol;Acc:MGI:95675]	protein_coding
ENSMUSG00000021196	6144.7	0.274831	0.0932436	0.000727886	0.00986869	0.000300393	56421	Pfkp	phosphofructokinase, platelet [Source:MGI Symbol;Acc:MGI:1891833]	protein_coding
ENSMUSG00000023932	1195.46	-0.277425	0.0926173	0.000726905	0.0098622	0.000253612	71702	Cdc5l	cell division cycle 5-like (S. pombe) [Source:MGI Symbol;Acc:MGI:1918952]	protein_coding
ENSMUSG00000001707	725.364	-0.249691	0.0824756	0.000725511	0.00985009	0.000228142	66143	Eef1e1	eukaryotic translation elongation factor 1 epsilon 1 [Source:MGI Symbol;Acc:MGI:1913393]	protein_coding
ENSMUSG00000096999	34.182	0.713109	0.294189	0.000725477	0.00985009	0.00167954	NA	Gm26793	predicted gene, 26793 [Source:MGI Symbol;Acc:MGI:5477287]	antisense
ENSMUSG00000056228	255.996	-0.316366	0.109082	0.00072117	0.00980472	0.000358428	71941	Cars2	cysteinyl-tRNA synthetase 2 (mitochondrial)(putative) [Source:MGI Symbol;Acc:MGI:1919191]	protein_coding
ENSMUSG00000035984	171.769	0.432244	0.160548	0.000714535	0.00972124	0.00066596	75533	Nme5	NME/NM23 family member 5 [Source:MGI Symbol;Acc:MGI:1922783]	protein_coding
ENSMUSG00000038805	192.795	-0.751518	0.325324	0.00071289	0.00970559	0.00234159	20473	Six3	sine oculis-related homeobox 3 [Source:MGI Symbol;Acc:MGI:102764]	protein_coding
ENSMUSG00000049556	5354.79	0.354901	0.128233	0.00070982	0.0096705	0.000530632	235402	Lingo1	leucine rich repeat and Ig domain containing 1 [Source:MGI Symbol;Acc:MGI:1915522]	protein_coding
ENSMUSG00000019868	854.44	-0.308781	0.105769	0.000708146	0.00965439	0.000327505	66201	Vta1	vesicle (multivesicular body) trafficking 1 [Source:MGI Symbol;Acc:MGI:1913451]	protein_coding
ENSMUSG00000030199	750.266	0.501867	0.201087	0.00070504	0.00962065	0.0012985	14011	Etv6	ets variant 6 [Source:MGI Symbol;Acc:MGI:109336]	protein_coding
ENSMUSG00000039959	3569.59	0.298356	0.102128	0.000705181	0.00962065	0.000322853	215114	Hip1	huntingtin interacting protein 1 [Source:MGI Symbol;Acc:MGI:1099804]	protein_coding
ENSMUSG00000041809	53.609	0.832046	0.35722	0.000704782	0.00962065	0.00223887	71877	Efhc1	EF-hand domain (C-terminal) containing 1 [Source:MGI Symbol;Acc:MGI:1919127]	protein_coding
ENSMUSG00000017724	244.091	-0.371545	0.132832	0.000702867	0.00960911	0.000487014	18612	Etv4	ets variant 4 [Source:MGI Symbol;Acc:MGI:99423]	protein_coding
ENSMUSG00000029622	494.965	0.727818	0.33771	0.000702084	0.0096051	0.00356786	11867	Arpc1b	actin related protein 2/3 complex, subunit 1B [Source:MGI Symbol;Acc:MGI:1343142]	protein_coding
ENSMUSG00000030761	46.7705	1.43372	0.68992	0.000701486	0.0096051	0.00436198	17921	Myo7a	myosin VIIA [Source:MGI Symbol;Acc:MGI:104510]	protein_coding
ENSMUSG00000032940	109.122	0.441443	0.164044	0.000701908	0.0096051	0.000667956	224344	Rbm11	RNA binding motif protein 11 [Source:MGI Symbol;Acc:MGI:2447622]	protein_coding
ENSMUSG00000035576	140.895	0.462567	0.174678	0.000696906	0.00955781	0.000768922	241764	L3mbtl1	L3MBTL1 histone methyl-lysine binding protein [Source:MGI Symbol;Acc:MGI:2676663]	protein_coding
ENSMUSG00000040838	17.1205	1.75654	0.795079	0.000697167	0.00955781	0.00312539	NA	Gm11639	predicted gene 11639 [Source:MGI Symbol;Acc:MGI:3651790]	protein_coding
ENSMUSG00000020032	1437.12	-0.311541	0.106942	0.000691708	0.00949623	0.000333359	77976	Nuak1	NUAK family, SNF1-like kinase, 1 [Source:MGI Symbol;Acc:MGI:1925226]	protein_coding
ENSMUSG00000035189	171.745	-0.598651	0.239197	0.000691248	0.00949623	0.00126658	320091	Ano4	anoctamin 4 [Source:MGI Symbol;Acc:MGI:2443344]	protein_coding
ENSMUSG00000027475	3632.61	-0.214903	0.0699161	0.0006886	0.0094668	0.000187928	16569	Kif3b	kinesin family member 3B [Source:MGI Symbol;Acc:MGI:107688]	protein_coding
ENSMUSG00000034171	990.687	0.242426	0.0791088	0.000683188	0.00939898	0.000192822	14073	Faah	fatty acid amide hydrolase [Source:MGI Symbol;Acc:MGI:109609]	protein_coding
ENSMUSG00000018906	192.027	0.485153	0.184445	0.00067989	0.00936017	0.00083092	18452	P4ha2	procollagen-proline, 2-oxoglutarate 4-dioxygenase (proline 4-hydroxylase), alpha II polypeptide [Source:MGI Symbol;Acc:MGI:894286]	protein_coding
ENSMUSG00000032402	561.602	-0.398409	0.143711	0.000678965	0.00935399	0.000520648	17127	Smad3	SMAD family member 3 [Source:MGI Symbol;Acc:MGI:1201674]	protein_coding
ENSMUSG00000036816	5.08774	1.7849	0.742121	0.000678483	0.00935392	0.00178241	53404	Atoh7	atonal bHLH transcription factor 7 [Source:MGI Symbol;Acc:MGI:1355553]	protein_coding
ENSMUSG00000020205	362.711	0.329585	0.114833	0.000677159	0.00934222	0.00039452	21664	Phlda1	pleckstrin homology like domain, family A, member 1 [Source:MGI Symbol;Acc:MGI:1096880]	protein_coding
ENSMUSG00000028173	1140.29	-0.659353	0.275185	0.00067669	0.00934222	0.00183359	68151	Wls	wntless WNT ligand secretion mediator [Source:MGI Symbol;Acc:MGI:1915401]	protein_coding
ENSMUSG00000071637	285.918	1.25408	0.790922	0.000674487	0.00931846	0.014756	12609	Cebpd	CCAAT/enhancer binding protein (C/EBP), delta [Source:MGI Symbol;Acc:MGI:103573]	protein_coding
ENSMUSG00000019945	5.62876	1.68493	0.683836	0.000673124	0.00930618	0.00144805	73287	Cabcoco1	ciliary associated calcium binding coiled-coil 1 [Source:MGI Symbol;Acc:MGI:1920537]	protein_coding
ENSMUSG00000021680	58.8358	0.664216	0.270386	0.000671478	0.00928996	0.00149155	12919	Crhbp	corticotropin releasing hormone binding protein [Source:MGI Symbol;Acc:MGI:88497]	protein_coding
ENSMUSG00000022814	411.279	-0.242759	0.0789041	0.000668081	0.00924949	0.000187125	22247	Umps	uridine monophosphate synthetase [Source:MGI Symbol;Acc:MGI:1298388]	protein_coding
ENSMUSG00000032193	1024.02	0.381226	0.138616	0.000666305	0.0092314	0.00056487	16835	Ldlr	low density lipoprotein receptor [Source:MGI Symbol;Acc:MGI:96765]	protein_coding
ENSMUSG00000000823	1895.1	-0.291287	0.0979192	0.000664473	0.00921971	0.000277402	269401	Zfp512b	zinc finger protein 512B [Source:MGI Symbol;Acc:MGI:2685478]	protein_coding
ENSMUSG00000001247	21.2097	-0.983112	0.408933	0.000664769	0.00921971	0.00178918	54135	Lsr	lipolysis stimulated lipoprotein receptor [Source:MGI Symbol;Acc:MGI:1927471]	protein_coding
ENSMUSG00000006567	129.782	0.595789	0.235281	0.000664673	0.00921971	0.00114369	11979	Atp7b	ATPase, Cu++ transporting, beta polypeptide [Source:MGI Symbol;Acc:MGI:103297]	protein_coding
ENSMUSG00000029298	51.0413	0.969047	0.424832	0.000663374	0.00921971	0.0025684	236573	Gbp9	guanylate-binding protein 9 [Source:MGI Symbol;Acc:MGI:3605620]	protein_coding
ENSMUSG00000073802	184.533	0.74809	0.339356	0.000664859	0.00921971	0.00317793	12579	Cdkn2b	cyclin dependent kinase inhibitor 2B [Source:MGI Symbol;Acc:MGI:104737]	protein_coding
ENSMUSG00000100954	31.7893	0.684972	0.276288	0.000664992	0.00921971	0.00137812	NA	Gm10138	predicted gene 10138 [Source:MGI Symbol;Acc:MGI:3708522]	antisense
ENSMUSG00000101389	3.22201	0.0809135	0.198602	0.000664192	0.00921971	0.147244	666907	Ms4a4a	membrane-spanning 4-domains, subfamily A, member 4A [Source:MGI Symbol;Acc:MGI:3643932]	protein_coding
ENSMUSG00000069873	3.41263	2.93821	1.16211	0.000658059	0.0091738	0.00115744	73988	4930438A08Rik	RIKEN cDNA 4930438A08 gene [Source:MGI Symbol;Acc:MGI:1921238]	protein_coding
ENSMUSG00000107276	16.6962	-0.873648	0.358422	0.000658409	0.0091738	0.00161153	NA	Gm42858	predicted gene 42858 [Source:MGI Symbol;Acc:MGI:5662995]	TEC
ENSMUSG00000023931	18.0154	1.46738	0.636162	0.000654724	0.00913813	0.00236581	211482	Efhb	EF hand domain family, member B [Source:MGI Symbol;Acc:MGI:3045296]	protein_coding
ENSMUSG00000090622	30.486	0.714973	0.286944	0.000654918	0.00913813	0.00133352	320700	A930033H14Rik	RIKEN cDNA A930033H14 gene [Source:MGI Symbol;Acc:MGI:2444562]	protein_coding
ENSMUSG00000028873	218.24	0.407343	0.148002	0.000652821	0.00912183	0.000559684	52276	Cdca8	cell division cycle associated 8 [Source:MGI Symbol;Acc:MGI:1196274]	protein_coding
ENSMUSG00000027840	22.722	0.826344	0.34157	0.000651615	0.00911645	0.00170252	22414	Wnt2b	wingless-type MMTV integration site family, member 2B [Source:MGI Symbol;Acc:MGI:1261834]	protein_coding
ENSMUSG00000075391	294.076	-0.304333	0.103113	0.000651971	0.00911645	0.00029716	654354	Glo1-ps	glyoxalase 1, pseudogene [Source:MGI Symbol;Acc:MGI:3649615]	processed_pseudogene
ENSMUSG00000037112	664.3	-0.291204	0.0976931	0.000649981	0.00910159	0.000266365	235344	Sik2	salt inducible kinase 2 [Source:MGI Symbol;Acc:MGI:2445031]	protein_coding
ENSMUSG00000034453	602.598	-0.283326	0.0947841	0.000648699	0.00909012	0.000258475	70428	Polr3b	polymerase (RNA) III (DNA directed) polypeptide B [Source:MGI Symbol;Acc:MGI:1917678]	protein_coding
ENSMUSG00000104965	31.304	-0.679338	0.269778	0.000643152	0.00901884	0.00121283	NA	Gm43437	predicted gene 43437 [Source:MGI Symbol;Acc:MGI:5663574]	TEC
ENSMUSG00000047773	72.1646	0.806313	0.34655	0.000639217	0.00897006	0.0022505	382543	Ankfn1	ankyrin-repeat and fibronectin type III domain containing 1 [Source:MGI Symbol;Acc:MGI:2686021]	protein_coding
ENSMUSG00000047714	1666.61	-0.353486	0.120865	0.000630694	0.00885679	0.000317066	66849	Ppp1r2	protein phosphatase 1, regulatory inhibitor subunit 2 [Source:MGI Symbol;Acc:MGI:1914099]	protein_coding
ENSMUSG00000032419	94.9099	-1.01618	0.422615	0.000629701	0.00884917	0.0017858	76365	Tbx18	T-box18 [Source:MGI Symbol;Acc:MGI:1923615]	protein_coding
ENSMUSG00000030615	346.65	-0.284345	0.0948216	0.000620461	0.00872556	0.000249764	66271	Tmem126a	transmembrane protein 126A [Source:MGI Symbol;Acc:MGI:1913521]	protein_coding
ENSMUSG00000000982	4.95664	2.71635	1.13483	0.000617487	0.00868996	0.00184735	20302	Ccl3	chemokine (C-C motif) ligand 3 [Source:MGI Symbol;Acc:MGI:98260]	protein_coding
ENSMUSG00000072244	5.96826	2.00963	0.871037	0.000614736	0.00865746	0.00236176	94088	Trim6	tripartite motif-containing 6 [Source:MGI Symbol;Acc:MGI:2137352]	protein_coding
ENSMUSG00000038886	2714.73	-0.250715	0.0808316	0.000611697	0.00862085	0.00016854	140481	Man2a2	mannosidase 2, alpha 2 [Source:MGI Symbol;Acc:MGI:2150656]	protein_coding
ENSMUSG00000056204	470.631	-0.331722	0.114845	0.000609123	0.00859073	0.00037551	66522	Pgpep1	pyroglutamyl-peptidase I [Source:MGI Symbol;Acc:MGI:1913772]	protein_coding
ENSMUSG00000021136	867.006	0.281805	0.0935415	0.000608018	0.00858131	0.000234517	64075	Smoc1	SPARC related modular calcium binding 1 [Source:MGI Symbol;Acc:MGI:1929878]	protein_coding
ENSMUSG00000026437	124.782	0.553663	0.212545	0.000602853	0.00851952	0.000918113	18557	Cdk18	cyclin-dependent kinase 18 [Source:MGI Symbol;Acc:MGI:97518]	protein_coding
ENSMUSG00000027879	1326.71	-0.168473	0.0519693	0.000603206	0.00851952	9.8738e-05	20333	Sec22b	SEC22 homolog B, vesicle trafficking protein [Source:MGI Symbol;Acc:MGI:1338759]	protein_coding
ENSMUSG00000036777	172.679	0.509986	0.193122	0.000598845	0.00847011	0.000797431	68743	Anln	anillin, actin binding protein [Source:MGI Symbol;Acc:MGI:1920174]	protein_coding
ENSMUSG00000031304	3.67998	3.76879	1.71744	0.000590093	0.00835782	0.00326515	16186	Il2rg	interleukin 2 receptor, gamma chain [Source:MGI Symbol;Acc:MGI:96551]	protein_coding
ENSMUSG00000047842	3742.09	0.20083	0.0627006	0.000589771	0.00835782	0.000112991	68203	Diras2	DIRAS family, GTP-binding RAS-like 2 [Source:MGI Symbol;Acc:MGI:1915453]	protein_coding
ENSMUSG00000092470	34.0143	-0.7845	0.322026	0.00059048	0.00835782	0.00161474	NA	Gm20518	predicted gene 20518 [Source:MGI Symbol;Acc:MGI:5141983]	protein_coding
ENSMUSG00000029231	4358.45	0.345193	0.119355	0.000584112	0.00828561	0.000368127	18595	Pdgfra	platelet derived growth factor receptor, alpha polypeptide [Source:MGI Symbol;Acc:MGI:97530]	protein_coding
ENSMUSG00000061086	35.6357	0.677094	0.268803	0.000583368	0.00828104	0.00120724	17896	Myl4	myosin, light polypeptide 4 [Source:MGI Symbol;Acc:MGI:97267]	protein_coding
ENSMUSG00000032680	42.5581	0.938669	0.396139	0.000581761	0.00826421	0.00193649	228778	6820408C15Rik	RIKEN cDNA 6820408C15 gene [Source:MGI Symbol;Acc:MGI:3045333]	protein_coding
ENSMUSG00000004837	5.92575	3.02961	1.19732	0.0005806	0.00825369	0.00115192	71520	Grap	GRB2-related adaptor protein [Source:MGI Symbol;Acc:MGI:1918770]	protein_coding
ENSMUSG00000030245	668.342	0.241248	0.0776873	0.000580246	0.00825369	0.000166291	66964	Golt1b	golgi transport 1B [Source:MGI Symbol;Acc:MGI:1914214]	protein_coding
ENSMUSG00000043067	793.929	-0.207598	0.0649954	0.000577204	0.00821731	0.000117698	244745	Dpy19l1	dpy-19-like 1 (C. elegans) [Source:MGI Symbol;Acc:MGI:1915685]	protein_coding
ENSMUSG00000086968	1860.86	-0.26969	0.0908247	0.000576918	0.00821731	0.000282471	329735	4933431E20Rik	RIKEN cDNA 4933431E20 gene [Source:MGI Symbol;Acc:MGI:3584041]	antisense
ENSMUSG00000045165	11.7736	1.44152	0.608362	0.000574897	0.00819635	0.00194379	101602	AI467606	expressed sequence AI467606 [Source:MGI Symbol;Acc:MGI:2141979]	protein_coding
ENSMUSG00000011179	2376.11	0.369519	0.127195	0.00057444	0.00819579	0.000350016	18263	Odc1	ornithine decarboxylase, structural 1 [Source:MGI Symbol;Acc:MGI:97402]	protein_coding
ENSMUSG00000030323	781.217	0.393406	0.141425	0.000571518	0.00816004	0.000509181	81896	Ift122	intraflagellar transport 122 [Source:MGI Symbol;Acc:MGI:1932386]	protein_coding
ENSMUSG00000022456	9568.99	-0.17395	0.0507532	0.000569451	0.00814174	5.05832e-05	24050	Septin3	septin 3 [Source:MGI Symbol;Acc:MGI:1345148]	protein_coding
ENSMUSG00000060594	66.4354	0.925788	0.435143	0.000569823	0.00814174	0.00386399	244864	Layn	layilin [Source:MGI Symbol;Acc:MGI:2685357]	protein_coding
ENSMUSG00000031231	3512.72	-0.299997	0.0999424	0.000567554	0.00812115	0.000244963	66142	Cox7b	cytochrome c oxidase subunit 7B [Source:MGI Symbol;Acc:MGI:1913392]	protein_coding
ENSMUSG00000036646	1564.72	0.205986	0.0641607	0.000552862	0.0079167	0.000110111	227619	Man1b1	mannosidase, alpha, class 1B, member 1 [Source:MGI Symbol;Acc:MGI:2684954]	protein_coding
ENSMUSG00000042622	67.0372	0.750086	0.298651	0.000552117	0.00791179	0.00124371	17133	Maff	v-maf musculoaponeurotic fibrosarcoma oncogene family, protein F (avian) [Source:MGI Symbol;Acc:MGI:96910]	protein_coding
ENSMUSG00000051378	127.641	0.476006	0.176037	0.000549602	0.00788151	0.000654246	70218	Kif18b	kinesin family member 18B [Source:MGI Symbol;Acc:MGI:2446979]	protein_coding
ENSMUSG00000044172	14.874	1.05228	0.427483	0.000548902	0.00787722	0.00145734	68509	Ptx4	pentraxin 4 [Source:MGI Symbol;Acc:MGI:1915759]	protein_coding
ENSMUSG00000039552	129.896	0.737441	0.306873	0.000547443	0.00786203	0.00179935	212892	Rsph4a	radial spoke head 4 homolog A (Chlamydomonas) [Source:MGI Symbol;Acc:MGI:3027894]	protein_coding
ENSMUSG00000027490	285.637	0.56309	0.22052	0.000545907	0.00784572	0.00108207	13555	E2f1	E2F transcription factor 1 [Source:MGI Symbol;Acc:MGI:101941]	protein_coding
ENSMUSG00000038521	112.34	1.48193	1.28532	0.000539983	0.00776626	0.0393267	50908	C1s1	complement component 1, s subcomponent 1 [Source:MGI Symbol;Acc:MGI:1355312]	protein_coding
ENSMUSG00000090150	439.39	-0.321318	0.108353	0.000536895	0.00772751	0.000285541	102632	Acad11	acyl-Coenzyme A dehydrogenase family, member 11 [Source:MGI Symbol;Acc:MGI:2143169]	protein_coding
ENSMUSG00000036975	136.567	-0.428577	0.152155	0.00053412	0.0076932	0.000459894	66343	Tmem177	transmembrane protein 177 [Source:MGI Symbol;Acc:MGI:1913593]	protein_coding
ENSMUSG00000046032	728.482	-0.219869	0.068991	0.000533022	0.00768638	0.000119503	55988	Snx12	sorting nexin 12 [Source:MGI Symbol;Acc:MGI:1919331]	protein_coding
ENSMUSG00000046818	85.4092	-0.506141	0.186532	0.000533254	0.00768638	0.000635291	73284	Ddit4l	DNA-damage-inducible transcript 4-like [Source:MGI Symbol;Acc:MGI:1920534]	protein_coding
ENSMUSG00000051950	377.009	-0.355456	0.121567	0.0005312	0.00766803	0.000318223	381694	B3glct	beta-3-glucosyltransferase [Source:MGI Symbol;Acc:MGI:2685903]	protein_coding
ENSMUSG00000025255	215.495	-0.600705	0.228775	0.000529696	0.00765194	0.000853568	80892	Zfhx4	zinc finger homeodomain 4 [Source:MGI Symbol;Acc:MGI:2137668]	protein_coding
ENSMUSG00000031825	75.6862	-0.793986	0.313359	0.000529434	0.00765194	0.00113823	78892	Crispld2	cysteine-rich secretory protein LCCL domain containing 2 [Source:MGI Symbol;Acc:MGI:1926142]	protein_coding
ENSMUSG00000062184	1105.11	0.386643	0.135341	0.000528673	0.00764842	0.000410395	50786	Hs6st2	heparan sulfate 6-O-sulfotransferase 2 [Source:MGI Symbol;Acc:MGI:1354959]	protein_coding
ENSMUSG00000052353	1424.04	-0.302702	0.0996883	0.000521084	0.00754419	0.000215751	80982	Cemip	cell migration inducing protein, hyaluronan binding [Source:MGI Symbol;Acc:MGI:2443629]	protein_coding
ENSMUSG00000010461	124.837	0.462277	0.167255	0.000519472	0.0075264	0.000532322	14051	Eya4	EYA transcriptional coactivator and phosphatase 4 [Source:MGI Symbol;Acc:MGI:1337104]	protein_coding
ENSMUSG00000114547	2262.85	0.399494	0.141005	0.000515533	0.00747485	0.000432435	100041240	Gm3226	predicted gene 3226 [Source:MGI Symbol;Acc:MGI:3804968]	processed_pseudogene
ENSMUSG00000037313	265.247	0.327548	0.110098	0.000514313	0.00746267	0.000276395	21335	Tacc3	transforming, acidic coiled-coil containing protein 3 [Source:MGI Symbol;Acc:MGI:1341163]	protein_coding
ENSMUSG00000036528	84.6632	-0.631458	0.238625	0.00051345	0.00745566	0.000777686	19024	Ppfibp2	PTPRF interacting protein, binding protein 2 (liprin beta 2) [Source:MGI Symbol;Acc:MGI:894649]	protein_coding
ENSMUSG00000097415	59.0623	0.712369	0.278712	0.000510619	0.00742004	0.00107163	NA	AU020206	expressed sequence AU020206 [Source:MGI Symbol;Acc:MGI:2142134]	lincRNA
ENSMUSG00000069763	101.872	-0.481108	0.173828	0.000509897	0.00741504	0.000528964	67888	Tmem100	transmembrane protein 100 [Source:MGI Symbol;Acc:MGI:1915138]	protein_coding
ENSMUSG00000019143	358.721	-0.314177	0.104494	0.000508889	0.00740586	0.000238294	70791	Hars2	histidyl-tRNA synthetase 2 [Source:MGI Symbol;Acc:MGI:1918041]	protein_coding
ENSMUSG00000025492	365.982	1.29462	0.695282	0.000508118	0.00740013	0.00737397	66141	Ifitm3	interferon induced transmembrane protein 3 [Source:MGI Symbol;Acc:MGI:1913391]	protein_coding
ENSMUSG00000021624	6.12729	2.82319	1.20327	0.000506837	0.00739209	0.00211687	17079	Cd180	CD180 antigen [Source:MGI Symbol;Acc:MGI:1194924]	protein_coding
ENSMUSG00000045648	245.598	0.555011	0.212129	0.000507189	0.00739209	0.000880961	320460	Vwc2l	von Willebrand factor C domain-containing protein 2-like [Source:MGI Symbol;Acc:MGI:2444069]	protein_coding
ENSMUSG00000035620	787.636	-0.204364	0.0630688	0.000503591	0.00735056	9.97829e-05	237422	Ric8b	RIC8 guanine nucleotide exchange factor B [Source:MGI Symbol;Acc:MGI:2682307]	protein_coding
ENSMUSG00000052854	16.7561	-1.42142	0.582505	0.000502864	0.00734541	0.00159559	27206	Nrk	Nik related kinase [Source:MGI Symbol;Acc:MGI:1351326]	protein_coding
ENSMUSG00000031841	8937.46	0.443151	0.160425	0.00049827	0.00728373	0.000535714	12554	Cdh13	cadherin 13 [Source:MGI Symbol;Acc:MGI:99551]	protein_coding
ENSMUSG00000101645	62.4785	-0.0468148	0.179226	0.000497861	0.00728317	0.182848	NA	Gm28635	predicted gene 28635 [Source:MGI Symbol;Acc:MGI:5579341]	protein_coding
ENSMUSG00000028370	15.254	-1.36932	0.582194	0.000491137	0.00719015	0.00209078	18491	Pappa	pregnancy-associated plasma protein A [Source:MGI Symbol;Acc:MGI:97479]	protein_coding
ENSMUSG00000022876	4.21884	2.80294	1.02123	0.000488817	0.00716154	0.000578753	67742	Samsn1	SAM domain, SH3 domain and nuclear localization signals, 1 [Source:MGI Symbol;Acc:MGI:1914992]	protein_coding
ENSMUSG00000031328	3716.89	-0.355639	0.120338	0.000485749	0.0071219	0.000291817	192176	Flna	filamin, alpha [Source:MGI Symbol;Acc:MGI:95556]	protein_coding
ENSMUSG00000039770	893.557	-0.379132	0.130488	0.000485708	0.0071219	0.00034763	383295	Ypel5	yippee like 5 [Source:MGI Symbol;Acc:MGI:1916937]	protein_coding
ENSMUSG00000079343	13.2631	1.2566	0.51423	0.000485383	0.0071219	0.00157334	317677	C1s2	complement component 1, s subcomponent 2 [Source:MGI Symbol;Acc:MGI:3644269]	protein_coding
ENSMUSG00000041324	138.691	-0.570269	0.212459	0.000484335	0.00711711	0.000688096	16323	Inhba	inhibin beta-A [Source:MGI Symbol;Acc:MGI:96570]	protein_coding
ENSMUSG00000050592	20.6962	1.27663	0.527696	0.000478191	0.0070321	0.00170582	241303	Fam78a	family with sequence similarity 78, member A [Source:MGI Symbol;Acc:MGI:2443569]	protein_coding
ENSMUSG00000034591	963.793	0.279673	0.0903993	0.000476084	0.00700636	0.000173116	338365	Slc41a2	solute carrier family 41, member 2 [Source:MGI Symbol;Acc:MGI:2442940]	protein_coding
ENSMUSG00000028413	175.961	0.692483	0.28672	0.000473577	0.0069747	0.00173889	14595	B4galt1	UDP-Gal:betaGlcNAc beta 1,4- galactosyltransferase, polypeptide 1 [Source:MGI Symbol;Acc:MGI:95705]	protein_coding
ENSMUSG00000032503	5322.47	0.303684	0.0995762	0.000472978	0.0069711	0.000206206	74100	Arpp21	cyclic AMP-regulated phosphoprotein, 21 [Source:MGI Symbol;Acc:MGI:107562]	protein_coding
ENSMUSG00000022462	1472.54	-0.293883	0.0957645	0.000472509	0.00696941	0.000190357	67760	Slc38a2	solute carrier family 38, member 2 [Source:MGI Symbol;Acc:MGI:1915010]	protein_coding
ENSMUSG00000048387	34.2627	-0.93704	0.370911	0.000471913	0.00696586	0.00117947	23967	Osr1	odd-skipped related transcription factor 1 [Source:MGI Symbol;Acc:MGI:1344424]	protein_coding
ENSMUSG00000020319	174.795	0.508056	0.187291	0.000470532	0.00695071	0.000639049	216560	Wdpcp	WD repeat containing planar cell polarity effector [Source:MGI Symbol;Acc:MGI:2144467]	protein_coding
ENSMUSG00000095159	164.355	0.511221	0.186831	0.00047002	0.00694836	0.000587632	100042651	Tubb4b-ps1	tubulin, beta 4B class IVB, pseudogene 1 [Source:MGI Symbol;Acc:MGI:3642800]	processed_pseudogene
ENSMUSG00000041605	192.662	0.63837	0.248602	0.000464771	0.00687595	0.00104073	67313	Inava	innate immunity activator [Source:MGI Symbol;Acc:MGI:1921579]	protein_coding
ENSMUSG00000097452	48.4175	-0.761752	0.293093	0.000464698	0.00687595	0.0009324	NA	Gm2824	predicted gene 2824 [Source:MGI Symbol;Acc:MGI:3780995]	lincRNA
ENSMUSG00000032023	8.19609	1.48298	0.581997	0.000463798	0.00687191	0.00109777	70989	Jhy	junctional cadherin complex regulator [Source:MGI Symbol;Acc:MGI:1918239]	protein_coding
ENSMUSG00000092035	822.409	-0.594707	0.22638	0.000462237	0.00685396	0.000835465	170676	Peg10	paternally expressed 10 [Source:MGI Symbol;Acc:MGI:2157785]	protein_coding
ENSMUSG00000032220	342.749	0.333401	0.111171	0.000461657	0.00685053	0.000246883	71602	Myo1e	myosin IE [Source:MGI Symbol;Acc:MGI:106621]	protein_coding
ENSMUSG00000045414	516.917	0.342991	0.115177	0.000457872	0.0067995	0.000272378	68861	Dipk2a	divergent protein kinase domain 2A [Source:MGI Symbol;Acc:MGI:1916111]	protein_coding
ENSMUSG00000007476	1075.78	-0.220746	0.0677248	0.000457143	0.00679381	9.16374e-05	241296	Lrrc8a	leucine rich repeat containing 8A VRAC subunit A [Source:MGI Symbol;Acc:MGI:2652847]	protein_coding
ENSMUSG00000081665	2.99567	0.0627211	0.186802	0.000453758	0.00674861	0.163637	18722	Gm15922	predicted gene 15922 [Source:MGI Symbol;Acc:MGI:3802148]	polymorphic_pseudogene
ENSMUSG00000001774	1074.14	-0.400918	0.137127	0.000452269	0.00673158	0.000319379	66917	Chordc1	cysteine and histidine-rich domain (CHORD)-containing, zinc-binding protein 1 [Source:MGI Symbol;Acc:MGI:1914167]	protein_coding
ENSMUSG00000027401	171.792	0.952855	0.463594	0.000452163	0.00673158	0.00465932	21818	Tgm3	transglutaminase 3, E polypeptide [Source:MGI Symbol;Acc:MGI:98732]	protein_coding
ENSMUSG00000058446	1579.33	-0.214068	0.0658309	0.000448049	0.00667889	9.56713e-05	387524	Znrf2	zinc and ring finger 2 [Source:MGI Symbol;Acc:MGI:1196246]	protein_coding
ENSMUSG00000060397	236.627	-0.274361	0.087777	0.00044632	0.00665817	0.000151049	243833	Zfp128	zinc finger protein 128 [Source:MGI Symbol;Acc:MGI:2389445]	protein_coding
ENSMUSG00000070407	59.4669	0.839494	0.3546	0.000445228	0.00664693	0.00196935	54710	Hs3st3b1	heparan sulfate (glucosamine) 3-O-sulfotransferase 3B1 [Source:MGI Symbol;Acc:MGI:1333853]	protein_coding
ENSMUSG00000020736	406.603	-0.297224	0.0970955	0.000444464	0.00664057	0.000194484	50773	Nt5c	5',3'-nucleotidase, cytosolic [Source:MGI Symbol;Acc:MGI:1354954]	protein_coding
ENSMUSG00000028441	40.5964	0.779811	0.302257	0.000444217	0.00664057	0.000988111	73721	1110017D15Rik	RIKEN cDNA 1110017D15 gene [Source:MGI Symbol;Acc:MGI:1920971]	protein_coding
ENSMUSG00000033854	925.766	0.295959	0.0947413	0.000443018	0.00662907	0.000152478	72258	Kcnk10	potassium channel, subfamily K, member 10 [Source:MGI Symbol;Acc:MGI:1919508]	protein_coding
ENSMUSG00000005505	605.978	-0.244395	0.0771274	0.000442593	0.00662776	0.000128763	67136	Kbtbd4	kelch repeat and BTB (POZ) domain containing 4 [Source:MGI Symbol;Acc:MGI:1914386]	protein_coding
ENSMUSG00000045973	1694.35	-0.186902	0.0561952	0.000440212	0.00659714	7.4365e-05	230125	Slc25a51	solute carrier family 25, member 51 [Source:MGI Symbol;Acc:MGI:2684984]	protein_coding
ENSMUSG00000024778	81.3094	0.660856	0.249831	0.000439425	0.00659037	0.000784261	14102	Fas	Fas (TNF receptor superfamily member 6) [Source:MGI Symbol;Acc:MGI:95484]	protein_coding
ENSMUSG00000020491	280.255	-0.357449	0.119773	0.000438901	0.00658753	0.000265364	69944	2810021J22Rik	RIKEN cDNA 2810021J22 gene [Source:MGI Symbol;Acc:MGI:1917194]	protein_coding
ENSMUSG00000027962	1405.12	0.56624	0.218541	0.000437453	0.00657083	0.000961283	22329	Vcam1	vascular cell adhesion molecule 1 [Source:MGI Symbol;Acc:MGI:98926]	protein_coding
ENSMUSG00000027086	286.703	-0.276293	0.0881748	0.00043645	0.00656079	0.000144679	320720	Fastkd1	FAST kinase domains 1 [Source:MGI Symbol;Acc:MGI:2444596]	protein_coding
ENSMUSG00000052821	2.31806	0.0835653	0.20061	0.000434672	0.00653906	0.145464	58861	Cysltr1	cysteinyl leukotriene receptor 1 [Source:MGI Symbol;Acc:MGI:1926218]	protein_coding
ENSMUSG00000038576	1243.86	0.229408	0.0710674	0.000433294	0.00652333	0.00010461	96935	Susd4	sushi domain containing 4 [Source:MGI Symbol;Acc:MGI:2138351]	protein_coding
ENSMUSG00000026395	9.52766	1.73474	0.699542	0.000432091	0.00651022	0.00137512	19264	Ptprc	protein tyrosine phosphatase, receptor type, C [Source:MGI Symbol;Acc:MGI:97810]	protein_coding
ENSMUSG00000034926	3687.33	0.424649	0.147479	0.000430382	0.00648945	0.000384246	74754	Dhcr24	24-dehydrocholesterol reductase [Source:MGI Symbol;Acc:MGI:1922004]	protein_coding
ENSMUSG00000055407	5131.77	0.281432	0.0891915	0.000430083	0.00648945	0.000135878	17760	Map6	microtubule-associated protein 6 [Source:MGI Symbol;Acc:MGI:1201690]	protein_coding
ENSMUSG00000006800	3712.53	0.408256	0.140889	0.000428673	0.00647362	0.000360839	72043	Sulf2	sulfatase 2 [Source:MGI Symbol;Acc:MGI:1919293]	protein_coding
ENSMUSG00000020100	523.584	0.342784	0.114702	0.000428401	0.00647362	0.000260436	71279	Slc29a3	solute carrier family 29 (nucleoside transporters), member 3 [Source:MGI Symbol;Acc:MGI:1918529]	protein_coding
ENSMUSG00000087064	6.39988	2.19852	0.851561	0.00042774	0.00646948	0.00098563	NA	Sap30bpos	SAP30 binding protein, opposite strand [Source:MGI Symbol;Acc:MGI:3650575]	antisense
ENSMUSG00000022488	37.5361	1.24841	0.512586	0.00042682	0.00646055	0.00162116	105855	Nckap1l	NCK associated protein 1 like [Source:MGI Symbol;Acc:MGI:1926063]	protein_coding
ENSMUSG00000005672	1461.77	-0.320031	0.104568	0.000426439	0.00645977	0.000196977	16590	Kit	KIT proto-oncogene receptor tyrosine kinase [Source:MGI Symbol;Acc:MGI:96677]	protein_coding
ENSMUSG00000040345	2.67753	0.0682166	0.190006	0.000426431	0.00645977	0.158462	216445	Arhgap9	Rho GTPase activating protein 9 [Source:MGI Symbol;Acc:MGI:2143764]	protein_coding
ENSMUSG00000032348	531.188	-0.352861	0.118433	0.000425054	0.00644873	0.000269371	14860	Gsta4	glutathione S-transferase, alpha 4 [Source:MGI Symbol;Acc:MGI:1309515]	protein_coding
ENSMUSG00000062345	10.8575	2.57278	1.07563	0.000424474	0.00644491	0.00185429	18788	Serpinb2	serine (or cysteine) peptidase inhibitor, clade B, member 2 [Source:MGI Symbol;Acc:MGI:97609]	protein_coding
ENSMUSG00000041939	1137.54	0.411401	0.142291	0.000422893	0.00642588	0.000369354	17855	Mvk	mevalonate kinase [Source:MGI Symbol;Acc:MGI:107624]	protein_coding
ENSMUSG00000053175	10.0978	2.1831	0.911287	0.000422403	0.0064234	0.00184046	12051	Bcl3	B cell leukemia/lymphoma 3 [Source:MGI Symbol;Acc:MGI:88140]	protein_coding
ENSMUSG00000064294	8.29209	-1.48234	0.589637	0.000420384	0.00639765	0.00123244	71724	Aox3	aldehyde oxidase 3 [Source:MGI Symbol;Acc:MGI:1918974]	protein_coding
ENSMUSG00000029602	713.253	0.655463	0.266659	0.000419448	0.00638836	0.00148222	19415	Rasal1	RAS protein activator like 1 (GAP1 like) [Source:MGI Symbol;Acc:MGI:1330842]	protein_coding
ENSMUSG00000020528	601.514	-0.207546	0.063161	0.000418859	0.00638435	8.63301e-05	212627	Prpsap2	phosphoribosyl pyrophosphate synthetase-associated protein 2 [Source:MGI Symbol;Acc:MGI:2384838]	protein_coding
ENSMUSG00000031165	2.80516	0.085777	0.202394	0.000418465	0.0063833	0.143867	22376	Was	Wiskott-Aldrich syndrome [Source:MGI Symbol;Acc:MGI:105059]	protein_coding
ENSMUSG00000025745	1738.96	-0.260173	0.0822993	0.000417055	0.00636674	0.000132609	97212	Hadha	hydroxyacyl-CoA dehydrogenase trifunctional multienzyme complex subunit alpha [Source:MGI Symbol;Acc:MGI:2135593]	protein_coding
ENSMUSG00000027015	380.437	0.44994	0.157966	0.000409315	0.00625344	0.0004226	73649	Cybrd1	cytochrome b reductase 1 [Source:MGI Symbol;Acc:MGI:2654575]	protein_coding
ENSMUSG00000003411	1564.35	0.274638	0.0871444	0.000407227	0.00622924	0.000137864	69908	Rab3b	RAB3B, member RAS oncogene family [Source:MGI Symbol;Acc:MGI:1917158]	protein_coding
ENSMUSG00000033355	26.5822	1.64532	0.683467	0.000407289	0.00622924	0.00177564	67775	Rtp4	receptor transporter protein 4 [Source:MGI Symbol;Acc:MGI:1915025]	protein_coding
ENSMUSG00000100980	9.27026	1.44397	0.56929	0.000407414	0.00622924	0.00112735	NA	Gm29100	predicted gene 29100 [Source:MGI Symbol;Acc:MGI:5579806]	antisense
ENSMUSG00000025041	1228.09	-0.239842	0.0743133	0.000405805	0.00622356	0.000105151	76952	Nt5c2	5'-nucleotidase, cytosolic II [Source:MGI Symbol;Acc:MGI:2178563]	protein_coding
ENSMUSG00000033307	2897.84	0.396198	0.134857	0.000406006	0.00622356	0.00030912	17319	Mif	macrophage migration inhibitory factor (glycosylation-inhibiting factor) [Source:MGI Symbol;Acc:MGI:96982]	protein_coding
ENSMUSG00000038670	8.7112	1.819	0.772651	0.000405638	0.00622356	0.00207222	233199	Mybpc2	myosin binding protein C, fast-type [Source:MGI Symbol;Acc:MGI:1336170]	protein_coding
ENSMUSG00000046667	225.118	-0.471698	0.164852	0.000406091	0.00622356	0.000403742	72397	Rbm12b1	RNA binding motif protein 12 B1 [Source:MGI Symbol;Acc:MGI:1919647]	protein_coding
ENSMUSG00000034041	3.20282	3.70751	1.61858	0.000400991	0.00616465	0.00249309	17095	Lyl1	lymphoblastomic leukemia 1 [Source:MGI Symbol;Acc:MGI:96891]	protein_coding
ENSMUSG00000020894	18805.4	0.3075	0.0996397	0.000400568	0.00616438	0.000179286	22318	Vamp2	vesicle-associated membrane protein 2 [Source:MGI Symbol;Acc:MGI:1313277]	protein_coding
ENSMUSG00000057219	148.993	0.357869	0.119118	0.00040066	0.00616438	0.000242097	276905	Armc7	armadillo repeat containing 7 [Source:MGI Symbol;Acc:MGI:2679719]	protein_coding
ENSMUSG00000094002	65.857	0.631454	0.235022	0.000397033	0.00611818	0.000677999	NA	Gm9866	predicted gene 9866 [Source:MGI Symbol;Acc:MGI:3643118]	lincRNA
ENSMUSG00000040483	17.4141	1.70571	0.760459	0.000396158	0.00610949	0.00283486	327959	Xaf1	XIAP associated factor 1 [Source:MGI Symbol;Acc:MGI:3772572]	protein_coding
ENSMUSG00000067028	146.367	-0.75721	0.288279	0.000394037	0.00608155	0.00084453	241175	Cntnap5b	contactin associated protein-like 5B [Source:MGI Symbol;Acc:MGI:3664583]	protein_coding
ENSMUSG00000057098	8.49656	-1.44579	0.576546	0.000392797	0.00606719	0.00125505	13591	Ebf1	early B cell factor 1 [Source:MGI Symbol;Acc:MGI:95275]	protein_coding
ENSMUSG00000056313	128.725	-1.35621	0.672825	0.000387203	0.00598548	0.00507324	69068	Tcim	transcriptional and immune response regulator [Source:MGI Symbol;Acc:MGI:1916318]	protein_coding
ENSMUSG00000031381	140.917	0.407601	0.135927	0.00038421	0.00594391	0.000250722	18700	Piga	phosphatidylinositol glycan anchor biosynthesis, class A [Source:MGI Symbol;Acc:MGI:99461]	protein_coding
ENSMUSG00000031425	3758.8	0.945979	0.3738	0.000381885	0.0059142	0.00114918	18823	Plp1	proteolipid protein (myelin) 1 [Source:MGI Symbol;Acc:MGI:97623]	protein_coding
ENSMUSG00000036551	8.33609	1.73707	0.674116	0.000381989	0.0059142	0.000998075	434756	Akap14	A kinase (PRKA) anchor protein 14 [Source:MGI Symbol;Acc:MGI:3618288]	protein_coding
ENSMUSG00000023904	1603.75	0.328838	0.108719	0.000380235	0.00589634	0.000229927	353502	Hcfc1r1	host cell factor C1 regulator 1 (XPO1-dependent) [Source:MGI Symbol;Acc:MGI:2663619]	protein_coding
ENSMUSG00000035539	11.3017	2.09304	0.816287	0.000379884	0.00589556	0.00104581	381522	Ccdc180	coiled-coil domain containing 180 [Source:MGI Symbol;Acc:MGI:2685871]	protein_coding
ENSMUSG00000049502	81.2685	0.799332	0.308397	0.000379692	0.00589556	0.000954032	209200	Dtx3l	deltex 3-like, E3 ubiquitin ligase [Source:MGI Symbol;Acc:MGI:2656973]	protein_coding
ENSMUSG00000090063	712.817	-0.797205	0.322103	0.00037877	0.00588758	0.00139623	320038	Dlx6os1	distal-less homeobox 6, opposite strand 1 [Source:MGI Symbol;Acc:MGI:2443217]	antisense
ENSMUSG00000022129	5.38334	-1.793	0.702474	0.000378016	0.00588052	0.00108989	13190	Dct	dopachrome tautomerase [Source:MGI Symbol;Acc:MGI:102563]	protein_coding
ENSMUSG00000066057	215.217	0.39996	0.135581	0.000373021	0.00580741	0.000298235	100038746	Gm1976	predicted gene 1976 [Source:MGI Symbol;Acc:MGI:3780145]	processed_transcript
ENSMUSG00000029380	61.6662	1.73283	1.19001	0.000372583	0.00580519	0.0204996	14825	Cxcl1	chemokine (C-X-C motif) ligand 1 [Source:MGI Symbol;Acc:MGI:108068]	protein_coding
ENSMUSG00000029917	7.28421	-1.8451	0.779383	0.00036988	0.00576766	0.00197299	243407	Qrfprl	pyroglutamylated RFamide peptide receptor like [Source:MGI Symbol;Acc:MGI:2441881]	protein_coding
ENSMUSG00000063060	14.1979	1.31422	0.544606	0.000369672	0.00576766	0.00174887	20680	Sox7	SRY (sex determining region Y)-box 7 [Source:MGI Symbol;Acc:MGI:98369]	protein_coding
ENSMUSG00000023832	4169.27	0.334261	0.109795	0.000368347	0.0057529	0.000208769	110460	Acat2	acetyl-Coenzyme A acetyltransferase 2 [Source:MGI Symbol;Acc:MGI:87871]	protein_coding
ENSMUSG00000005886	2009.25	-0.34335	0.111936	0.000367182	0.00573926	0.000191175	17978	Ncoa2	nuclear receptor coactivator 2 [Source:MGI Symbol;Acc:MGI:1276533]	protein_coding
ENSMUSG00000040896	1951.42	-0.337134	0.107744	0.000365905	0.00572386	0.000147506	56543	Kcnd3	potassium voltage-gated channel, Shal-related family, member 3 [Source:MGI Symbol;Acc:MGI:1928743]	protein_coding
ENSMUSG00000025227	383.267	0.445075	0.155048	0.00036221	0.00567059	0.000391933	75146	Mfsd13a	major facilitator superfamily domain containing 13a [Source:MGI Symbol;Acc:MGI:1922396]	protein_coding
ENSMUSG00000068747	6351.7	0.23567	0.0725496	0.000360363	0.00564616	9.77019e-05	20661	Sort1	sortilin 1 [Source:MGI Symbol;Acc:MGI:1338015]	protein_coding
ENSMUSG00000025189	738.389	0.309705	0.0991263	0.000359033	0.00562982	0.000151763	83674	Cnnm1	cyclin M1 [Source:MGI Symbol;Acc:MGI:1891366]	protein_coding
ENSMUSG00000022367	32.8781	0.951111	0.376369	0.000358463	0.00562563	0.00117121	15117	Has2	hyaluronan synthase 2 [Source:MGI Symbol;Acc:MGI:107821]	protein_coding
ENSMUSG00000031665	472.286	-0.329761	0.106662	0.000358479	0.00562563	0.000176187	58198	Sall1	spalt like transcription factor 1 [Source:MGI Symbol;Acc:MGI:1889585]	protein_coding
ENSMUSG00000045114	2688.09	0.394534	0.133652	0.000357316	0.00561635	0.000295019	69017	Prrt2	proline-rich transmembrane protein 2 [Source:MGI Symbol;Acc:MGI:1916267]	protein_coding
ENSMUSG00000037379	19.3578	-1.39809	0.566954	0.000355534	0.00559282	0.00143571	100689	Spon2	spondin 2, extracellular matrix protein [Source:MGI Symbol;Acc:MGI:1923724]	protein_coding
ENSMUSG00000024610	23.4564	0.904064	0.344164	0.000355081	0.00559017	0.000840002	16149	Cd74	CD74 antigen (invariant polypeptide of major histocompatibility complex, class II antigen-associated) [Source:MGI Symbol;Acc:MGI:96534]	protein_coding
ENSMUSG00000020902	1251.39	0.539144	0.191779	0.00034371	0.0054155	0.000473251	18208	Ntn1	netrin 1 [Source:MGI Symbol;Acc:MGI:105088]	protein_coding
ENSMUSG00000032446	62.9702	-0.791507	0.294392	0.000341612	0.00538677	0.000671959	13813	Eomes	eomesodermin [Source:MGI Symbol;Acc:MGI:1201683]	protein_coding
ENSMUSG00000025404	3195.05	0.28103	0.0869617	0.000340627	0.00537949	0.000102457	71750	R3hdm2	R3H domain containing 2 [Source:MGI Symbol;Acc:MGI:1919000]	protein_coding
ENSMUSG00000037731	4.74228	0.0464301	0.179009	0.000340876	0.00537949	0.183443	230787	Themis2	thymocyte selection associated family member 2 [Source:MGI Symbol;Acc:MGI:2446213]	protein_coding
ENSMUSG00000069874	25.8328	1.35356	0.538132	0.000340201	0.00537747	0.00122683	54396	Irgm2	immunity-related GTPase family M member 2 [Source:MGI Symbol;Acc:MGI:1926262]	protein_coding
ENSMUSG00000046275	12.0961	1.20829	0.457212	0.00033919	0.00536582	0.000795222	237858	Trarg1	trafficking regulator of GLUT4 (SLC2A4) 1 [Source:MGI Symbol;Acc:MGI:3029307]	protein_coding
ENSMUSG00000038542	648.598	0.280622	0.087807	0.000338379	0.00535743	0.000116513	234069	Pcid2	PCI domain containing 2 [Source:MGI Symbol;Acc:MGI:2443003]	protein_coding
ENSMUSG00000086228	16.131	-1.26866	0.488421	0.000338387	0.00535743	0.000937183	208080	Ubap1l	ubiquitin-associated protein 1-like [Source:MGI Symbol;Acc:MGI:2685360]	protein_coding
ENSMUSG00000020101	58.0404	1.49091	0.67612	0.000337515	0.00535225	0.00317313	74048	Vsir	V-set immunoregulatory receptor [Source:MGI Symbol;Acc:MGI:1921298]	protein_coding
ENSMUSG00000064225	1226.26	0.270839	0.0839651	0.000336913	0.00534703	0.000106775	75552	Paqr9	progestin and adipoQ receptor family member IX [Source:MGI Symbol;Acc:MGI:1922802]	protein_coding
ENSMUSG00000033350	3037.94	-0.391604	0.13167	0.000334337	0.00531136	0.000278409	54371	Chst2	carbohydrate sulfotransferase 2 [Source:MGI Symbol;Acc:MGI:1891160]	protein_coding
ENSMUSG00000058952	20.157	1.49522	0.624319	0.000334334	0.00531136	0.0018439	12630	Cfi	complement component factor i [Source:MGI Symbol;Acc:MGI:105937]	protein_coding
ENSMUSG00000114041	27.9495	0.924459	0.35855	0.000334395	0.00531136	0.000993089	NA	Gm9269	predicted gene 9269 [Source:MGI Symbol;Acc:MGI:3646451]	unprocessed_pseudogene
ENSMUSG00000037649	326.117	0.35687	0.116828	0.000333476	0.00530965	0.000202819	14998	H2-DMa	histocompatibility 2, class II, locus DMa [Source:MGI Symbol;Acc:MGI:95921]	protein_coding
ENSMUSG00000020218	66.2332	-1.33641	0.741134	0.000332716	0.00530184	0.00859736	24117	Wif1	Wnt inhibitory factor 1 [Source:MGI Symbol;Acc:MGI:1344332]	protein_coding
ENSMUSG00000038975	697.729	-0.310004	0.0982964	0.000332422	0.00530148	0.000136539	19352	Rabggtb	Rab geranylgeranyl transferase, b subunit [Source:MGI Symbol;Acc:MGI:99537]	protein_coding
ENSMUSG00000051185	494.274	0.295883	0.0933628	0.000331395	0.00528939	0.000128127	67698	Fam174a	family with sequence similarity 174, member A [Source:MGI Symbol;Acc:MGI:1914948]	protein_coding
ENSMUSG00000103694	86.6683	-0.471433	0.161443	0.000331212	0.00528939	0.000324018	NA	Gm37530	predicted gene, 37530 [Source:MGI Symbol;Acc:MGI:5610758]	TEC
ENSMUSG00000020627	759.346	-0.330924	0.106039	0.000328279	0.00525131	0.000155342	208439	Klhl29	kelch-like 29 [Source:MGI Symbol;Acc:MGI:2683857]	protein_coding
ENSMUSG00000028914	545.618	0.37331	0.123139	0.000328474	0.00525131	0.000220162	12371	Casp9	caspase 9 [Source:MGI Symbol;Acc:MGI:1277950]	protein_coding
ENSMUSG00000054675	29.2447	-1.25544	0.470597	0.000319828	0.00512143	0.000715011	231633	Tmem119	transmembrane protein 119 [Source:MGI Symbol;Acc:MGI:2385228]	protein_coding
ENSMUSG00000035901	3733.19	-0.191115	0.0563464	0.0003184	0.00510272	5.86953e-05	19347	Dennd5a	DENN/MADD domain containing 5A [Source:MGI Symbol;Acc:MGI:1201681]	protein_coding
ENSMUSG00000050063	2.49111	0.0780298	0.196542	0.000318306	0.00510272	0.149562	19144	Klk6	kallikrein related-peptidase 6 [Source:MGI Symbol;Acc:MGI:1343166]	protein_coding
ENSMUSG00000021215	441.813	0.336501	0.108284	0.000316475	0.00508016	0.000165548	56349	Net1	neuroepithelial cell transforming gene 1 [Source:MGI Symbol;Acc:MGI:1927138]	protein_coding
ENSMUSG00000024256	156.562	-0.986147	0.409997	0.000314989	0.00506044	0.00177902	11516	Adcyap1	adenylate cyclase activating polypeptide 1 [Source:MGI Symbol;Acc:MGI:105094]	protein_coding
ENSMUSG00000031264	3.05972	3.54758	1.51309	0.00031289	0.00503084	0.00213569	12229	Btk	Bruton agammaglobulinemia tyrosine kinase [Source:MGI Symbol;Acc:MGI:88216]	protein_coding
ENSMUSG00000052551	1210.72	-0.757014	0.285724	0.000306636	0.00493432	0.000764552	94191	Adarb2	adenosine deaminase, RNA-specific, B2 [Source:MGI Symbol;Acc:MGI:2151118]	protein_coding
ENSMUSG00000031490	140.46	0.607306	0.217643	0.000305928	0.00492697	0.000496397	13685	Eif4ebp1	eukaryotic translation initiation factor 4E binding protein 1 [Source:MGI Symbol;Acc:MGI:103267]	protein_coding
ENSMUSG00000009281	72.4272	1.09168	0.482723	0.000305661	0.00492671	0.00269277	71660	Rarres2	retinoic acid receptor responder (tazarotene induced) 2 [Source:MGI Symbol;Acc:MGI:1918910]	protein_coding
ENSMUSG00000070570	5248.65	0.529025	0.189806	0.000302937	0.00488683	0.000501147	72961	Slc17a7	solute carrier family 17 (sodium-dependent inorganic phosphate cotransporter), member 7 [Source:MGI Symbol;Acc:MGI:1920211]	protein_coding
ENSMUSG00000022342	1015.6	0.696912	0.272388	0.000301994	0.00487561	0.00106125	67498	Kcnv1	potassium channel, subfamily V, member 1 [Source:MGI Symbol;Acc:MGI:1914748]	protein_coding
ENSMUSG00000021994	583.246	-0.745241	0.285234	0.000300849	0.00486113	0.000894816	22418	Wnt5a	wingless-type MMTV integration site family, member 5A [Source:MGI Symbol;Acc:MGI:98958]	protein_coding
ENSMUSG00000027793	31.2966	1.02194	0.389976	0.000299186	0.00483824	0.000869501	12427	Ccna1	cyclin A1 [Source:MGI Symbol;Acc:MGI:108042]	protein_coding
ENSMUSG00000050854	29.8726	0.929713	0.341494	0.000298973	0.00483824	0.000616669	230678	Tmem125	transmembrane protein 125 [Source:MGI Symbol;Acc:MGI:1923409]	protein_coding
ENSMUSG00000023391	212.969	-0.507761	0.174438	0.000298564	0.00483614	0.000338089	13392	Dlx2	distal-less homeobox 2 [Source:MGI Symbol;Acc:MGI:94902]	protein_coding
ENSMUSG00000002111	8.73484	3.61961	1.32317	0.000293404	0.00475649	0.00059121	20375	Spi1	spleen focus forming virus (SFFV) proviral integration oncogene [Source:MGI Symbol;Acc:MGI:98282]	protein_coding
ENSMUSG00000016206	18.3353	1.30958	0.500029	0.000293372	0.00475649	0.000876356	14991	H2-M3	histocompatibility 2, M region locus 3 [Source:MGI Symbol;Acc:MGI:95915]	protein_coding
ENSMUSG00000058638	358.979	-0.362954	0.116976	0.00029098	0.004725	0.00016704	65020	Zfp110	zinc finger protein 110 [Source:MGI Symbol;Acc:MGI:1890378]	protein_coding
ENSMUSG00000073542	155.062	-0.572149	0.199247	0.000286488	0.0046559	0.000390639	225659	Cep76	centrosomal protein 76 [Source:MGI Symbol;Acc:MGI:1923401]	protein_coding
ENSMUSG00000061451	2436.49	0.346437	0.111671	0.000286091	0.0046533	0.00016779	381199	Tmem151a	transmembrane protein 151A [Source:MGI Symbol;Acc:MGI:2147713]	protein_coding
ENSMUSG00000032349	2628.64	-0.20177	0.0594672	0.000285437	0.00464651	5.80203e-05	68801	Elovl5	ELOVL family member 5, elongation of long chain fatty acids (yeast) [Source:MGI Symbol;Acc:MGI:1916051]	protein_coding
ENSMUSG00000059713	1324.47	-0.502082	0.17196	0.000284561	0.0046361	0.000326343	53902	Rcan3	regulator of calcineurin 3 [Source:MGI Symbol;Acc:MGI:1858220]	protein_coding
ENSMUSG00000037225	134.363	0.845404	0.337856	0.000284189	0.00463388	0.00126946	14173	Fgf2	fibroblast growth factor 2 [Source:MGI Symbol;Acc:MGI:95516]	protein_coding
ENSMUSG00000039097	38.045	1.15502	0.454119	0.000283312	0.00462343	0.00110574	19773	Rln1	relaxin 1 [Source:MGI Symbol;Acc:MGI:97931]	protein_coding
ENSMUSG00000000552	804.085	-0.337578	0.106976	0.000282721	0.00461763	0.000135221	29813	Zfp385a	zinc finger protein 385A [Source:MGI Symbol;Acc:MGI:1352495]	protein_coding
ENSMUSG00000091722	314.733	-0.444135	0.148147	0.000281977	0.0046093	0.00025168	380918	Siah3	siah E3 ubiquitin protein ligase family member 3 [Source:MGI Symbol;Acc:MGI:2685758]	protein_coding
ENSMUSG00000048915	181.799	-0.586052	0.204868	0.000280878	0.00459516	0.000406387	13640	Efna5	ephrin A5 [Source:MGI Symbol;Acc:MGI:107444]	protein_coding
ENSMUSG00000038633	1424.1	0.253516	0.0767642	0.000279037	0.00456885	7.86637e-05	13244	Degs1	delta(4)-desaturase, sphingolipid 1 [Source:MGI Symbol;Acc:MGI:1097711]	protein_coding
ENSMUSG00000061816	16.7666	1.55016	0.574122	0.000278266	0.00456004	0.000658111	17901	Myl1	myosin, light polypeptide 1 [Source:MGI Symbol;Acc:MGI:97269]	protein_coding
ENSMUSG00000098470	12.0559	2.01345	0.799755	0.000277969	0.00455897	0.00121562	667277	C1rb	complement component 1, r subcomponent B [Source:MGI Symbol;Acc:MGI:3779804]	protein_coding
ENSMUSG00000026439	745.112	-0.283395	0.0869728	0.000273746	0.00449346	9.21374e-05	213464	Rbbp5	retinoblastoma binding protein 5, histone lysine methyltransferase complex subunit [Source:MGI Symbol;Acc:MGI:1918367]	protein_coding
ENSMUSG00000016940	512.932	-0.337258	0.106451	0.000273202	0.00448829	0.000129399	70382	Kctd2	potassium channel tetramerisation domain containing 2 [Source:MGI Symbol;Acc:MGI:1917632]	protein_coding
ENSMUSG00000053930	977.588	0.38177	0.12493	0.000272986	0.00448829	0.00020198	380702	Shisa6	shisa family member 6 [Source:MGI Symbol;Acc:MGI:2685725]	protein_coding
ENSMUSG00000031073	16.0148	1.12943	0.420264	0.00027265	0.00448673	0.000673973	14170	Fgf15	fibroblast growth factor 15 [Source:MGI Symbol;Acc:MGI:1096383]	protein_coding
ENSMUSG00000023087	1241.09	0.278621	0.0861814	0.000272133	0.00448197	0.000100846	12457	Noct	nocturnin [Source:MGI Symbol;Acc:MGI:109382]	protein_coding
ENSMUSG00000036502	122.474	-0.744032	0.272528	0.000271575	0.00447973	0.000600217	245386	Tmem255a	transmembrane protein 255A [Source:MGI Symbol;Acc:MGI:3045722]	protein_coding
ENSMUSG00000090071	4666.78	0.400322	0.133299	0.000271769	0.00447973	0.00024305	12570	Cdk5r2	cyclin-dependent kinase 5, regulatory subunit 2 (p39) [Source:MGI Symbol;Acc:MGI:1330828]	protein_coding
ENSMUSG00000027947	42.1991	1.0078	0.381031	0.000269856	0.00445569	0.000786452	16194	Il6ra	interleukin 6 receptor, alpha [Source:MGI Symbol;Acc:MGI:105304]	protein_coding
ENSMUSG00000034402	112.372	-0.43351	0.143074	0.000269691	0.00445569	0.000226365	238271	Kcnh5	potassium voltage-gated channel, subfamily H (eag-related), member 5 [Source:MGI Symbol;Acc:MGI:3584508]	protein_coding
ENSMUSG00000026202	3700.41	0.335229	0.107342	0.00026835	0.00443829	0.000153193	22145	Tuba4a	tubulin, alpha 4A [Source:MGI Symbol;Acc:MGI:1095410]	protein_coding
ENSMUSG00000031907	437.089	-0.271821	0.0826486	0.000266368	0.00440923	8.45087e-05	22751	Zfp90	zinc finger protein 90 [Source:MGI Symbol;Acc:MGI:104786]	protein_coding
ENSMUSG00000037101	6.4077	2.44861	0.94313	0.000265987	0.00440662	0.000941971	73301	Ttc29	tetratricopeptide repeat domain 29 [Source:MGI Symbol;Acc:MGI:1920551]	protein_coding
ENSMUSG00000023912	426.526	-0.390305	0.126226	0.000261835	0.00434151	0.00017542	74011	Slc25a27	solute carrier family 25, member 27 [Source:MGI Symbol;Acc:MGI:1921261]	protein_coding
ENSMUSG00000002996	480.622	-0.275766	0.0838548	0.000261102	0.00433496	8.4963e-05	73389	Hbp1	high mobility group box transcription factor 1 [Source:MGI Symbol;Acc:MGI:894659]	protein_coding
ENSMUSG00000052688	72.0132	0.737722	0.273302	0.00026122	0.00433496	0.000660057	226421	Rab7b	RAB7B, member RAS oncogene family [Source:MGI Symbol;Acc:MGI:2442295]	protein_coding
ENSMUSG00000038375	5041.66	-0.186256	0.0549255	0.000260424	0.00432909	5.90334e-05	68728	Trp53inp2	transformation related protein 53 inducible nuclear protein 2 [Source:MGI Symbol;Acc:MGI:1915978]	protein_coding
ENSMUSG00000022372	1748.06	-0.296376	0.0914418	0.000258697	0.00430589	9.92601e-05	20491	Sla	src-like adaptor [Source:MGI Symbol;Acc:MGI:104295]	protein_coding
ENSMUSG00000040204	200.89	0.556988	0.194495	0.000258809	0.00430589	0.000398458	68026	Pclaf	PCNA clamp associated factor [Source:MGI Symbol;Acc:MGI:1915276]	protein_coding
ENSMUSG00000043913	31.2343	0.883956	0.31874	0.000258672	0.00430589	0.00051734	269693	Ccdc60	coiled-coil domain containing 60 [Source:MGI Symbol;Acc:MGI:2141043]	protein_coding
ENSMUSG00000029782	609.137	-0.320772	0.0999407	0.000256753	0.00428256	0.000110681	72649	Tmem209	transmembrane protein 209 [Source:MGI Symbol;Acc:MGI:1919899]	protein_coding
ENSMUSG00000036510	819.934	0.37372	0.120081	0.000256525	0.0042824	0.000162606	12564	Cdh8	cadherin 8 [Source:MGI Symbol;Acc:MGI:107434]	protein_coding
ENSMUSG00000097825	23.8424	0.827878	0.295072	0.000254047	0.00424464	0.000477799	319251	9630001P10Rik	RIKEN cDNA 9630001P10 gene [Source:MGI Symbol;Acc:MGI:2441755]	antisense
ENSMUSG00000006782	2554.04	0.469207	0.157484	0.000252503	0.00422244	0.000268369	12799	Cnp	2',3'-cyclic nucleotide 3' phosphodiesterase [Source:MGI Symbol;Acc:MGI:88437]	protein_coding
ENSMUSG00000058594	1302.72	-0.248339	0.0741192	0.000252418	0.00422244	7.04134e-05	50755	Fbh1	F-box DNA helicase 1 [Source:MGI Symbol;Acc:MGI:1354699]	protein_coding
ENSMUSG00000035437	2274.45	-0.337723	0.105504	0.000249571	0.00418053	0.000114159	227800	Rabgap1	RAB GTPase activating protein 1 [Source:MGI Symbol;Acc:MGI:2385139]	protein_coding
ENSMUSG00000109378	38.3445	-0.650107	0.225679	0.000249213	0.0041781	0.000382983	NA	Gm49396	predicted gene, 49396 [Source:MGI Symbol;Acc:MGI:6121629]	protein_coding
ENSMUSG00000027506	998.679	0.255959	0.0782243	0.000248962	0.00417746	8.87016e-05	21985	Tpd52	tumor protein D52 [Source:MGI Symbol;Acc:MGI:107749]	protein_coding
ENSMUSG00000039110	11.7827	1.95423	0.833098	0.000245833	0.00412848	0.00212816	104601	Mycbpap	MYCBP associated protein [Source:MGI Symbol;Acc:MGI:2388726]	protein_coding
ENSMUSG00000026991	4755.8	0.183396	0.0531605	0.000245368	0.0041242	4.67793e-05	227937	Pkp4	plakophilin 4 [Source:MGI Symbol;Acc:MGI:109281]	protein_coding
ENSMUSG00000068428	18.1854	1.18394	0.430764	0.000244854	0.00411909	0.000570066	239789	Gmnc	geminin coiled-coil domain containing [Source:MGI Symbol;Acc:MGI:2685452]	protein_coding
ENSMUSG00000018042	3310.9	0.367075	0.121984	0.000243648	0.00410231	0.000235461	109754	Cyb5r3	cytochrome b5 reductase 3 [Source:MGI Symbol;Acc:MGI:94893]	protein_coding
ENSMUSG00000034487	223.256	0.442314	0.145683	0.000242423	0.00408519	0.00021663	68304	Poglut3	protein O-glucosyltransferase 3 [Source:MGI Symbol;Acc:MGI:1923765]	protein_coding
ENSMUSG00000040016	289.056	-0.551609	0.188988	0.00024195	0.00408073	0.000329828	19218	Ptger3	prostaglandin E receptor 3 (subtype EP3) [Source:MGI Symbol;Acc:MGI:97795]	protein_coding
ENSMUSG00000055835	284.968	-0.269266	0.0810703	0.000240369	0.00405754	7.47805e-05	22640	Zfp1	zinc finger protein 1 [Source:MGI Symbol;Acc:MGI:99154]	protein_coding
ENSMUSG00000004446	228.456	-0.389137	0.124613	0.000239457	0.00404563	0.000153908	12122	Bid	BH3 interacting domain death agonist [Source:MGI Symbol;Acc:MGI:108093]	protein_coding
ENSMUSG00000058589	3798.63	0.285488	0.0877433	0.000239082	0.00404277	9.41524e-05	77531	Anks1b	ankyrin repeat and sterile alpha motif domain containing 1B [Source:MGI Symbol;Acc:MGI:1924781]	protein_coding
ENSMUSG00000017446	73.5618	-0.565879	0.192245	0.000236403	0.00400317	0.00030583	56745	C1qtnf1	C1q and tumor necrosis factor related protein 1 [Source:MGI Symbol;Acc:MGI:1919254]	protein_coding
ENSMUSG00000044037	86.2542	-0.55755	0.188762	0.000236536	0.00400317	0.000293947	235633	Als2cl	ALS2 C-terminal like [Source:MGI Symbol;Acc:MGI:2447532]	protein_coding
ENSMUSG00000038695	200.757	0.414039	0.134233	0.00023522	0.00398777	0.000182397	66124	Josd2	Josephin domain containing 2 [Source:MGI Symbol;Acc:MGI:1913374]	protein_coding
ENSMUSG00000029182	4.55426	3.06584	1.12338	0.00023501	0.00398765	0.000603851	75434	Fam166c	family with sequence similarity 166, member C [Source:MGI Symbol;Acc:MGI:1922684]	protein_coding
ENSMUSG00000036766	9733.03	-0.412416	0.132599	0.000234966	0.00398765	0.000164072	227325	Dner	delta/notch-like EGF repeat containing [Source:MGI Symbol;Acc:MGI:2152889]	protein_coding
ENSMUSG00000056025	27.9946	1.27717	0.51867	0.000234648	0.00398765	0.00145115	12722	Clca3a1	chloride channel accessory 3A1 [Source:MGI Symbol;Acc:MGI:1316732]	protein_coding
ENSMUSG00000062098	1642.6	-0.381349	0.119863	0.000233729	0.00397622	0.000124971	228662	Btbd3	BTB (POZ) domain containing 3 [Source:MGI Symbol;Acc:MGI:2385155]	protein_coding
ENSMUSG00000005338	13070.5	0.280579	0.0850215	0.000233447	0.00397487	7.91088e-05	94332	Cadm3	cell adhesion molecule 3 [Source:MGI Symbol;Acc:MGI:2137858]	protein_coding
ENSMUSG00000032243	26.776	-1.10975	0.39894	0.000231893	0.00395405	0.000507569	319480	Itga11	integrin alpha 11 [Source:MGI Symbol;Acc:MGI:2442114]	protein_coding
ENSMUSG00000037738	17.4497	1.30187	0.479241	0.000232022	0.00395405	0.000627788	330721	Nek5	NIMA (never in mitosis gene a)-related expressed kinase 5 [Source:MGI Symbol;Acc:MGI:2142824]	protein_coding
ENSMUSG00000053111	89.9199	0.508477	0.169835	0.000230878	0.0039414	0.000254581	66930	Fank1	fibronectin type 3 and ankyrin repeat domains 1 [Source:MGI Symbol;Acc:MGI:1914180]	protein_coding
ENSMUSG00000069008	171.605	0.535143	0.180531	0.000230272	0.00393447	0.000287605	NA	Gm5537	predicted gene 5537 [Source:MGI Symbol;Acc:MGI:3643179]	processed_pseudogene
ENSMUSG00000040740	6.77374	-1.63627	0.590622	0.000229929	0.00393203	0.00052396	384071	Slc25a34	solute carrier family 25, member 34 [Source:MGI Symbol;Acc:MGI:2686215]	protein_coding
ENSMUSG00000038550	88.9366	0.89016	0.323577	0.00022952	0.00392845	0.00056314	229599	Ciart	circadian associated repressor of transcription [Source:MGI Symbol;Acc:MGI:2684975]	protein_coding
ENSMUSG00000003469	2337.35	0.455419	0.152814	0.00022828	0.00391064	0.000267366	105653	Phyhip	phytanoyl-CoA hydroxylase interacting protein [Source:MGI Symbol;Acc:MGI:1860417]	protein_coding
ENSMUSG00000109372	102.314	-1.02649	0.385205	0.000225805	0.00387161	0.000721365	100502846	Gm19410	predicted gene, 19410 [Source:MGI Symbol;Acc:MGI:5011595]	protein_coding
ENSMUSG00000028391	94.7307	0.478774	0.156558	0.000224455	0.00385183	0.000199473	71354	Wdr31	WD repeat domain 31 [Source:MGI Symbol;Acc:MGI:1918604]	protein_coding
ENSMUSG00000054404	5.12182	3.60936	1.39296	0.000224401	0.00385183	0.000958867	327978	Slfn5	schlafen 5 [Source:MGI Symbol;Acc:MGI:1329004]	protein_coding
ENSMUSG00000029201	945.789	0.365827	0.116208	0.000223621	0.00384617	0.000140539	22235	Ugdh	UDP-glucose dehydrogenase [Source:MGI Symbol;Acc:MGI:1306785]	protein_coding
ENSMUSG00000031486	157.392	-0.735725	0.264363	0.000223733	0.00384617	0.000505954	78560	Adgra2	adhesion G protein-coupled receptor A2 [Source:MGI Symbol;Acc:MGI:1925810]	protein_coding
ENSMUSG00000022425	1209.57	0.536899	0.186786	0.000222612	0.00383361	0.000388058	18606	Enpp2	ectonucleotide pyrophosphatase/phosphodiesterase 2 [Source:MGI Symbol;Acc:MGI:1321390]	protein_coding
ENSMUSG00000039217	150.036	-0.434974	0.140665	0.000220667	0.00380345	0.000174653	16173	Il18	interleukin 18 [Source:MGI Symbol;Acc:MGI:107936]	protein_coding
ENSMUSG00000009378	44.8376	-0.714984	0.24838	0.000220099	0.003797	0.00038551	240638	Slc16a12	solute carrier family 16 (monocarboxylic acid transporters), member 12 [Source:MGI Symbol;Acc:MGI:2147716]	protein_coding
ENSMUSG00000038387	197.309	0.776174	0.287626	0.000219234	0.0037854	0.000662006	20130	Rras	related RAS viral (r-ras) oncogene [Source:MGI Symbol;Acc:MGI:98179]	protein_coding
ENSMUSG00000027309	2598.89	-0.184858	0.0526142	0.00021727	0.0037548	3.69108e-05	228602	4930402H24Rik	RIKEN cDNA 4930402H24 gene [Source:MGI Symbol;Acc:MGI:1923029]	protein_coding
ENSMUSG00000040128	393.28	0.425238	0.137401	0.00021691	0.00375187	0.000171584	108767	Pnrc1	proline-rich nuclear receptor coactivator 1 [Source:MGI Symbol;Acc:MGI:1917838]	protein_coding
ENSMUSG00000040797	1339.78	-0.412323	0.132346	0.000216618	0.00375012	0.000157505	243621	Iqsec3	IQ motif and Sec7 domain 3 [Source:MGI Symbol;Acc:MGI:2677208]	protein_coding
ENSMUSG00000037625	880.32	0.795312	0.304152	0.000213389	0.00369748	0.000885575	18417	Cldn11	claudin 11 [Source:MGI Symbol;Acc:MGI:106925]	protein_coding
ENSMUSG00000027849	298.798	-0.951973	0.378534	0.000212857	0.00369152	0.00122963	54524	Syt6	synaptotagmin VI [Source:MGI Symbol;Acc:MGI:1859544]	protein_coding
ENSMUSG00000059336	30.6517	1.35969	0.548165	0.000211829	0.00367695	0.00136912	108052	Slc14a1	solute carrier family 14 (urea transporter), member 1 [Source:MGI Symbol;Acc:MGI:1351654]	protein_coding
ENSMUSG00000044788	71.1998	-0.588869	0.198293	0.000211194	0.00366918	0.000281451	328035	Fads6	fatty acid desaturase domain family, member 6 [Source:MGI Symbol;Acc:MGI:3039592]	protein_coding
ENSMUSG00000030450	24.219	-1.13785	0.413375	0.000210511	0.00366054	0.000556233	18431	Oca2	oculocutaneous albinism II [Source:MGI Symbol;Acc:MGI:97454]	protein_coding
ENSMUSG00000001300	2122.97	-0.416341	0.132549	0.000207438	0.0036103	0.000142584	13642	Efnb2	ephrin B2 [Source:MGI Symbol;Acc:MGI:105097]	protein_coding
ENSMUSG00000026831	107.096	0.494231	0.162761	0.000207145	0.00360841	0.000214872	69327	1700007K13Rik	RIKEN cDNA 1700007K13 gene [Source:MGI Symbol;Acc:MGI:1916577]	protein_coding
ENSMUSG00000034543	1525.48	-0.212202	0.0609768	0.000206085	0.00359312	4.26509e-05	74522	Morc2a	microrchidia 2A [Source:MGI Symbol;Acc:MGI:1921772]	protein_coding
ENSMUSG00000050666	109.088	-0.536917	0.178429	0.000204937	0.00357628	0.000236404	320736	Vstm4	V-set and transmembrane domain containing 4 [Source:MGI Symbol;Acc:MGI:2444633]	protein_coding
ENSMUSG00000063260	87.3641	0.548528	0.182788	0.000204308	0.00356848	0.00024592	54526	Syt10	synaptotagmin X [Source:MGI Symbol;Acc:MGI:1859546]	protein_coding
ENSMUSG00000028977	34.5178	-1.16855	0.441902	0.000203429	0.0035563	0.000788644	69743	Casz1	castor zinc finger 1 [Source:MGI Symbol;Acc:MGI:1196251]	protein_coding
ENSMUSG00000038145	2058.14	-0.371352	0.114935	0.000203428	0.0035563	0.000102993	20623	Snrk	SNF related kinase [Source:MGI Symbol;Acc:MGI:108104]	protein_coding
ENSMUSG00000100600	109.042	-0.548548	0.182567	0.000202437	0.00354526	0.000241146	320210	A230077H06Rik	RIKEN cDNA A230077H06 gene [Source:MGI Symbol;Acc:MGI:2443592]	antisense
ENSMUSG00000016256	331.228	0.877748	0.328868	0.000202226	0.00354473	0.000710801	64138	Ctsz	cathepsin Z [Source:MGI Symbol;Acc:MGI:1891190]	protein_coding
ENSMUSG00000026483	40.9067	1.49921	0.623666	0.000201666	0.00353807	0.00179596	63913	Fam129a	family with sequence similarity 129, member A [Source:MGI Symbol;Acc:MGI:2137237]	protein_coding
ENSMUSG00000068758	17.3452	1.2588	0.451671	0.000201365	0.00353595	0.000502737	16188	Il3ra	interleukin 3 receptor, alpha chain [Source:MGI Symbol;Acc:MGI:96553]	protein_coding
ENSMUSG00000030108	153	-0.980456	0.334957	0.000199152	0.00350022	0.000315911	14412	Slc6a13	solute carrier family 6 (neurotransmitter transporter, GABA), member 13 [Source:MGI Symbol;Acc:MGI:95629]	protein_coding
ENSMUSG00000026840	36.6758	-1.32661	0.472678	0.000198001	0.00348311	0.000474766	23928	Lamc3	laminin gamma 3 [Source:MGI Symbol;Acc:MGI:1344394]	protein_coding
ENSMUSG00000021054	753.019	0.226319	0.0647688	0.000196021	0.00345138	4.00863e-05	81535	Sgpp1	sphingosine-1-phosphate phosphatase 1 [Source:MGI Symbol;Acc:MGI:2135760]	protein_coding
ENSMUSG00000031285	8004.41	-0.438084	0.1404	0.000195924	0.00345138	0.000156776	13193	Dcx	doublecortin [Source:MGI Symbol;Acc:MGI:1277171]	protein_coding
ENSMUSG00000029217	46.8464	-0.800547	0.278924	0.000194271	0.00342671	0.000393227	21682	Tec	tec protein tyrosine kinase [Source:MGI Symbol;Acc:MGI:98662]	protein_coding
ENSMUSG00000015647	579.177	0.619659	0.21155	0.000193877	0.00342284	0.000313623	16776	Lama5	laminin, alpha 5 [Source:MGI Symbol;Acc:MGI:105382]	protein_coding
ENSMUSG00000030268	1858.36	-0.336003	0.102964	0.000192762	0.00340621	9.11384e-05	12035	Bcat1	branched chain aminotransferase 1, cytosolic [Source:MGI Symbol;Acc:MGI:104861]	protein_coding
ENSMUSG00000054459	6807.68	0.337588	0.105248	0.000192708	0.00340621	0.000111827	26950	Vsnl1	visinin-like 1 [Source:MGI Symbol;Acc:MGI:1349453]	protein_coding
ENSMUSG00000071984	235.449	-0.444408	0.142365	0.000192557	0.00340621	0.000154625	68655	Fndc1	fibronectin type III domain containing 1 [Source:MGI Symbol;Acc:MGI:1915905]	protein_coding
ENSMUSG00000001773	48.0207	-0.815831	0.281172	0.000191929	0.00340068	0.000354823	53320	Folh1	folate hydrolase 1 [Source:MGI Symbol;Acc:MGI:1858193]	protein_coding
ENSMUSG00000021453	258.877	0.516959	0.17238	0.000191281	0.00339225	0.000247845	23882	Gadd45g	growth arrest and DNA-damage-inducible 45 gamma [Source:MGI Symbol;Acc:MGI:1346325]	protein_coding
ENSMUSG00000071341	121.897	0.742961	0.264088	0.000191144	0.00339225	0.000468784	13656	Egr4	early growth response 4 [Source:MGI Symbol;Acc:MGI:99252]	protein_coding
ENSMUSG00000024560	712.38	-0.294681	0.0884262	0.000189539	0.00336745	7.31417e-05	74322	Cxxc1	CXXC finger 1 (PHD domain) [Source:MGI Symbol;Acc:MGI:1921572]	protein_coding
ENSMUSG00000029299	3.37297	0.0722283	0.192823	0.000187676	0.00333736	0.154687	27405	Abcg3	ATP binding cassette subfamily G member 3 [Source:MGI Symbol;Acc:MGI:1351624]	protein_coding
ENSMUSG00000001827	64.2106	0.83733	0.293216	0.000187104	0.0033302	0.000411735	14275	Folr1	folate receptor 1 (adult) [Source:MGI Symbol;Acc:MGI:95568]	protein_coding
ENSMUSG00000022061	61.601	1.32149	0.605539	0.00018704	0.0033302	0.00338353	18095	Nkx3-1	NK3 homeobox 1 [Source:MGI Symbol;Acc:MGI:97352]	protein_coding
ENSMUSG00000027709	228.464	-0.378066	0.117492	0.000187023	0.0033302	0.000108417	72039	Mccc1	methylcrotonoyl-Coenzyme A carboxylase 1 (alpha) [Source:MGI Symbol;Acc:MGI:1919289]	protein_coding
ENSMUSG00000020914	1032.91	0.395205	0.124484	0.000184302	0.00328929	0.000125598	21973	Top2a	topoisomerase (DNA) II alpha [Source:MGI Symbol;Acc:MGI:98790]	protein_coding
ENSMUSG00000027406	2808.2	-0.266358	0.0782724	0.000184098	0.00328863	5.53586e-05	170718	Idh3b	isocitrate dehydrogenase 3 (NAD+) beta [Source:MGI Symbol;Acc:MGI:2158650]	protein_coding
ENSMUSG00000006362	397.965	-0.481416	0.156263	0.000183531	0.00328436	0.000184748	12398	Cbfa2t3	CBFA2/RUNX1 translocation partner 3 [Source:MGI Symbol;Acc:MGI:1338013]	protein_coding
ENSMUSG00000043020	30.3863	1.66746	0.634961	0.000183691	0.00328436	0.000851309	242253	Wdr63	WD repeat domain 63 [Source:MGI Symbol;Acc:MGI:3045269]	protein_coding
ENSMUSG00000041707	2.51028	4.62911	2.40188	0.000182287	0.0032652	0.00634856	69069	Tmem273	transmembrane protein 273 [Source:MGI Symbol;Acc:MGI:1916319]	protein_coding
ENSMUSG00000048636	83.9407	0.872547	0.300652	0.000180961	0.00324441	0.000352418	NA	A730049H05Rik	RIKEN cDNA A730049H05 gene [Source:MGI Symbol;Acc:MGI:1921766]	protein_coding
ENSMUSG00000039997	10.2933	1.43751	0.506409	0.000180753	0.00324364	0.000426764	NA	Ifi203	interferon activated gene 203 [Source:MGI Symbol;Acc:MGI:96428]	protein_coding
ENSMUSG00000031101	7.59588	2.55423	0.885253	0.000179941	0.00323203	0.000377987	74131	Sash3	SAM and SH3 domain containing 3 [Source:MGI Symbol;Acc:MGI:1921381]	protein_coding
ENSMUSG00000031156	645.228	0.390006	0.122204	0.000179921	0.00323203	0.000118895	22232	Slc35a2	solute carrier family 35 (UDP-galactose transporter), member A2 [Source:MGI Symbol;Acc:MGI:1345297]	protein_coding
ENSMUSG00000079499	481.128	-0.438102	0.139149	0.000179349	0.00322729	0.000139202	76220	6530402F18Rik	RIKEN cDNA 6530402F18 gene [Source:MGI Symbol;Acc:MGI:1923470]	processed_transcript
ENSMUSG00000021913	1171.3	-0.369826	0.113943	0.000179094	0.00322566	9.82162e-05	239017	Ogdhl	oxoglutarate dehydrogenase-like [Source:MGI Symbol;Acc:MGI:3616088]	protein_coding
ENSMUSG00000035521	784.694	-0.210274	0.0600531	0.000178328	0.00321481	3.88488e-05	214505	Gnptg	N-acetylglucosamine-1-phosphotransferase, gamma subunit [Source:MGI Symbol;Acc:MGI:2147006]	protein_coding
ENSMUSG00000000308	1689.41	0.24739	0.070671	0.000175593	0.00316842	3.9094e-05	12716	Ckmt1	creatine kinase, mitochondrial 1, ubiquitous [Source:MGI Symbol;Acc:MGI:99441]	protein_coding
ENSMUSG00000039158	131.113	0.559948	0.18406	0.000174419	0.00315013	0.000210505	100182	Akna	AT-hook transcription factor [Source:MGI Symbol;Acc:MGI:2140340]	protein_coding
ENSMUSG00000040624	575.661	-0.393312	0.122255	0.000173009	0.00312755	0.000108973	213783	Plekhg1	pleckstrin homology domain containing, family G (with RhoGef domain) member 1 [Source:MGI Symbol;Acc:MGI:2676551]	protein_coding
ENSMUSG00000070044	859.454	0.475909	0.156877	0.000173005	0.00312755	0.000219274	212326	Fam149a	family with sequence similarity 149, member A [Source:MGI Symbol;Acc:MGI:2387177]	protein_coding
ENSMUSG00000025815	74.2181	-0.683052	0.230858	0.000171626	0.00310827	0.0002897	209692	Dhtkd1	dehydrogenase E1 and transketolase domain containing 1 [Source:MGI Symbol;Acc:MGI:2445096]	protein_coding
ENSMUSG00000059534	1580.04	-0.354805	0.108404	0.000170625	0.003093	8.82226e-05	66152	Uqcr10	ubiquinol-cytochrome c reductase, complex III subunit X [Source:MGI Symbol;Acc:MGI:1913402]	protein_coding
ENSMUSG00000041219	287.79	0.411707	0.127362	0.000170376	0.00309134	0.000101383	228482	Arhgap11a	Rho GTPase activating protein 11A [Source:MGI Symbol;Acc:MGI:2444300]	protein_coding
ENSMUSG00000034145	442.062	0.410555	0.129621	0.000169098	0.00307098	0.000130036	217733	Tmem63c	transmembrane protein 63c [Source:MGI Symbol;Acc:MGI:2444386]	protein_coding
ENSMUSG00000015843	86.6438	-0.51302	0.16552	0.000168474	0.00306249	0.000169295	20183	Rxrg	retinoid X receptor gamma [Source:MGI Symbol;Acc:MGI:98216]	protein_coding
ENSMUSG00000037104	1256.38	-0.284206	0.0835002	0.000167503	0.00304765	5.50293e-05	56468	Socs5	suppressor of cytokine signaling 5 [Source:MGI Symbol;Acc:MGI:2385459]	protein_coding
ENSMUSG00000028910	382.648	-0.347565	0.105542	0.000166208	0.0030269	8.31527e-05	26922	Mecr	mitochondrial trans-2-enoyl-CoA reductase [Source:MGI Symbol;Acc:MGI:1349441]	protein_coding
ENSMUSG00000025701	11.1434	1.49291	0.516671	0.000165999	0.00302589	0.000371817	11689	Alox5	arachidonate 5-lipoxygenase [Source:MGI Symbol;Acc:MGI:87999]	protein_coding
ENSMUSG00000021613	1024.79	-0.653307	0.220065	0.000165136	0.00301297	0.000284511	12950	Hapln1	hyaluronan and proteoglycan link protein 1 [Source:MGI Symbol;Acc:MGI:1337006]	protein_coding
ENSMUSG00000024130	4921.65	0.29345	0.0871322	0.000163592	0.00298756	6.63748e-05	27410	Abca3	ATP-binding cassette, sub-family A (ABC1), member 3 [Source:MGI Symbol;Acc:MGI:1351617]	protein_coding
ENSMUSG00000021108	65.1088	-0.850865	0.298638	0.000163219	0.00298354	0.000419874	18755	Prkch	protein kinase C, eta [Source:MGI Symbol;Acc:MGI:97600]	protein_coding
ENSMUSG00000034295	1319.49	0.291882	0.0860295	0.000162064	0.00296518	5.83574e-05	225288	Fhod3	formin homology 2 domain containing 3 [Source:MGI Symbol;Acc:MGI:1925847]	protein_coding
ENSMUSG00000019947	935.804	-0.349616	0.105799	0.00016091	0.00294682	7.82222e-05	71371	Arid5b	AT rich interactive domain 5B (MRF1-like) [Source:MGI Symbol;Acc:MGI:2175912]	protein_coding
ENSMUSG00000001763	227.581	0.394928	0.122192	0.000160545	0.00294288	0.00010192	232670	Tspan33	tetraspanin 33 [Source:MGI Symbol;Acc:MGI:1919012]	protein_coding
ENSMUSG00000028059	1401.11	0.458962	0.145776	0.000158852	0.00291457	0.000139871	16800	Arhgef2	rho/rac guanine nucleotide exchange factor (GEF) 2 [Source:MGI Symbol;Acc:MGI:103264]	protein_coding
ENSMUSG00000058006	1052.46	-0.428855	0.136841	0.000158512	0.00291104	0.000143978	100019	Mdn1	midasin AAA ATPase 1 [Source:MGI Symbol;Acc:MGI:1926159]	protein_coding
ENSMUSG00000102543	687.118	0.394135	0.122254	0.000158353	0.00291084	0.000107861	93708	Pcdhgc5	protocadherin gamma subfamily C, 5 [Source:MGI Symbol;Acc:MGI:1935205]	protein_coding
ENSMUSG00000032514	52.4858	0.961387	0.339776	0.000158157	0.00290997	0.000441027	74052	Ttc21a	tetratricopeptide repeat domain 21A [Source:MGI Symbol;Acc:MGI:1921302]	protein_coding
ENSMUSG00000046093	5411.53	0.275936	0.0813191	0.000157476	0.00290015	5.76827e-05	170638	Hpcal4	hippocalcin-like 4 [Source:MGI Symbol;Acc:MGI:2157521]	protein_coding
ENSMUSG00000036699	1815.33	-0.731153	0.253515	0.000157216	0.00289809	0.000380473	72693	Zcchc12	zinc finger, CCHC domain containing 12 [Source:MGI Symbol;Acc:MGI:1919943]	protein_coding
ENSMUSG00000013155	125.653	0.433547	0.136094	0.000156667	0.00289068	0.000121932	102124	Enkd1	enkurin domain containing 1 [Source:MGI Symbol;Acc:MGI:2142593]	protein_coding
ENSMUSG00000073411	2270.56	1.07199	0.381144	0.000156033	0.00288169	0.000470272	14964	H2-D1	histocompatibility 2, D region locus 1 [Source:MGI Symbol;Acc:MGI:95896]	protein_coding
ENSMUSG00000096753	163.253	0.71477	0.246214	0.000155983	0.00288169	0.000351216	100504156	Fam181a	family with sequence similarity 181, member A [Source:MGI Symbol;Acc:MGI:3647570]	protein_coding
ENSMUSG00000018339	64.1683	0.811888	0.275816	0.000153838	0.00284651	0.00030474	14778	Gpx3	glutathione peroxidase 3 [Source:MGI Symbol;Acc:MGI:105102]	protein_coding
ENSMUSG00000068966	746.067	-0.242113	0.068592	0.000152932	0.00283241	3.43788e-05	241311	Zbtb34	zinc finger and BTB domain containing 34 [Source:MGI Symbol;Acc:MGI:2685195]	protein_coding
ENSMUSG00000022935	624.725	-0.880189	0.321312	0.000152273	0.00282288	0.000584057	14805	Grik1	glutamate receptor, ionotropic, kainate 1 [Source:MGI Symbol;Acc:MGI:95814]	protein_coding
ENSMUSG00000003528	1794.33	0.42936	0.134892	0.000151459	0.00281044	0.000124361	13358	Slc25a1	solute carrier family 25 (mitochondrial carrier, citrate transporter), member 1 [Source:MGI Symbol;Acc:MGI:1345283]	protein_coding
ENSMUSG00000046242	4.97289	6.15613	2.52087	0.000149679	0.00278004	0.00157968	69797	Nme9	NME/NM23 family member 9 [Source:MGI Symbol;Acc:MGI:4359686]	protein_coding
ENSMUSG00000075012	834.587	-0.314241	0.0929908	0.000149151	0.00277286	6.18001e-05	14221	Fjx1	four jointed box 1 [Source:MGI Symbol;Acc:MGI:1341907]	protein_coding
ENSMUSG00000031543	714.899	-0.538118	0.172031	0.000149008	0.00277283	0.000149631	11733	Ank1	ankyrin 1, erythroid [Source:MGI Symbol;Acc:MGI:88024]	protein_coding
ENSMUSG00000007655	261.175	0.715874	0.250555	0.000148664	0.00276905	0.000409058	12389	Cav1	caveolin 1, caveolae protein [Source:MGI Symbol;Acc:MGI:102709]	protein_coding
ENSMUSG00000036062	3514.92	0.394256	0.122105	0.00014857	0.00276905	0.00010407	230085	Phf24	PHD finger protein 24 [Source:MGI Symbol;Acc:MGI:2140712]	protein_coding
ENSMUSG00000064181	547.875	0.30168	0.0888655	0.000148126	0.00276427	5.73447e-05	216363	Rab3ip	RAB3A interacting protein [Source:MGI Symbol;Acc:MGI:105933]	protein_coding
ENSMUSG00000020272	201.019	0.53455	0.172708	0.000147555	0.00275622	0.000170819	20868	Stk10	serine/threonine kinase 10 [Source:MGI Symbol;Acc:MGI:1099439]	protein_coding
ENSMUSG00000027472	925.428	-0.330316	0.0986496	0.000147164	0.00275155	7.07913e-05	68559	Pdrg1	p53 and DNA damage regulated 1 [Source:MGI Symbol;Acc:MGI:1915809]	protein_coding
ENSMUSG00000035504	206.355	0.447974	0.140365	0.000146896	0.00274914	0.000118297	70335	Reep6	receptor accessory protein 6 [Source:MGI Symbol;Acc:MGI:1917585]	protein_coding
ENSMUSG00000047259	167.118	1.47242	0.65387	0.000146547	0.00274523	0.00276756	17202	Mc4r	melanocortin 4 receptor [Source:MGI Symbol;Acc:MGI:99457]	protein_coding
ENSMUSG00000026894	26.6024	0.914194	0.307438	0.000144517	0.00270981	0.000279417	75495	Morn5	MORN repeat containing 5 [Source:MGI Symbol;Acc:MGI:1922745]	protein_coding
ENSMUSG00000026480	15.4744	1.83298	0.676576	0.000143897	0.00270725	0.000642834	17970	Ncf2	neutrophil cytosolic factor 2 [Source:MGI Symbol;Acc:MGI:97284]	protein_coding
ENSMUSG00000026933	3363.44	-0.22383	0.0634995	0.000143912	0.00270725	3.55177e-05	227634	Camsap1	calmodulin regulated spectrin-associated protein 1 [Source:MGI Symbol;Acc:MGI:3036242]	protein_coding
ENSMUSG00000031628	1616.51	-0.259572	0.0749204	0.000144171	0.00270725	4.48006e-05	12367	Casp3	caspase 3 [Source:MGI Symbol;Acc:MGI:107739]	protein_coding
ENSMUSG00000034422	42.8223	1.24819	0.452595	0.000144243	0.00270725	0.000544245	547253	Parp14	poly (ADP-ribose) polymerase family, member 14 [Source:MGI Symbol;Acc:MGI:1919489]	protein_coding
ENSMUSG00000053768	1029.34	-0.258255	0.0751253	0.000143975	0.00270725	4.99812e-05	66075	Chchd3	coiled-coil-helix-coiled-coil-helix domain containing 3 [Source:MGI Symbol;Acc:MGI:1913325]	protein_coding
ENSMUSG00000061143	192.779	-0.61352	0.202475	0.000143461	0.0027055	0.000225481	433586	Maml3	mastermind like transcriptional coactivator 3 [Source:MGI Symbol;Acc:MGI:2389461]	protein_coding
ENSMUSG00000021775	722.106	-0.468333	0.147013	0.000142635	0.0026925	0.000121326	353187	Nr1d2	nuclear receptor subfamily 1, group D, member 2 [Source:MGI Symbol;Acc:MGI:2449205]	protein_coding
ENSMUSG00000047828	4.50004	-2.41056	0.877237	0.00014217	0.00268632	0.000571802	100504733	A730018C14Rik	RIKEN cDNA A730018C14 gene [Source:MGI Symbol;Acc:MGI:2442339]	processed_transcript
ENSMUSG00000025776	29.4681	-1.23765	0.426016	0.000141912	0.00268403	0.000348824	83691	Crispld1	cysteine-rich secretory protein LCCL domain containing 1 [Source:MGI Symbol;Acc:MGI:1934666]	protein_coding
ENSMUSG00000048478	134.53	0.646558	0.212029	0.000141048	0.00267026	0.000207055	320869	Spata33	spermatogenesis associated 33 [Source:MGI Symbol;Acc:MGI:2444920]	protein_coding
ENSMUSG00000017737	156.462	2.23512	0.946863	0.000140382	0.00266022	0.00202051	17395	Mmp9	matrix metallopeptidase 9 [Source:MGI Symbol;Acc:MGI:97011]	protein_coding
ENSMUSG00000022512	32.6293	-0.846095	0.284226	0.000138903	0.00263473	0.000273382	12737	Cldn1	claudin 1 [Source:MGI Symbol;Acc:MGI:1276109]	protein_coding
ENSMUSG00000034275	3366.29	0.317297	0.0927754	0.000137528	0.00261118	5.21372e-05	235086	Igsf9b	immunoglobulin superfamily, member 9B [Source:MGI Symbol;Acc:MGI:2685354]	protein_coding
ENSMUSG00000047992	52.7977	-0.68235	0.223661	0.000134944	0.0025646	0.000205356	240479	Dipk1c	divergent protein kinase domain 1C [Source:MGI Symbol;Acc:MGI:3041188]	protein_coding
ENSMUSG00000052479	35.4217	0.91353	0.310995	0.000134233	0.00255354	0.000310229	234624	A330008L17Rik	RIKEN cDNA A330008L17 gene [Source:MGI Symbol;Acc:MGI:2443215]	lincRNA
ENSMUSG00000075224	635.211	-0.342589	0.101402	0.000133892	0.00254954	6.28464e-05	241528	Lrrc55	leucine rich repeat containing 55 [Source:MGI Symbol;Acc:MGI:2685197]	protein_coding
ENSMUSG00000032101	983.704	-0.222051	0.0622885	0.000133699	0.00254862	2.98205e-05	30959	Ddx25	DEAD (Asp-Glu-Ala-Asp) box polypeptide 25 [Source:MGI Symbol;Acc:MGI:1353582]	protein_coding
ENSMUSG00000039676	38.4842	0.815356	0.270032	0.000133714	0.00254862	0.000232654	75568	Capsl	calcyphosine-like [Source:MGI Symbol;Acc:MGI:1922818]	protein_coding
ENSMUSG00000045201	199.284	0.478891	0.151465	0.00013298	0.00253955	0.000131961	218763	Lrrc3b	leucine rich repeat containing 3B [Source:MGI Symbol;Acc:MGI:2384996]	protein_coding
ENSMUSG00000029434	2015.54	-0.250474	0.0707616	0.00013237	0.00253036	3.28222e-05	77573	Vps33a	VPS33A CORVET/HOPS core subunit [Source:MGI Symbol;Acc:MGI:1924823]	protein_coding
ENSMUSG00000019828	578.553	0.469423	0.148743	0.00013217	0.002529	0.000134562	14816	Grm1	glutamate receptor, metabotropic 1 [Source:MGI Symbol;Acc:MGI:1351338]	protein_coding
ENSMUSG00000024007	429.065	-0.2522	0.0716457	0.000130561	0.00250065	3.6209e-05	68816	Ppil1	peptidylprolyl isomerase (cyclophilin)-like 1 [Source:MGI Symbol;Acc:MGI:1916066]	protein_coding
ENSMUSG00000016427	773.953	-0.285921	0.0827068	0.000130335	0.00249876	4.53607e-05	54405	Ndufa1	NADH:ubiquinone oxidoreductase subunit A1 [Source:MGI Symbol;Acc:MGI:1929511]	protein_coding
ENSMUSG00000036246	167.119	-0.716553	0.238144	0.000129703	0.00248908	0.000237345	78816	Gmip	Gem-interacting protein [Source:MGI Symbol;Acc:MGI:1926066]	protein_coding
ENSMUSG00000019970	777.892	-0.338777	0.100736	0.000129295	0.00248367	6.74587e-05	20393	Sgk1	serum/glucocorticoid regulated kinase 1 [Source:MGI Symbol;Acc:MGI:1340062]	protein_coding
ENSMUSG00000000876	453.927	0.338283	0.100184	0.000125997	0.00242269	6.31967e-05	59038	Pxmp4	peroxisomal membrane protein 4 [Source:MGI Symbol;Acc:MGI:1891701]	protein_coding
ENSMUSG00000093996	84.6598	-1.22888	0.410693	0.000125879	0.00242269	0.000257494	NA	Fam205a3	family with sequence similarity 205, member A3 [Source:MGI Symbol;Acc:MGI:5434953]	protein_coding
ENSMUSG00000020773	71.0328	1.04166	0.377228	0.000124876	0.00240585	0.000537412	217333	Trim47	tripartite motif-containing 47 [Source:MGI Symbol;Acc:MGI:1917374]	protein_coding
ENSMUSG00000036218	216.958	0.367304	0.111519	0.000123839	0.00238955	8.18029e-05	239618	Pdzrn4	PDZ domain containing RING finger 4 [Source:MGI Symbol;Acc:MGI:3056996]	protein_coding
ENSMUSG00000037217	8614.73	0.346581	0.103153	0.000123742	0.00238955	6.78247e-05	20964	Syn1	synapsin I [Source:MGI Symbol;Acc:MGI:98460]	protein_coding
ENSMUSG00000070880	6057.78	-0.612455	0.201286	0.000123908	0.00238955	0.000209637	14415	Gad1	glutamate decarboxylase 1 [Source:MGI Symbol;Acc:MGI:95632]	protein_coding
ENSMUSG00000026664	160.043	-0.614174	0.198481	0.000122651	0.0023723	0.00017235	16922	Phyh	phytanoyl-CoA hydroxylase [Source:MGI Symbol;Acc:MGI:891978]	protein_coding
ENSMUSG00000031654	548.188	0.453664	0.14196	0.000121452	0.00235142	0.000117104	12404	Cbln1	cerebellin 1 precursor protein [Source:MGI Symbol;Acc:MGI:88281]	protein_coding
ENSMUSG00000027852	2553.24	0.198184	0.0541974	0.000121323	0.00235124	2.13754e-05	18176	Nras	neuroblastoma ras oncogene [Source:MGI Symbol;Acc:MGI:97376]	protein_coding
ENSMUSG00000020866	1305.1	-0.450618	0.137632	0.00012076	0.00234367	8.72667e-05	12291	Cacna1g	calcium channel, voltage-dependent, T type, alpha 1G subunit [Source:MGI Symbol;Acc:MGI:1201678]	protein_coding
ENSMUSG00000034947	28.0091	1.50366	0.552977	0.000120813	0.00234367	0.000624061	217203	Tmem106a	transmembrane protein 106A [Source:MGI Symbol;Acc:MGI:1922056]	protein_coding
ENSMUSG00000079511	102.689	-0.589889	0.18706	0.000120639	0.00234367	0.000137199	NA	Gm42688	predicted gene 42688 [Source:MGI Symbol;Acc:MGI:5662825]	protein_coding
ENSMUSG00000006519	37.2745	1.50688	0.560035	0.000119885	0.00233433	0.000669951	13057	Cyba	cytochrome b-245, alpha polypeptide [Source:MGI Symbol;Acc:MGI:1316658]	protein_coding
ENSMUSG00000006522	114.903	0.927194	0.32089	0.000119673	0.00233433	0.000373048	16426	Itih3	inter-alpha trypsin inhibitor, heavy chain 3 [Source:MGI Symbol;Acc:MGI:96620]	protein_coding
ENSMUSG00000027967	24.615	0.90423	0.297986	0.000119725	0.00233433	0.000218391	11924	Neurog2	neurogenin 2 [Source:MGI Symbol;Acc:MGI:109619]	protein_coding
ENSMUSG00000031431	320.962	-0.442624	0.135199	0.000119423	0.00233433	8.77443e-05	14605	Tsc22d3	TSC22 domain family, member 3 [Source:MGI Symbol;Acc:MGI:1196284]	protein_coding
ENSMUSG00000073555	6.69268	2.79832	0.915657	0.000119767	0.00233433	0.000201143	240327	Gm4951	predicted gene 4951 [Source:MGI Symbol;Acc:MGI:3644953]	protein_coding
ENSMUSG00000074345	93.9356	-0.9033	0.306676	0.000119974	0.00233433	0.000302563	244882	Tnfaip8l3	tumor necrosis factor, alpha-induced protein 8-like 3 [Source:MGI Symbol;Acc:MGI:2685363]	protein_coding
ENSMUSG00000028530	4301.46	0.291757	0.0848317	0.000118528	0.00231998	4.93922e-05	16451	Jak1	Janus kinase 1 [Source:MGI Symbol;Acc:MGI:96628]	protein_coding
ENSMUSG00000020806	36.51	1.35308	0.490741	0.000117801	0.00230805	0.000545958	217344	Rhbdf2	rhomboid 5 homolog 2 [Source:MGI Symbol;Acc:MGI:2442473]	protein_coding
ENSMUSG00000024188	2186.42	-0.196624	0.0549294	0.000116704	0.00228885	2.803e-05	66978	Luc7l	Luc7-like [Source:MGI Symbol;Acc:MGI:1914228]	protein_coding
ENSMUSG00000030123	3679.44	-0.321853	0.0931673	0.000116435	0.00228686	4.56439e-05	67784	Plxnd1	plexin D1 [Source:MGI Symbol;Acc:MGI:2154244]	protein_coding
ENSMUSG00000032135	136.46	0.605778	0.19476	0.000116486	0.00228686	0.000163339	84004	Mcam	melanoma cell adhesion molecule [Source:MGI Symbol;Acc:MGI:1933966]	protein_coding
ENSMUSG00000026090	1674.5	0.549094	0.178202	0.000116192	0.00228566	0.000183963	72097	2010300C02Rik	RIKEN cDNA 2010300C02 gene [Source:MGI Symbol;Acc:MGI:1919347]	protein_coding
ENSMUSG00000057469	425.416	-0.296481	0.0851798	0.000115202	0.00226845	4.2131e-05	50496	E2f6	E2F transcription factor 6 [Source:MGI Symbol;Acc:MGI:1354159]	protein_coding
ENSMUSG00000110080	142.126	-0.625538	0.19915	0.000114559	0.00225805	0.0001419	NA	Gm6145	predicted gene 6145 [Source:MGI Symbol;Acc:MGI:3779559]	processed_transcript
ENSMUSG00000019865	49.5413	-1.21701	0.445219	0.000113847	0.00224627	0.000594801	NA	Nmbr	neuromedin B receptor [Source:MGI Symbol;Acc:MGI:1100525]	protein_coding
ENSMUSG00000043168	9.04498	-1.87864	0.645346	0.000113425	0.00224019	0.000336904	74644	4930426D05Rik	RIKEN cDNA 4930426D05 gene [Source:MGI Symbol;Acc:MGI:1921894]	antisense
ENSMUSG00000028807	99.3932	-0.581365	0.183363	0.00011323	0.0022386	0.00012749	73680	Zbtb8a	zinc finger and BTB domain containing 8a [Source:MGI Symbol;Acc:MGI:1920930]	protein_coding
ENSMUSG00000056752	206.908	0.695915	0.227044	0.000113113	0.00223855	0.000191998	237806	Dnah9	dynein, axonemal, heavy chain 9 [Source:MGI Symbol;Acc:MGI:1289279]	protein_coding
ENSMUSG00000026315	12.1657	1.67922	0.593252	0.000112706	0.00223318	0.000438156	20725	Serpinb8	serine (or cysteine) peptidase inhibitor, clade B, member 8 [Source:MGI Symbol;Acc:MGI:894657]	protein_coding
ENSMUSG00000027188	79.1892	0.6813	0.222586	0.000112728	0.00223318	0.000195316	210622	Pamr1	peptidase domain containing associated with muscle regeneration 1 [Source:MGI Symbol;Acc:MGI:2445082]	protein_coding
ENSMUSG00000025978	405.839	-0.352618	0.103627	0.000111449	0.0022123	5.56875e-05	74013	Rftn2	raftlin family member 2 [Source:MGI Symbol;Acc:MGI:1921263]	protein_coding
ENSMUSG00000001909	673.256	-0.289309	0.0825898	0.000110449	0.00219467	3.83598e-05	212528	Trmt1	tRNA methyltransferase 1 [Source:MGI Symbol;Acc:MGI:1289155]	protein_coding
ENSMUSG00000029754	78.9957	-1.04732	0.362369	0.000110246	0.00219286	0.000370585	13396	Dlx6	distal-less homeobox 6 [Source:MGI Symbol;Acc:MGI:101927]	protein_coding
ENSMUSG00000024253	411.777	0.270437	0.0765469	0.000108843	0.00216715	3.41525e-05	213575	Dync2li1	dynein cytoplasmic 2 light intermediate chain 1 [Source:MGI Symbol;Acc:MGI:1913996]	protein_coding
ENSMUSG00000032393	3624.89	-0.243247	0.0675885	0.000108569	0.00216389	2.57389e-05	74388	Dpp8	dipeptidylpeptidase 8 [Source:MGI Symbol;Acc:MGI:1921638]	protein_coding
ENSMUSG00000073490	4.54791	4.17835	1.58604	0.000108538	0.00216389	0.000815236	226691	Ifi207	interferon activated gene 207 [Source:MGI Symbol;Acc:MGI:2138302]	protein_coding
ENSMUSG00000006342	54.7843	1.11824	0.40401	0.000107924	0.00215541	0.000527293	71733	Susd2	sushi domain containing 2 [Source:MGI Symbol;Acc:MGI:1918983]	protein_coding
ENSMUSG00000070056	932.407	-0.242304	0.0673548	0.000107042	0.00213997	2.59246e-05	52065	Mfhas1	malignant fibrous histiocytoma amplified sequence 1 [Source:MGI Symbol;Acc:MGI:1098644]	protein_coding
ENSMUSG00000030525	244.941	-0.731163	0.240531	0.000106664	0.00213458	0.000213115	11441	Chrna7	cholinergic receptor, nicotinic, alpha polypeptide 7 [Source:MGI Symbol;Acc:MGI:99779]	protein_coding
ENSMUSG00000021474	1841.99	-0.173606	0.0467384	0.000106359	0.00213066	1.73511e-05	14057	Sfxn1	sideroflexin 1 [Source:MGI Symbol;Acc:MGI:2137677]	protein_coding
ENSMUSG00000027800	84.9314	0.904928	0.301152	0.000105053	0.00210664	0.000240195	17112	Tm4sf1	transmembrane 4 superfamily member 1 [Source:MGI Symbol;Acc:MGI:104678]	protein_coding
ENSMUSG00000027765	145.563	-0.887819	0.301724	0.000104431	0.00209631	0.000308011	18441	P2ry1	purinergic receptor P2Y, G-protein coupled 1 [Source:MGI Symbol;Acc:MGI:105049]	protein_coding
ENSMUSG00000020566	22.6236	1.04719	0.342339	0.00010368	0.00208337	0.00019864	68775	Atp6v1c2	ATPase, H+ transporting, lysosomal V1 subunit C2 [Source:MGI Symbol;Acc:MGI:1916025]	protein_coding
ENSMUSG00000054252	849.555	-0.356259	0.103397	0.00010348	0.00208147	4.76454e-05	14184	Fgfr3	fibroblast growth factor receptor 3 [Source:MGI Symbol;Acc:MGI:95524]	protein_coding
ENSMUSG00000026657	3199.14	-0.299724	0.0846489	0.000103189	0.00207774	3.26018e-05	209630	Frmd4a	FERM domain containing 4A [Source:MGI Symbol;Acc:MGI:1919850]	protein_coding
ENSMUSG00000072769	584.385	0.41544	0.126213	0.000102905	0.00207417	8.40538e-05	NA	Gm10419	predicted gene 10419 [Source:MGI Symbol;Acc:MGI:3642823]	lincRNA
ENSMUSG00000027335	34.8347	0.96684	0.323037	0.000101866	0.00205532	0.000255552	11550	Adra1d	adrenergic receptor, alpha 1d [Source:MGI Symbol;Acc:MGI:106673]	protein_coding
ENSMUSG00000051359	8695.59	0.203653	0.0550335	0.000101404	0.00204812	1.85256e-05	52589	Ncald	neurocalcin delta [Source:MGI Symbol;Acc:MGI:1196326]	protein_coding
ENSMUSG00000045179	239.974	0.603969	0.190815	0.000100768	0.00203736	0.000131313	20675	Sox3	SRY (sex determining region Y)-box 3 [Source:MGI Symbol;Acc:MGI:98365]	protein_coding
ENSMUSG00000020681	291.083	-0.71689	0.232351	0.000100034	0.00202462	0.000180842	11421	Ace	angiotensin I converting enzyme (peptidyl-dipeptidase A) 1 [Source:MGI Symbol;Acc:MGI:87874]	protein_coding
ENSMUSG00000004455	2567.11	-0.220762	0.0604778	9.98023e-05	0.00202247	2.19871e-05	NA	Ppp1cc	protein phosphatase 1 catalytic subunit gamma [Source:MGI Symbol;Acc:MGI:104872]	protein_coding
ENSMUSG00000079659	69.1284	0.726113	0.235503	9.98256e-05	0.00202247	0.000183177	652925	Tmem243	transmembrane protein 243, mitochondrial [Source:MGI Symbol;Acc:MGI:3606159]	protein_coding
ENSMUSG00000044288	4524.85	-0.471885	0.143672	9.93737e-05	0.00201748	8.67886e-05	12801	Cnr1	cannabinoid receptor 1 (brain) [Source:MGI Symbol;Acc:MGI:104615]	protein_coding
ENSMUSG00000000296	116.631	-0.491122	0.150186	9.89686e-05	0.00201134	8.91837e-05	21987	Tpd52l1	tumor protein D52-like 1 [Source:MGI Symbol;Acc:MGI:1298386]	protein_coding
ENSMUSG00000031927	10.5527	1.83607	0.607726	9.83768e-05	0.00200138	0.000230834	69325	1700012B09Rik	RIKEN cDNA 1700012B09 gene [Source:MGI Symbol;Acc:MGI:1916575]	protein_coding
ENSMUSG00000058818	7.58441	4.13204	1.41503	9.80274e-05	0.00199634	0.00032518	18733	Pirb	paired Ig-like receptor B [Source:MGI Symbol;Acc:MGI:894311]	protein_coding
ENSMUSG00000000861	1677.86	-0.325056	0.0940944	9.77571e-05	0.00199291	4.59264e-05	14025	Bcl11a	B cell CLL/lymphoma 11A (zinc finger protein) [Source:MGI Symbol;Acc:MGI:106190]	protein_coding
ENSMUSG00000038764	433.168	0.717667	0.239066	9.75199e-05	0.00199014	0.000244007	545622	Ptpn3	protein tyrosine phosphatase, non-receptor type 3 [Source:MGI Symbol;Acc:MGI:105307]	protein_coding
ENSMUSG00000021838	814.821	0.322627	0.0930432	9.67187e-05	0.00197584	4.39851e-05	74480	Samd4	sterile alpha motif domain containing 4 [Source:MGI Symbol;Acc:MGI:1921730]	protein_coding
ENSMUSG00000031561	3679.32	0.366619	0.107776	9.44303e-05	0.0019311	5.63458e-05	23965	Tenm3	teneurin transmembrane protein 3 [Source:MGI Symbol;Acc:MGI:1345183]	protein_coding
ENSMUSG00000022537	886.893	-0.392462	0.115174	9.43132e-05	0.00193072	5.43735e-05	224090	Tmem44	transmembrane protein 44 [Source:MGI Symbol;Acc:MGI:1924489]	protein_coding
ENSMUSG00000030074	167.745	-0.428227	0.127762	9.40936e-05	0.00192823	7.00381e-05	232313	Gxylt2	glucoside xylosyltransferase 2 [Source:MGI Symbol;Acc:MGI:2682940]	protein_coding
ENSMUSG00000040596	1698.67	-0.252334	0.0715388	9.30946e-05	0.00190975	3.48326e-05	71592	Pogk	pogo transposable element with KRAB domain [Source:MGI Symbol;Acc:MGI:1918842]	protein_coding
ENSMUSG00000016239	99.9487	-0.545397	0.167456	9.28844e-05	0.00190743	9.31397e-05	74365	Lonrf3	LON peptidase N-terminal domain and ring finger 3 [Source:MGI Symbol;Acc:MGI:1921615]	protein_coding
ENSMUSG00000001604	18.2488	1.50938	0.512476	9.27356e-05	0.00190637	0.000303649	21401	Tcea3	transcription elongation factor A (SII), 3 [Source:MGI Symbol;Acc:MGI:1196908]	protein_coding
ENSMUSG00000028064	607.285	0.486746	0.149078	9.17494e-05	0.00188808	9.06465e-05	20351	Sema4a	sema domain, immunoglobulin domain (Ig), transmembrane domain (TM) and short cytoplasmic domain, (semaphorin) 4A [Source:MGI Symbol;Acc:MGI:107560]	protein_coding
ENSMUSG00000079502	25.2676	1.12539	0.368035	9.0329e-05	0.0018608	0.000200306	329375	Cfap77	cilia and flagella associated protein 77 [Source:MGI Symbol;Acc:MGI:2685669]	protein_coding
ENSMUSG00000048988	878.608	0.278537	0.0779169	8.95523e-05	0.00184673	2.8818e-05	243312	Elfn1	leucine rich repeat and fibronectin type III, extracellular 1 [Source:MGI Symbol;Acc:MGI:2442479]	protein_coding
ENSMUSG00000028266	3505.12	0.774978	0.267618	8.85462e-05	0.00182791	0.000364473	16911	Lmo4	LIM domain only 4 [Source:MGI Symbol;Acc:MGI:109360]	protein_coding
ENSMUSG00000026275	2602.01	0.297518	0.0848124	8.76847e-05	0.00181203	3.76249e-05	66385	Ppp1r7	protein phosphatase 1, regulatory subunit 7 [Source:MGI Symbol;Acc:MGI:1913635]	protein_coding
ENSMUSG00000072663	34.8972	1.20085	0.393335	8.71935e-05	0.00180377	0.000203662	320277	Spef2	sperm flagellar 2 [Source:MGI Symbol;Acc:MGI:2443727]	protein_coding
ENSMUSG00000024593	512.568	-0.477173	0.143784	8.67833e-05	0.00179718	7.51998e-05	70417	Megf10	multiple EGF-like-domains 10 [Source:MGI Symbol;Acc:MGI:2685177]	protein_coding
ENSMUSG00000078636	1934.87	0.424153	0.125357	8.66624e-05	0.00179657	6.00563e-05	654473	Gm7336	predicted gene 7336 [Source:MGI Symbol;Acc:MGI:3644851]	processed_pseudogene
ENSMUSG00000024175	17.0842	1.3865	0.457399	8.65069e-05	0.00179525	0.00022105	71840	Tekt4	tektin 4 [Source:MGI Symbol;Acc:MGI:1919090]	protein_coding
ENSMUSG00000036760	3335.08	-0.237843	0.0648894	8.53847e-05	0.00177383	2.06225e-05	223604	Kcnk9	potassium channel, subfamily K, member 9 [Source:MGI Symbol;Acc:MGI:3521816]	protein_coding
ENSMUSG00000030342	927.197	0.584427	0.186264	8.48872e-05	0.00176537	0.000143276	12527	Cd9	CD9 antigen [Source:MGI Symbol;Acc:MGI:88348]	protein_coding
ENSMUSG00000090439	40.4925	1.11665	0.360393	8.46605e-05	0.00176252	0.000170052	100302688	Gm17455	predicted gene, 17455 [Source:MGI Symbol;Acc:MGI:4937089]	protein_coding
ENSMUSG00000021252	1101.96	0.343683	0.101032	8.43521e-05	0.00175796	5.6017e-05	58520	Erg28	ergosterol biosynthesis 28 [Source:MGI Symbol;Acc:MGI:1915571]	protein_coding
ENSMUSG00000017861	107.864	0.5688	0.174625	8.30201e-05	0.00173204	9.26388e-05	17865	Mybl2	myeloblastosis oncogene-like 2 [Source:MGI Symbol;Acc:MGI:101785]	protein_coding
ENSMUSG00000017390	7218.15	-0.688117	0.222981	8.18069e-05	0.00170855	0.000180064	11676	Aldoc	aldolase C, fructose-bisphosphate [Source:MGI Symbol;Acc:MGI:101863]	protein_coding
ENSMUSG00000002908	379.336	0.704413	0.226206	8.14272e-05	0.00170312	0.00015969	84036	Kcnn1	potassium intermediate/small conductance calcium-activated channel, subfamily N, member 1 [Source:MGI Symbol;Acc:MGI:1933993]	protein_coding
ENSMUSG00000041688	683.79	-0.322851	0.0939092	8.14604e-05	0.00170312	4.96869e-05	27494	Amot	angiomotin [Source:MGI Symbol;Acc:MGI:108440]	protein_coding
ENSMUSG00000073422	186.525	-0.455755	0.135204	8.13976e-05	0.00170312	6.56612e-05	14979	H2-Ke6	H2-K region expressed gene 6 [Source:MGI Symbol;Acc:MGI:95911]	protein_coding
ENSMUSG00000022197	2064.15	0.550851	0.172347	7.98234e-05	0.00167424	0.000115921	68070	Pdzd2	PDZ domain containing 2 [Source:MGI Symbol;Acc:MGI:1922394]	protein_coding
ENSMUSG00000046447	4490.57	0.700371	0.232401	7.97716e-05	0.00167424	0.000233584	66259	Camk2n1	calcium/calmodulin-dependent protein kinase II inhibitor 1 [Source:MGI Symbol;Acc:MGI:1913509]	protein_coding
ENSMUSG00000023004	15325	0.387214	0.113392	7.93869e-05	0.00166865	5.3083e-05	22143	Tuba1b	tubulin, alpha 1B [Source:MGI Symbol;Acc:MGI:107804]	protein_coding
ENSMUSG00000034855	43.1124	1.6627	0.612094	7.91942e-05	0.00166639	0.000629655	15945	Cxcl10	chemokine (C-X-C motif) ligand 10 [Source:MGI Symbol;Acc:MGI:1352450]	protein_coding
ENSMUSG00000030030	434.037	0.49041	0.148966	7.83649e-05	0.00165071	8.36033e-05	71837	1700003E16Rik	RIKEN cDNA 1700003E16 gene [Source:MGI Symbol;Acc:MGI:1919087]	protein_coding
ENSMUSG00000027654	117.468	0.687272	0.218508	7.82128e-05	0.00164927	0.000141214	71878	Fam83d	family with sequence similarity 83, member D [Source:MGI Symbol;Acc:MGI:1919128]	protein_coding
ENSMUSG00000040164	43.3444	0.812755	0.255281	7.74459e-05	0.00163486	0.000123753	16538	Kcns1	K+ voltage-gated channel, subfamily S, 1 [Source:MGI Symbol;Acc:MGI:1197019]	protein_coding
ENSMUSG00000028801	8.69779	2.15172	0.699007	7.72968e-05	0.00163347	0.000186331	78806	Stpg1	sperm tail PG rich repeat containing 1 [Source:MGI Symbol;Acc:MGI:1926056]	protein_coding
ENSMUSG00000040189	33.9983	1.07257	0.34429	7.71361e-05	0.00163183	0.000158234	211535	Ccdc114	coiled-coil domain containing 114 [Source:MGI Symbol;Acc:MGI:2446120]	protein_coding
ENSMUSG00000033063	355.013	-0.555532	0.16853	7.70078e-05	0.00163087	8.09007e-05	238680	Cntnap3	contactin associated protein-like 3 [Source:MGI Symbol;Acc:MGI:3588199]	protein_coding
ENSMUSG00000038291	1103.77	-0.293854	0.0819403	7.68684e-05	0.00162968	2.72506e-05	102141	Snx25	sorting nexin 25 [Source:MGI Symbol;Acc:MGI:2142610]	protein_coding
ENSMUSG00000023805	188.238	-0.46451	0.13735	7.52665e-05	0.00159744	6.07526e-05	20975	Synj2	synaptojanin 2 [Source:MGI Symbol;Acc:MGI:1201671]	protein_coding
ENSMUSG00000087598	222.706	-0.549619	0.166616	7.48582e-05	0.00159049	7.95555e-05	56707	Zfp111	zinc finger protein 111 [Source:MGI Symbol;Acc:MGI:1929114]	protein_coding
ENSMUSG00000037579	1823.27	0.581794	0.182705	7.42483e-05	0.00157976	0.000123145	16512	Kcnh3	potassium voltage-gated channel, subfamily H (eag-related), member 3 [Source:MGI Symbol;Acc:MGI:1341723]	protein_coding
ENSMUSG00000093930	30023.8	0.394452	0.114791	7.42724e-05	0.00157976	5.02766e-05	208715	Hmgcs1	3-hydroxy-3-methylglutaryl-Coenzyme A synthase 1 [Source:MGI Symbol;Acc:MGI:107592]	protein_coding
ENSMUSG00000090113	9.1799	3.77478	1.27627	7.38735e-05	0.00157469	0.000290754	621239	Nhlrc4	NHL repeat containing 4 [Source:MGI Symbol;Acc:MGI:3687200]	protein_coding
ENSMUSG00000029814	225.319	0.540865	0.164557	7.37661e-05	0.0015741	8.58736e-05	140488	Igf2bp3	insulin-like growth factor 2 mRNA binding protein 3 [Source:MGI Symbol;Acc:MGI:1890359]	protein_coding
ENSMUSG00000107283	747.282	-0.246605	0.0669664	7.35038e-05	0.00157021	1.9613e-05	17527	Mpv17	MpV17 mitochondrial inner membrane protein [Source:MGI Symbol;Acc:MGI:97138]	protein_coding
ENSMUSG00000029636	2215.99	-0.256699	0.0700023	7.28528e-05	0.001558	2.04742e-05	245880	Wasf3	WAS protein family, member 3 [Source:MGI Symbol;Acc:MGI:2658986]	protein_coding
ENSMUSG00000029641	107.08	0.921417	0.302215	7.2084e-05	0.00154324	0.000207905	68895	Rasl11a	RAS-like, family 11, member A [Source:MGI Symbol;Acc:MGI:1916145]	protein_coding
ENSMUSG00000026042	935.154	-0.542891	0.162566	7.18204e-05	0.00153928	7.23478e-05	12832	Col5a2	collagen, type V, alpha 2 [Source:MGI Symbol;Acc:MGI:88458]	protein_coding
ENSMUSG00000031805	150.645	0.760457	0.239674	7.16846e-05	0.00153805	0.000126856	16453	Jak3	Janus kinase 3 [Source:MGI Symbol;Acc:MGI:99928]	protein_coding
ENSMUSG00000075511	73.215	0.947607	0.312652	7.11028e-05	0.00152723	0.000222825	NA	1700001L05Rik	RIKEN cDNA 1700001L05 gene [Source:MGI Symbol;Acc:MGI:1916541]	lincRNA
ENSMUSG00000034648	2044.8	0.280237	0.0772056	7.08654e-05	0.0015238	2.35933e-05	16979	Lrrn1	leucine rich repeat protein 1, neuronal [Source:MGI Symbol;Acc:MGI:106038]	protein_coding
ENSMUSG00000024758	22926.4	0.196627	0.052001	7.04912e-05	0.00151742	1.24541e-05	20168	Rtn3	reticulon 3 [Source:MGI Symbol;Acc:MGI:1339970]	protein_coding
ENSMUSG00000035385	33.2831	1.9929	0.822305	7.01274e-05	0.00151124	0.00168935	20296	Ccl2	chemokine (C-C motif) ligand 2 [Source:MGI Symbol;Acc:MGI:98259]	protein_coding
ENSMUSG00000028222	1834.38	0.808356	0.270611	6.97355e-05	0.00150445	0.0002624	12307	Calb1	calbindin 1 [Source:MGI Symbol;Acc:MGI:88248]	protein_coding
ENSMUSG00000032174	2181.61	0.559094	0.169751	6.9654e-05	0.00150434	8.22535e-05	15898	Icam5	intercellular adhesion molecule 5, telencephalin [Source:MGI Symbol;Acc:MGI:109430]	protein_coding
ENSMUSG00000029510	297.338	-0.432382	0.125551	6.93148e-05	0.00149866	4.85141e-05	71951	Gpc2	glypican 2 (cerebroglycan) [Source:MGI Symbol;Acc:MGI:1919201]	protein_coding
ENSMUSG00000043439	174.309	0.585483	0.176842	6.90139e-05	0.0014938	7.60525e-05	103551	Epop	elongin BC and polycomb repressive complex 2 associated protein [Source:MGI Symbol;Acc:MGI:2143991]	protein_coding
ENSMUSG00000021866	209.782	0.68118	0.213796	6.81496e-05	0.0014783	0.000120718	11744	Anxa11	annexin A11 [Source:MGI Symbol;Acc:MGI:108481]	protein_coding
ENSMUSG00000036949	642.567	-0.325686	0.0911419	6.82223e-05	0.0014783	2.92137e-05	277468	Slc39a12	solute carrier family 39 (zinc transporter), member 12 [Source:MGI Symbol;Acc:MGI:2139274]	protein_coding
ENSMUSG00000047671	10.502	2.19529	0.701484	6.78231e-05	0.0014729	0.000146797	242646	Tctex1d4	Tctex1 domain containing 4 [Source:MGI Symbol;Acc:MGI:3045358]	protein_coding
ENSMUSG00000048327	252.7	0.389233	0.111751	6.76669e-05	0.00147114	4.18707e-05	70466	Ckap2l	cytoskeleton associated protein 2-like [Source:MGI Symbol;Acc:MGI:1917716]	protein_coding
ENSMUSG00000108228	51.6844	1.21779	0.421735	6.75535e-05	0.0014703	0.000376744	330324	6430584L05Rik	RIKEN cDNA 6430584L05 gene [Source:MGI Symbol;Acc:MGI:5439415]	lincRNA
ENSMUSG00000031349	2392.8	0.376766	0.108704	6.73896e-05	0.00146836	4.45278e-05	18194	Nsdhl	NAD(P) dependent steroid dehydrogenase-like [Source:MGI Symbol;Acc:MGI:1099438]	protein_coding
ENSMUSG00000035513	825.839	-0.502061	0.148815	6.69003e-05	0.00145932	6.46004e-05	171171	Ntng2	netrin G2 [Source:MGI Symbol;Acc:MGI:2159341]	protein_coding
ENSMUSG00000047797	25.6769	1.06751	0.340771	6.68717e-05	0.00145932	0.000145382	14618	Gjb1	gap junction protein, beta 1 [Source:MGI Symbol;Acc:MGI:95719]	protein_coding
ENSMUSG00000026463	6775.58	0.64531	0.202515	6.64259e-05	0.0014522	0.000120111	381290	Atp2b4	ATPase, Ca++ transporting, plasma membrane 4 [Source:MGI Symbol;Acc:MGI:88111]	protein_coding
ENSMUSG00000027674	1180.99	0.647828	0.205682	6.62995e-05	0.00145105	0.000138532	58869	Pex5l	peroxisomal biogenesis factor 5-like [Source:MGI Symbol;Acc:MGI:1916672]	protein_coding
ENSMUSG00000021190	1742.82	0.455526	0.133941	6.53505e-05	0.00143188	5.6675e-05	19141	Lgmn	legumain [Source:MGI Symbol;Acc:MGI:1330838]	protein_coding
ENSMUSG00000029455	732.305	-0.374426	0.106403	6.50265e-05	0.00142637	3.64412e-05	11669	Aldh2	aldehyde dehydrogenase 2, mitochondrial [Source:MGI Symbol;Acc:MGI:99600]	protein_coding
ENSMUSG00000032224	3265.18	0.448405	0.132804	6.46641e-05	0.00142001	6.35465e-05	76886	Fam81a	family with sequence similarity 81, member A [Source:MGI Symbol;Acc:MGI:1924136]	protein_coding
ENSMUSG00000037455	259.799	-0.471345	0.137774	6.44748e-05	0.00141743	5.15119e-05	76306	Slc18b1	solute carrier family 18, subfamily B, member 1 [Source:MGI Symbol;Acc:MGI:1923556]	protein_coding
ENSMUSG00000054469	1012.37	0.219581	0.0590822	6.42852e-05	0.00141485	1.70995e-05	225010	Lclat1	lysocardiolipin acyltransferase 1 [Source:MGI Symbol;Acc:MGI:2684937]	protein_coding
ENSMUSG00000056215	100.241	0.695854	0.214084	6.42371e-05	0.00141485	9.66853e-05	74354	Lrguk	leucine-rich repeats and guanylate kinase domain containing [Source:MGI Symbol;Acc:MGI:1921604]	protein_coding
ENSMUSG00000000489	378.907	0.356031	0.100495	6.23021e-05	0.00137429	3.23819e-05	18591	Pdgfb	platelet derived growth factor, B polypeptide [Source:MGI Symbol;Acc:MGI:97528]	protein_coding
ENSMUSG00000108601	130.682	-0.622927	0.189133	6.1863e-05	0.00136614	8.27031e-05	NA	Gm44645	predicted gene 44645 [Source:MGI Symbol;Acc:MGI:5753221]	TEC
ENSMUSG00000035697	8.06213	3.00685	0.931974	6.17759e-05	0.00136575	0.000105692	70719	Arhgap45	Rho GTPase activating protein 45 [Source:MGI Symbol;Acc:MGI:1917969]	protein_coding
ENSMUSG00000024968	269.601	0.548429	0.162241	6.14625e-05	0.00136035	6.14506e-05	104383	Rcor2	REST corepressor 2 [Source:MGI Symbol;Acc:MGI:1859854]	protein_coding
ENSMUSG00000023046	19.5091	-1.38886	0.43394	6.12013e-05	0.0013561	0.000114743	16012	Igfbp6	insulin-like growth factor binding protein 6 [Source:MGI Symbol;Acc:MGI:96441]	protein_coding
ENSMUSG00000025911	268.854	-0.368583	0.103857	6.05372e-05	0.0013429	3.1298e-05	76187	Adhfe1	alcohol dehydrogenase, iron containing, 1 [Source:MGI Symbol;Acc:MGI:1923437]	protein_coding
ENSMUSG00000015950	20.3286	2.57477	0.87371	5.98747e-05	0.0013297	0.000301476	17969	Ncf1	neutrophil cytosolic factor 1 [Source:MGI Symbol;Acc:MGI:97283]	protein_coding
ENSMUSG00000050138	88.3296	0.886207	0.284595	5.98293e-05	0.0013297	0.000160419	210741	Kcnk12	potassium channel, subfamily K, member 12 [Source:MGI Symbol;Acc:MGI:2684043]	protein_coding
ENSMUSG00000021048	1082.87	-0.363935	0.102246	5.97305e-05	0.00132962	3.02364e-05	108156	Mthfd1	methylenetetrahydrofolate dehydrogenase (NADP+ dependent), methenyltetrahydrofolate cyclohydrolase, formyltetrahydrofolate synthase [Source:MGI Symbol;Acc:MGI:1342005]	protein_coding
ENSMUSG00000028195	816.555	0.770371	0.243234	5.97353e-05	0.00132962	0.000130673	16007	Ccn1	cellular communication network factor 1 [Source:MGI Symbol;Acc:MGI:88613]	protein_coding
ENSMUSG00000031216	170.637	0.873863	0.279322	5.96863e-05	0.00132962	0.000148215	236920	Stard8	START domain containing 8 [Source:MGI Symbol;Acc:MGI:2448556]	protein_coding
ENSMUSG00000014813	275.873	0.418238	0.12018	5.94282e-05	0.0013273	4.23912e-05	20855	Stc1	stanniocalcin 1 [Source:MGI Symbol;Acc:MGI:109131]	protein_coding
ENSMUSG00000029659	36.6403	1.07566	0.346091	5.93943e-05	0.0013273	0.00016481	70717	Medag	mesenteric estrogen dependent adipogenesis [Source:MGI Symbol;Acc:MGI:1917967]	protein_coding
ENSMUSG00000093452	92.4531	0.521431	0.1531	5.91328e-05	0.00132371	5.47002e-05	NA	Zfhx2os	zinc finger homeobox 2, opposite strand [Source:MGI Symbol;Acc:MGI:3620246]	antisense
ENSMUSG00000021765	94.7741	-0.618896	0.185258	5.89728e-05	0.00132277	7.15698e-05	14313	Fst	follistatin [Source:MGI Symbol;Acc:MGI:95586]	protein_coding
ENSMUSG00000044847	2485.49	0.388861	0.111276	5.90234e-05	0.00132277	3.98365e-05	72290	Lsm11	U7 snRNP-specific Sm-like protein LSM11 [Source:MGI Symbol;Acc:MGI:1919540]	protein_coding
ENSMUSG00000074874	4.24392	5.83516	2.67226	5.87891e-05	0.00132053	0.00336863	13025	Ctla2b	cytotoxic T lymphocyte-associated protein 2 beta [Source:MGI Symbol;Acc:MGI:88555]	protein_coding
ENSMUSG00000033781	596.698	-0.412327	0.117883	5.84081e-05	0.00131377	3.95864e-05	142688	Asb13	ankyrin repeat and SOCS box-containing 13 [Source:MGI Symbol;Acc:MGI:2145525]	protein_coding
ENSMUSG00000048865	9.14177	2.59741	0.805573	5.84211e-05	0.00131377	0.000107318	226652	Arhgap30	Rho GTPase activating protein 30 [Source:MGI Symbol;Acc:MGI:2684948]	protein_coding
ENSMUSG00000066760	42.3023	1.0074	0.326228	5.8307e-05	0.00131377	0.000177732	26436	Psg16	pregnancy specific glycoprotein 16 [Source:MGI Symbol;Acc:MGI:1347249]	protein_coding
ENSMUSG00000020415	96.2413	0.511185	0.149772	5.80753e-05	0.0013105	5.34025e-05	30939	Pttg1	pituitary tumor-transforming gene 1 [Source:MGI Symbol;Acc:MGI:1353578]	protein_coding
ENSMUSG00000052085	18.1132	1.6249	0.530611	5.79961e-05	0.00131022	0.000193652	76088	Dock8	dedicator of cytokinesis 8 [Source:MGI Symbol;Acc:MGI:1921396]	protein_coding
ENSMUSG00000022421	9302.6	0.432889	0.12633	5.79177e-05	0.00130995	5.089e-05	73340	Nptxr	neuronal pentraxin receptor [Source:MGI Symbol;Acc:MGI:1920590]	protein_coding
ENSMUSG00000024066	8.17685	2.64213	0.884273	5.77416e-05	0.00130781	0.000261417	22436	Xdh	xanthine dehydrogenase [Source:MGI Symbol;Acc:MGI:98973]	protein_coding
ENSMUSG00000107019	165.428	0.407295	0.116904	5.77561e-05	0.00130781	4.16125e-05	NA	Gm43682	predicted gene 43682 [Source:MGI Symbol;Acc:MGI:5663819]	TEC
ENSMUSG00000024617	12870	0.442354	0.128413	5.7508e-05	0.0013078	4.82243e-05	12322	Camk2a	calcium/calmodulin-dependent protein kinase II alpha [Source:MGI Symbol;Acc:MGI:88256]	protein_coding
ENSMUSG00000068859	190.585	-0.902788	0.289989	5.76228e-05	0.0013078	0.000161148	381373	Sp9	trans-acting transcription factor 9 [Source:MGI Symbol;Acc:MGI:3574660]	protein_coding
ENSMUSG00000079259	36.7159	0.847566	0.261748	5.76165e-05	0.0013078	0.000100309	636931	Trim71	tripartite motif-containing 71 [Source:MGI Symbol;Acc:MGI:2685973]	protein_coding
ENSMUSG00000024338	55.3485	1.57516	0.514792	5.72106e-05	0.00130297	0.000197808	16913	Psmb8	proteasome (prosome, macropain) subunit, beta type 8 (large multifunctional peptidase 7) [Source:MGI Symbol;Acc:MGI:1346527]	protein_coding
ENSMUSG00000051515	359.811	-0.508996	0.148855	5.71313e-05	0.00130267	5.24502e-05	58238	Fam181b	family with sequence similarity 181, member B [Source:MGI Symbol;Acc:MGI:1930951]	protein_coding
ENSMUSG00000026036	624.321	-0.284224	0.0773352	5.68246e-05	0.00129719	2.00392e-05	65102	Nif3l1	Ngg1 interacting factor 3-like 1 (S. pombe) [Source:MGI Symbol;Acc:MGI:1929485]	protein_coding
ENSMUSG00000026834	47.7483	-1.15185	0.364424	5.61316e-05	0.00128286	0.000133904	269275	Acvr1c	activin A receptor, type IC [Source:MGI Symbol;Acc:MGI:2661081]	protein_coding
ENSMUSG00000051506	18.1776	1.64359	0.550504	5.60641e-05	0.00128281	0.000263387	545030	Wdfy4	WD repeat and FYVE domain containing 4 [Source:MGI Symbol;Acc:MGI:3584510]	protein_coding
ENSMUSG00000004347	87.8599	-1.09234	0.354055	5.59985e-05	0.0012828	0.000181619	18575	Pde1c	phosphodiesterase 1C [Source:MGI Symbol;Acc:MGI:108413]	protein_coding
ENSMUSG00000026109	1104.15	0.37852	0.10702	5.57375e-05	0.00127832	3.3487e-05	56363	Tmeff2	transmembrane protein with EGF-like and two follistatin-like domains 2 [Source:MGI Symbol;Acc:MGI:1861735]	protein_coding
ENSMUSG00000021357	1394.77	-0.276204	0.0745801	5.53317e-05	0.00127049	1.78694e-05	66482	Exoc2	exocyst complex component 2 [Source:MGI Symbol;Acc:MGI:1913732]	protein_coding
ENSMUSG00000053129	94.5713	0.589278	0.175525	5.49657e-05	0.00126357	6.85587e-05	14842	Gsx1	GS homeobox 1 [Source:MGI Symbol;Acc:MGI:95842]	protein_coding
ENSMUSG00000018451	1619.79	-0.268868	0.0721422	5.46021e-05	0.00125668	1.67293e-05	103712	6330403K07Rik	RIKEN cDNA 6330403K07 gene [Source:MGI Symbol;Acc:MGI:1918001]	protein_coding
ENSMUSG00000034488	1645.66	0.40007	0.114213	5.40367e-05	0.00124513	3.86038e-05	13612	Edil3	EGF-like repeats and discoidin I-like domains 3 [Source:MGI Symbol;Acc:MGI:1329025]	protein_coding
ENSMUSG00000024533	2699.38	-0.217572	0.057055	5.34707e-05	0.00123353	1.06584e-05	68166	Spire1	spire type actin nucleation factor 1 [Source:MGI Symbol;Acc:MGI:1915416]	protein_coding
ENSMUSG00000026875	126.991	0.930109	0.287916	5.34296e-05	0.00123353	0.00010353	22029	Traf1	TNF receptor-associated factor 1 [Source:MGI Symbol;Acc:MGI:101836]	protein_coding
ENSMUSG00000041957	54.9205	0.91169	0.284186	5.31411e-05	0.00122882	0.000111254	67451	Pkp2	plakophilin 2 [Source:MGI Symbol;Acc:MGI:1914701]	protein_coding
ENSMUSG00000037010	190.15	0.630998	0.188005	5.30764e-05	0.00122877	6.92958e-05	30878	Apln	apelin [Source:MGI Symbol;Acc:MGI:1353624]	protein_coding
ENSMUSG00000048537	2015.07	0.423794	0.120653	5.30128e-05	0.00122874	3.7384e-05	102693	Phldb1	pleckstrin homology like domain, family B, member 1 [Source:MGI Symbol;Acc:MGI:2143230]	protein_coding
ENSMUSG00000026640	4913.67	-0.393598	0.111085	5.24343e-05	0.00121677	3.21635e-05	18845	Plxna2	plexin A2 [Source:MGI Symbol;Acc:MGI:107684]	protein_coding
ENSMUSG00000030643	672.738	-0.452436	0.129264	5.19667e-05	0.00120848	3.93392e-05	75985	Rab30	RAB30, member RAS oncogene family [Source:MGI Symbol;Acc:MGI:1923235]	protein_coding
ENSMUSG00000032841	70.8976	1.22048	0.421278	5.20155e-05	0.00120848	0.00036205	72446	Prr5l	proline rich 5 like [Source:MGI Symbol;Acc:MGI:1919696]	protein_coding
ENSMUSG00000022122	2840.86	-0.469453	0.134505	5.13504e-05	0.00119586	4.05892e-05	13618	Ednrb	endothelin receptor type B [Source:MGI Symbol;Acc:MGI:102720]	protein_coding
ENSMUSG00000032452	1194.19	-0.378132	0.105187	5.07199e-05	0.00118258	2.62975e-05	64085	Clstn2	calsyntenin 2 [Source:MGI Symbol;Acc:MGI:1929897]	protein_coding
ENSMUSG00000063409	19.2424	1.27375	0.391523	5.06992e-05	0.00118258	9.46579e-05	381741	Lrrc43	leucine rich repeat containing 43 [Source:MGI Symbol;Acc:MGI:2685907]	protein_coding
ENSMUSG00000098318	20.2424	1.46957	0.469797	5.01769e-05	0.00117271	0.000148923	381822	Lockd	lncRNA downstream of Cdkn1b [Source:MGI Symbol;Acc:MGI:1915081]	lincRNA
ENSMUSG00000036880	497.981	-0.338071	0.0906687	5.00879e-05	0.00117202	1.64879e-05	52538	Acaa2	acetyl-Coenzyme A acyltransferase 2 (mitochondrial 3-oxoacyl-Coenzyme A thiolase) [Source:MGI Symbol;Acc:MGI:1098623]	protein_coding
ENSMUSG00000016356	32.384	1.14957	0.362263	5.00117e-05	0.00117163	0.000126227	73368	Col20a1	collagen, type XX, alpha 1 [Source:MGI Symbol;Acc:MGI:1920618]	protein_coding
ENSMUSG00000024664	1021.99	0.413967	0.117415	4.9696e-05	0.00116607	3.52894e-05	60527	Fads3	fatty acid desaturase 3 [Source:MGI Symbol;Acc:MGI:1928740]	protein_coding
ENSMUSG00000027160	215.554	0.495489	0.143468	4.96452e-05	0.00116607	4.62093e-05	68201	Ccdc34	coiled-coil domain containing 34 [Source:MGI Symbol;Acc:MGI:1915451]	protein_coding
ENSMUSG00000038756	10.2041	2.05512	0.615124	4.96981e-05	0.00116607	7.11808e-05	237930	Ttll6	tubulin tyrosine ligase-like family, member 6 [Source:MGI Symbol;Acc:MGI:2683461]	protein_coding
ENSMUSG00000041046	197.079	0.452334	0.129671	4.97149e-05	0.00116607	4.08438e-05	56089	Ramp3	receptor (calcitonin) activity modifying protein 3 [Source:MGI Symbol;Acc:MGI:1860292]	protein_coding
ENSMUSG00000040675	302.52	0.719308	0.218146	4.85117e-05	0.00114331	8.00038e-05	270685	Mthfd1l	methylenetetrahydrofolate dehydrogenase (NADP+ dependent) 1-like [Source:MGI Symbol;Acc:MGI:1924836]	protein_coding
ENSMUSG00000017756	203.896	0.979459	0.306171	4.81758e-05	0.00113676	0.000115329	20499	Slc12a7	solute carrier family 12, member 7 [Source:MGI Symbol;Acc:MGI:1342283]	protein_coding
ENSMUSG00000027656	130.372	1.1935	0.381187	4.80333e-05	0.00113477	0.000146088	22403	Ccn5	cellular communication network factor 5 [Source:MGI Symbol;Acc:MGI:1328326]	protein_coding
ENSMUSG00000058135	5745.57	-0.394781	0.111085	4.79916e-05	0.00113477	3.08699e-05	14862	Gstm1	glutathione S-transferase, mu 1 [Source:MGI Symbol;Acc:MGI:95860]	protein_coding
ENSMUSG00000052852	5348.35	0.187735	0.0473459	4.78956e-05	0.00113424	5.65421e-06	52250	Reep1	receptor accessory protein 1 [Source:MGI Symbol;Acc:MGI:1098827]	protein_coding
ENSMUSG00000037656	883.903	-0.309867	0.0841255	4.77278e-05	0.00113163	1.93341e-05	20516	Slc20a2	solute carrier family 20, member 2 [Source:MGI Symbol;Acc:MGI:97851]	protein_coding
ENSMUSG00000025348	262.484	0.798011	0.250538	4.75662e-05	0.00112951	0.000122538	16404	Itga7	integrin alpha 7 [Source:MGI Symbol;Acc:MGI:102700]	protein_coding
ENSMUSG00000062257	5200.98	0.359307	0.0996844	4.75807e-05	0.00112951	2.49986e-05	330908	Opcml	opioid binding protein/cell adhesion molecule-like [Source:MGI Symbol;Acc:MGI:97397]	protein_coding
ENSMUSG00000059187	718.237	0.609887	0.184351	4.66268e-05	0.00110955	7.73508e-05	320265	Tafa1	TAFA chemokine like family member 1 [Source:MGI Symbol;Acc:MGI:2443695]	protein_coding
ENSMUSG00000033721	84.629	-0.871207	0.262616	4.61352e-05	0.00109918	7.56205e-05	57257	Vav3	vav 3 oncogene [Source:MGI Symbol;Acc:MGI:1888518]	protein_coding
ENSMUSG00000055172	98.5076	2.04738	0.788395	4.58743e-05	0.0010943	0.000939576	50909	C1ra	complement component 1, r subcomponent A [Source:MGI Symbol;Acc:MGI:1355313]	protein_coding
ENSMUSG00000035004	4.668	4.2647	1.51536	4.49776e-05	0.00107421	0.000465817	80719	Igsf6	immunoglobulin superfamily, member 6 [Source:MGI Symbol;Acc:MGI:1891393]	protein_coding
ENSMUSG00000022325	240.679	-0.542528	0.157664	4.41732e-05	0.00105628	4.90985e-05	67724	Pop1	processing of precursor 1, ribonuclease P/MRP family, (S. cerevisiae) [Source:MGI Symbol;Acc:MGI:1914974]	protein_coding
ENSMUSG00000029153	369.871	-0.398871	0.110801	4.39941e-05	0.00105328	2.53688e-05	433904	Ociad2	OCIA domain containing 2 [Source:MGI Symbol;Acc:MGI:1916377]	protein_coding
ENSMUSG00000073409	18.7198	1.87375	0.575878	4.38368e-05	0.0010508	9.36465e-05	110557	H2-Q6	histocompatibility 2, Q region locus 6 [Source:MGI Symbol;Acc:MGI:95935]	protein_coding
ENSMUSG00000030406	77.6932	1.50797	0.518918	4.37212e-05	0.00105025	0.000344045	381853	Gipr	gastric inhibitory polypeptide receptor [Source:MGI Symbol;Acc:MGI:1352753]	protein_coding
ENSMUSG00000041911	703.237	-0.649871	0.192789	4.37605e-05	0.00105025	6.53077e-05	13390	Dlx1	distal-less homeobox 1 [Source:MGI Symbol;Acc:MGI:94901]	protein_coding
ENSMUSG00000022673	438.827	0.336955	0.0909559	4.33116e-05	0.00104307	1.77382e-05	17217	Mcm4	minichromosome maintenance complex component 4 [Source:MGI Symbol;Acc:MGI:103199]	protein_coding
ENSMUSG00000040147	35.8141	1.01625	0.316446	4.3355e-05	0.00104307	0.000109541	109731	Maob	monoamine oxidase B [Source:MGI Symbol;Acc:MGI:96916]	protein_coding
ENSMUSG00000031760	2462.56	-0.373092	0.100882	4.29453e-05	0.00103575	1.86578e-05	17751	Mt3	metallothionein 3 [Source:MGI Symbol;Acc:MGI:97173]	protein_coding
ENSMUSG00000035757	334.159	-0.302843	0.0811469	4.23753e-05	0.00102326	1.61284e-05	223776	Selenoo	selenoprotein O [Source:MGI Symbol;Acc:MGI:1919007]	protein_coding
ENSMUSG00000026797	13161.1	0.260278	0.0689392	4.17064e-05	0.00100835	1.28773e-05	20910	Stxbp1	syntaxin binding protein 1 [Source:MGI Symbol;Acc:MGI:107363]	protein_coding
ENSMUSG00000007041	423.978	0.768398	0.236334	4.12404e-05	0.000998312	9.61778e-05	114584	Clic1	chloride intracellular channel 1 [Source:MGI Symbol;Acc:MGI:2148924]	protein_coding
ENSMUSG00000091415	33.6212	1.20945	0.370374	4.07673e-05	0.000988078	9.01571e-05	633979	Ak9	adenylate kinase 9 [Source:MGI Symbol;Acc:MGI:2685080]	protein_coding
ENSMUSG00000024948	163.089	-0.43733	0.122284	4.04062e-05	0.000980537	2.84225e-05	26412	Map4k2	mitogen-activated protein kinase kinase kinase kinase 2 [Source:MGI Symbol;Acc:MGI:1346883]	protein_coding
ENSMUSG00000062232	2346.16	-0.23669	0.0613695	4.02144e-05	0.000977091	8.865e-06	76089	Rapgef2	Rap guanine nucleotide exchange factor (GEF) 2 [Source:MGI Symbol;Acc:MGI:2659071]	protein_coding
ENSMUSG00000028906	1428.14	-0.273505	0.0720572	3.99624e-05	0.000972171	1.17332e-05	269587	Epb41	erythrocyte membrane protein band 4.1 [Source:MGI Symbol;Acc:MGI:95401]	protein_coding
ENSMUSG00000040430	2050.26	-0.28636	0.0752462	3.95757e-05	0.000964858	1.10436e-05	71795	Pitpnc1	phosphatidylinositol transfer protein, cytoplasmic 1 [Source:MGI Symbol;Acc:MGI:1919045]	protein_coding
ENSMUSG00000042045	12.1984	-2.15837	0.691633	3.96127e-05	0.000964858	0.000156059	66402	Sln	sarcolipin [Source:MGI Symbol;Acc:MGI:1913652]	protein_coding
ENSMUSG00000023367	345.584	1.06159	0.341029	3.94471e-05	0.000963216	0.000161877	66058	Tmem176a	transmembrane protein 176A [Source:MGI Symbol;Acc:MGI:1913308]	protein_coding
ENSMUSG00000031016	154.999	0.555384	0.160178	3.92416e-05	0.000960575	4.4256e-05	22390	Wee1	WEE 1 homolog 1 (S. pombe) [Source:MGI Symbol;Acc:MGI:103075]	protein_coding
ENSMUSG00000044921	12.2058	1.73678	0.517419	3.929e-05	0.000960575	6.89274e-05	237504	Rassf9	Ras association (RalGDS/AF-6) domain family (N-terminal) member 9 [Source:MGI Symbol;Acc:MGI:2384307]	protein_coding
ENSMUSG00000043740	4.55608	5.53985	2.51912	3.91767e-05	0.000960196	0.00322134	320148	B430306N03Rik	RIKEN cDNA B430306N03 gene [Source:MGI Symbol;Acc:MGI:2443478]	protein_coding
ENSMUSG00000072966	1986.69	-0.454797	0.127437	3.87117e-05	0.000949985	2.94152e-05	245607	Gprasp2	G protein-coupled receptor associated sorting protein 2 [Source:MGI Symbol;Acc:MGI:2442071]	protein_coding
ENSMUSG00000054196	45.8579	-0.867758	0.255946	3.77167e-05	0.000926726	5.93717e-05	68588	Cthrc1	collagen triple helix repeat containing 1 [Source:MGI Symbol;Acc:MGI:1915838]	protein_coding
ENSMUSG00000037279	31.5179	1.03834	0.315166	3.71571e-05	0.00091412	8.13514e-05	107586	Ovol2	ovo like zinc finger 2 [Source:MGI Symbol;Acc:MGI:1338039]	protein_coding
ENSMUSG00000034227	765.459	0.777515	0.23034	3.62325e-05	0.000892491	6.38969e-05	15223	Foxj1	forkhead box J1 [Source:MGI Symbol;Acc:MGI:1347474]	protein_coding
ENSMUSG00000113343	30.437	1.11706	0.337655	3.60684e-05	0.000889565	7.77835e-05	NA	Gm34923	predicted gene, 34923 [Source:MGI Symbol;Acc:MGI:5594082]	lincRNA
ENSMUSG00000027204	531.521	-0.532747	0.152079	3.58056e-05	0.000884195	3.81153e-05	14118	Fbn1	fibrillin 1 [Source:MGI Symbol;Acc:MGI:95489]	protein_coding
ENSMUSG00000026301	17.0613	1.83369	0.56383	3.56498e-05	0.000881457	9.51646e-05	74918	Iqca	IQ motif containing with AAA domain [Source:MGI Symbol;Acc:MGI:1922168]	protein_coding
ENSMUSG00000097615	71.759	0.826196	0.244997	3.54281e-05	0.000877081	6.49534e-05	100039138	Gm2061	predicted gene 2061 [Source:MGI Symbol;Acc:MGI:3780228]	antisense
ENSMUSG00000053113	149.139	1.21286	0.400163	3.53243e-05	0.000875614	0.000221938	12702	Socs3	suppressor of cytokine signaling 3 [Source:MGI Symbol;Acc:MGI:1201791]	protein_coding
ENSMUSG00000069132	282.768	-1.52456	0.514192	3.52576e-05	0.000875067	0.000286573	18232	Nxph2	neurexophilin 2 [Source:MGI Symbol;Acc:MGI:107491]	protein_coding
ENSMUSG00000055991	509.486	-0.389412	0.106052	3.51088e-05	0.000872476	2.03267e-05	22757	Zkscan5	zinc finger with KRAB and SCAN domains 5 [Source:MGI Symbol;Acc:MGI:107533]	protein_coding
ENSMUSG00000003762	447.955	0.453235	0.127014	3.49858e-05	0.000870521	2.96165e-05	76889	Coq8b	coenzyme Q8B [Source:MGI Symbol;Acc:MGI:1924139]	protein_coding
ENSMUSG00000033538	14.353	2.77916	0.941556	3.47402e-05	0.000865508	0.00029609	12363	Casp4	caspase 4, apoptosis-related cysteine peptidase [Source:MGI Symbol;Acc:MGI:107700]	protein_coding
ENSMUSG00000030921	16.3926	2.55287	0.797444	3.46082e-05	0.000863314	0.000113575	20128	Trim30a	tripartite motif-containing 30A [Source:MGI Symbol;Acc:MGI:98178]	protein_coding
ENSMUSG00000020647	2051.99	-0.291238	0.0791756	3.44927e-05	0.000861527	1.9896e-05	17977	Ncoa1	nuclear receptor coactivator 1 [Source:MGI Symbol;Acc:MGI:1276523]	protein_coding
ENSMUSG00000090996	18.9795	2.87042	1.03625	3.42938e-05	0.000857652	0.000525621	NA	Gm20458	predicted gene 20458 [Source:MGI Symbol;Acc:MGI:5141923]	protein_coding
ENSMUSG00000022890	1850.18	-0.320263	0.0866404	3.41918e-05	0.00085619	1.89229e-05	11957	Atp5j	ATP synthase, H+ transporting, mitochondrial F0 complex, subunit F [Source:MGI Symbol;Acc:MGI:107777]	protein_coding
ENSMUSG00000021457	43.2478	1.2419	0.37227	3.36664e-05	0.000844112	7.27422e-05	20963	Syk	spleen tyrosine kinase [Source:MGI Symbol;Acc:MGI:99515]	protein_coding
ENSMUSG00000047989	337.849	-0.393728	0.104568	3.3146e-05	0.000832126	1.38434e-05	225280	Ino80c	INO80 complex subunit C [Source:MGI Symbol;Acc:MGI:2443014]	protein_coding
ENSMUSG00000018927	12.5471	3.96754	1.18773	3.2986e-05	0.00082917	7.19585e-05	20305	Ccl6	chemokine (C-C motif) ligand 6 [Source:MGI Symbol;Acc:MGI:98263]	protein_coding
ENSMUSG00000025968	2179.81	-0.273353	0.0719084	3.28426e-05	0.000827233	1.13375e-05	227197	Ndufs1	NADH:ubiquinone oxidoreductase core subunit S1 [Source:MGI Symbol;Acc:MGI:2443241]	protein_coding
ENSMUSG00000039474	2725.78	0.659868	0.192693	3.28668e-05	0.000827233	5.11991e-05	22393	Wfs1	wolframin ER transmembrane glycoprotein [Source:MGI Symbol;Acc:MGI:1328355]	protein_coding
ENSMUSG00000071715	6.88781	4.63038	1.55823	3.28495e-05	0.000827233	0.000280431	17972	Ncf4	neutrophil cytosolic factor 4 [Source:MGI Symbol;Acc:MGI:109186]	protein_coding
ENSMUSG00000026639	44.6098	0.917359	0.272363	3.26012e-05	0.000823715	6.60182e-05	16780	Lamb3	laminin, beta 3 [Source:MGI Symbol;Acc:MGI:99915]	protein_coding
ENSMUSG00000035273	16.7352	2.50225	0.791546	3.25406e-05	0.000823243	0.000133257	15442	Hpse	heparanase [Source:MGI Symbol;Acc:MGI:1343124]	protein_coding
ENSMUSG00000026473	12106.7	-0.45907	0.128164	3.22539e-05	0.000817044	2.764e-05	14645	Glul	glutamate-ammonia ligase (glutamine synthetase) [Source:MGI Symbol;Acc:MGI:95739]	protein_coding
ENSMUSG00000000340	437.164	-0.405086	0.110229	3.1991e-05	0.00081143	2.01821e-05	13171	Dbt	dihydrolipoamide branched chain transacylase E2 [Source:MGI Symbol;Acc:MGI:105386]	protein_coding
ENSMUSG00000022722	467.812	0.312755	0.0830004	3.18471e-05	0.000808825	1.36269e-05	56297	Arl6	ADP-ribosylation factor-like 6 [Source:MGI Symbol;Acc:MGI:1927136]	protein_coding
ENSMUSG00000031119	1434.66	0.485458	0.13579	3.17086e-05	0.00080635	2.86204e-05	14735	Gpc4	glypican 4 [Source:MGI Symbol;Acc:MGI:104902]	protein_coding
ENSMUSG00000023908	70.7837	0.611513	0.174064	3.14781e-05	0.000801527	3.71473e-05	268930	Pkmyt1	protein kinase, membrane associated tyrosine/threonine 1 [Source:MGI Symbol;Acc:MGI:2137630]	protein_coding
ENSMUSG00000022185	1902.74	-0.307072	0.0818494	3.14355e-05	0.000801482	1.47307e-05	56215	Acin1	apoptotic chromatin condensation inducer 1 [Source:MGI Symbol;Acc:MGI:1891824]	protein_coding
ENSMUSG00000022090	241.459	0.878335	0.268707	3.11814e-05	0.000796037	8.96676e-05	213019	Pdlim2	PDZ and LIM domain 2 [Source:MGI Symbol;Acc:MGI:2384850]	protein_coding
ENSMUSG00000027570	140.33	-0.863217	0.252339	3.11738e-05	0.000796037	5.18244e-05	12841	Col9a3	collagen, type IX, alpha 3 [Source:MGI Symbol;Acc:MGI:894686]	protein_coding
ENSMUSG00000037940	93.6071	-0.940222	0.278293	3.10447e-05	0.000794615	6.24982e-05	234515	Inpp4b	inositol polyphosphate-4-phosphatase, type II [Source:MGI Symbol;Acc:MGI:2158925]	protein_coding
ENSMUSG00000005125	1464.14	0.479259	0.133577	3.08285e-05	0.000790111	2.68674e-05	17988	Ndrg1	N-myc downstream regulated gene 1 [Source:MGI Symbol;Acc:MGI:1341799]	protein_coding
ENSMUSG00000035299	208.577	0.497145	0.138598	3.07142e-05	0.000788211	2.70589e-05	17318	Mid1	midline 1 [Source:MGI Symbol;Acc:MGI:1100537]	protein_coding
ENSMUSG00000109408	37.2375	0.997694	0.295	3.06644e-05	0.000787964	6.04048e-05	78439	A930037H05Rik	RIKEN cDNA A930037H05 gene [Source:MGI Symbol;Acc:MGI:1925689]	processed_transcript
ENSMUSG00000005397	857.3	-0.774035	0.224673	3.04651e-05	0.000783867	4.79349e-05	18073	Nid1	nidogen 1 [Source:MGI Symbol;Acc:MGI:97342]	protein_coding
ENSMUSG00000001260	415.162	-0.825298	0.24522	3.03476e-05	0.000783094	6.67343e-05	14405	Gabrg1	gamma-aminobutyric acid (GABA) A receptor, subunit gamma 1 [Source:MGI Symbol;Acc:MGI:103156]	protein_coding
ENSMUSG00000020917	8292.2	0.409898	0.112405	3.03951e-05	0.000783094	2.24543e-05	104112	Acly	ATP citrate lyase [Source:MGI Symbol;Acc:MGI:103251]	protein_coding
ENSMUSG00000024855	2174.86	0.347835	0.0929979	3.03583e-05	0.000783094	1.5655e-05	107975	Pacs1	phosphofurin acidic cluster sorting protein 1 [Source:MGI Symbol;Acc:MGI:1277113]	protein_coding
ENSMUSG00000027316	386.694	0.407978	0.111323	3.0308e-05	0.000783094	2.07707e-05	14588	Gfra4	glial cell line derived neurotrophic factor family receptor alpha 4 [Source:MGI Symbol;Acc:MGI:1341873]	protein_coding
ENSMUSG00000027702	13.0067	2.38275	0.710008	3.02713e-05	0.000783094	6.9664e-05	71827	Lrrc34	leucine rich repeat containing 34 [Source:MGI Symbol;Acc:MGI:1919077]	protein_coding
ENSMUSG00000039831	439.702	-0.489335	0.135512	3.00066e-05	0.000778189	2.42785e-05	214137	Arhgap29	Rho GTPase activating protein 29 [Source:MGI Symbol;Acc:MGI:2443818]	protein_coding
ENSMUSG00000089929	4.6268	6.03592	2.65894	2.95801e-05	0.000768144	0.0026407	12045	Bcl2a1b	B cell leukemia/lymphoma 2 related protein A1b [Source:MGI Symbol;Acc:MGI:1278326]	protein_coding
ENSMUSG00000011154	26.01	1.42844	0.429233	2.95054e-05	0.00076811	7.35484e-05	75556	Cfap161	cilia and flagella associated protein 161 [Source:MGI Symbol;Acc:MGI:1922806]	protein_coding
ENSMUSG00000042761	23.1472	1.15988	0.340088	2.95397e-05	0.00076811	5.37249e-05	244958	Mrap2	melanocortin 2 receptor accessory protein 2 [Source:MGI Symbol;Acc:MGI:3609239]	protein_coding
ENSMUSG00000034463	73.3157	0.779056	0.224654	2.91666e-05	0.000761953	4.37138e-05	219151	Scara3	scavenger receptor class A, member 3 [Source:MGI Symbol;Acc:MGI:2444418]	protein_coding
ENSMUSG00000074872	38.4629	-0.795549	0.228661	2.92253e-05	0.000761953	4.2911e-05	381418	Ctxn2	cortexin 2 [Source:MGI Symbol;Acc:MGI:2139444]	protein_coding
ENSMUSG00000108242	20.3803	1.44631	0.438712	2.92078e-05	0.000761953	8.04524e-05	NA	9330118I20Rik	RIKEN cDNA 9330118I20 gene [Source:MGI Symbol;Acc:MGI:1924758]	processed_transcript
ENSMUSG00000049154	68.7884	1.03091	0.304965	2.8966e-05	0.000758213	6.1102e-05	75429	Fam183b	family with sequence similarity 183, member B [Source:MGI Symbol;Acc:MGI:1922679]	protein_coding
ENSMUSG00000050071	804.092	-0.483953	0.132993	2.89285e-05	0.000758213	2.27754e-05	19716	Bex1	brain expressed X-linked 1 [Source:MGI Symbol;Acc:MGI:1328321]	protein_coding
ENSMUSG00000063632	1217.89	-0.404905	0.109399	2.8722e-05	0.000753837	1.83945e-05	20666	Sox11	SRY (sex determining region Y)-box 11 [Source:MGI Symbol;Acc:MGI:98359]	protein_coding
ENSMUSG00000042596	91.1276	-1.10201	0.335169	2.85311e-05	0.000749829	8.54177e-05	226896	Tfap2d	transcription factor AP-2, delta [Source:MGI Symbol;Acc:MGI:2153466]	protein_coding
ENSMUSG00000048029	42.656	0.955349	0.277134	2.8261e-05	0.000743726	4.73556e-05	226265	Eno4	enolase 4 [Source:MGI Symbol;Acc:MGI:2441717]	protein_coding
ENSMUSG00000020686	9.54421	2.20257	0.649667	2.82039e-05	0.00074322	5.97093e-05	237891	Gas2l2	growth arrest-specific 2 like 2 [Source:MGI Symbol;Acc:MGI:3652048]	protein_coding
ENSMUSG00000032294	18001.4	0.403502	0.108983	2.8128e-05	0.000742215	1.8001e-05	18746	Pkm	pyruvate kinase, muscle [Source:MGI Symbol;Acc:MGI:97591]	protein_coding
ENSMUSG00000043531	852.216	0.507771	0.143093	2.76846e-05	0.000731498	3.15131e-05	58178	Sorcs1	sortilin-related VPS10 domain containing receptor 1 [Source:MGI Symbol;Acc:MGI:1929666]	protein_coding
ENSMUSG00000009406	805.345	-0.444621	0.122379	2.76041e-05	0.00073089	2.32631e-05	13712	Elk1	ELK1, member of ETS oncogene family [Source:MGI Symbol;Acc:MGI:101833]	protein_coding
ENSMUSG00000026773	1546.33	0.536947	0.150982	2.76243e-05	0.00073089	3.04468e-05	170768	Pfkfb3	6-phosphofructo-2-kinase/fructose-2,6-biphosphatase 3 [Source:MGI Symbol;Acc:MGI:2181202]	protein_coding
ENSMUSG00000016319	3764.87	-0.281564	0.0716583	2.74497e-05	0.000728232	6.85165e-06	11740	Slc25a5	solute carrier family 25 (mitochondrial carrier, adenine nucleotide translocator), member 5 [Source:MGI Symbol;Acc:MGI:1353496]	protein_coding
ENSMUSG00000048483	416.929	0.343472	0.0910591	2.71558e-05	0.00072141	1.3197e-05	238331	Zdhhc22	zinc finger, DHHC-type containing 22 [Source:MGI Symbol;Acc:MGI:2685108]	protein_coding
ENSMUSG00000050312	240.074	-0.508484	0.140219	2.70404e-05	0.00071932	2.39273e-05	106338	Nsun3	NOL1/NOP2/Sun domain family member 3 [Source:MGI Symbol;Acc:MGI:2146565]	protein_coding
ENSMUSG00000060063	6.51394	3.43486	1.00755	2.68091e-05	0.000714132	5.40484e-05	11690	Alox5ap	arachidonate 5-lipoxygenase activating protein [Source:MGI Symbol;Acc:MGI:107505]	protein_coding
ENSMUSG00000029999	667.672	-0.470118	0.128613	2.65319e-05	0.000707711	2.16801e-05	21802	Tgfa	transforming growth factor alpha [Source:MGI Symbol;Acc:MGI:98724]	protein_coding
ENSMUSG00000060802	1698.97	0.808671	0.234536	2.6131e-05	0.000697963	4.70674e-05	12010	B2m	beta-2 microglobulin [Source:MGI Symbol;Acc:MGI:88127]	protein_coding
ENSMUSG00000021556	584.584	-0.375082	0.0996771	2.60575e-05	0.00069695	1.39527e-05	105348	Golm1	golgi membrane protein 1 [Source:MGI Symbol;Acc:MGI:1917329]	protein_coding
ENSMUSG00000028136	2960.92	-0.246295	0.0617873	2.60102e-05	0.00069695	5.09286e-06	76742	Snx27	sorting nexin family member 27 [Source:MGI Symbol;Acc:MGI:1923992]	protein_coding
ENSMUSG00000032374	494.321	0.460577	0.126199	2.6045e-05	0.00069695	2.21422e-05	26432	Plod2	procollagen lysine, 2-oxoglutarate 5-dioxygenase 2 [Source:MGI Symbol;Acc:MGI:1347007]	protein_coding
ENSMUSG00000031708	7120.98	0.438196	0.116497	2.51443e-05	0.000675284	1.40623e-05	106529	Tecr	trans-2,3-enoyl-CoA reductase [Source:MGI Symbol;Acc:MGI:1915408]	protein_coding
ENSMUSG00000034522	194.941	0.708934	0.201332	2.50465e-05	0.00067358	3.59774e-05	380912	Zfp395	zinc finger protein 395 [Source:MGI Symbol;Acc:MGI:2682318]	protein_coding
ENSMUSG00000052298	4650.73	0.249156	0.06544	2.5008e-05	0.000673466	1.09463e-05	72729	Cdc42se2	CDC42 small effector 2 [Source:MGI Symbol;Acc:MGI:1919979]	protein_coding
ENSMUSG00000026790	1427	0.226543	0.0566329	2.48527e-05	0.000670204	4.8286e-06	18286	Odf2	outer dense fiber of sperm tails 2 [Source:MGI Symbol;Acc:MGI:1098824]	protein_coding
ENSMUSG00000028464	49.232	-1.05883	0.303805	2.48192e-05	0.000670204	4.13549e-05	22004	Tpm2	tropomyosin 2, beta [Source:MGI Symbol;Acc:MGI:98810]	protein_coding
ENSMUSG00000025932	96.742	-0.738487	0.208203	2.38125e-05	0.000643922	3.17291e-05	14048	Eya1	EYA transcriptional coactivator and phosphatase 1 [Source:MGI Symbol;Acc:MGI:109344]	protein_coding
ENSMUSG00000060791	6.67824	3.23698	0.911299	2.38084e-05	0.000643922	3.10827e-05	63986	Gmfg	glia maturation factor, gamma [Source:MGI Symbol;Acc:MGI:1927135]	protein_coding
ENSMUSG00000038658	810.861	-0.305214	0.0785967	2.35737e-05	0.000639224	8.38662e-06	226089	Ric1	RAB6A GEF complex partner 1 [Source:MGI Symbol;Acc:MGI:1924893]	protein_coding
ENSMUSG00000056966	107.512	1.08136	0.314232	2.35084e-05	0.000638337	4.88065e-05	118446	Gjc3	gap junction protein, gamma 3 [Source:MGI Symbol;Acc:MGI:2153041]	protein_coding
ENSMUSG00000026321	80.5184	0.61364	0.170636	2.34726e-05	0.000638248	2.61107e-05	21934	Tnfrsf11a	tumor necrosis factor receptor superfamily, member 11a, NFKB activator [Source:MGI Symbol;Acc:MGI:1314891]	protein_coding
ENSMUSG00000074364	291.446	0.87228	0.258529	2.34015e-05	0.000637195	6.42488e-05	259300	Ehd2	EH-domain containing 2 [Source:MGI Symbol;Acc:MGI:2154274]	protein_coding
ENSMUSG00000053470	960.502	0.369159	0.0977155	2.32203e-05	0.000633139	1.26649e-05	104263	Kdm3a	lysine (K)-specific demethylase 3A [Source:MGI Symbol;Acc:MGI:98847]	protein_coding
ENSMUSG00000021771	3338.28	-0.223632	0.055589	2.23442e-05	0.000610099	4.17902e-06	22334	Vdac2	voltage-dependent anion channel 2 [Source:MGI Symbol;Acc:MGI:106915]	protein_coding
ENSMUSG00000024965	19.8714	2.2615	0.669293	2.19515e-05	0.000600211	6.21492e-05	108101	Fermt3	fermitin family member 3 [Source:MGI Symbol;Acc:MGI:2147790]	protein_coding
ENSMUSG00000025421	1109.18	-0.228122	0.0580237	2.16932e-05	0.000595015	6.7878e-06	76987	Hdhd2	haloacid dehalogenase-like hydrolase domain containing 2 [Source:MGI Symbol;Acc:MGI:1924237]	protein_coding
ENSMUSG00000029675	547.282	-0.79598	0.225041	2.17311e-05	0.000595015	3.32656e-05	13717	Eln	elastin [Source:MGI Symbol;Acc:MGI:95317]	protein_coding
ENSMUSG00000030057	3535.23	-0.215865	0.0525753	2.17092e-05	0.000595015	2.85251e-06	12785	Cnbp	cellular nucleic acid binding protein [Source:MGI Symbol;Acc:MGI:88431]	protein_coding
ENSMUSG00000031209	75.8148	-1.04765	0.306563	2.16619e-05	0.000595015	5.27651e-05	15203	Heph	hephaestin [Source:MGI Symbol;Acc:MGI:1332240]	protein_coding
ENSMUSG00000028497	143.882	0.899216	0.259987	2.11777e-05	0.000583114	4.508e-05	66775	Hacd4	3-hydroxyacyl-CoA dehydratase 4 [Source:MGI Symbol;Acc:MGI:1914025]	protein_coding
ENSMUSG00000110020	89.0529	0.70848	0.20094	2.11639e-05	0.000583114	3.50612e-05	NA	Gm45441	predicted gene 45441 [Source:MGI Symbol;Acc:MGI:5791277]	antisense
ENSMUSG00000033453	578.798	-0.639963	0.177327	2.09336e-05	0.000578613	2.48163e-05	235130	Adamts15	a disintegrin-like and metallopeptidase (reprolysin type) with thrombospondin type 1 motif, 15 [Source:MGI Symbol;Acc:MGI:2449569]	protein_coding
ENSMUSG00000056481	66.1989	-1.09442	0.310552	2.09553e-05	0.000578613	3.57463e-05	70445	Cd248	CD248 antigen, endosialin [Source:MGI Symbol;Acc:MGI:1917695]	protein_coding
ENSMUSG00000029878	3142.39	0.857767	0.257863	2.02332e-05	0.000560252	7.39567e-05	386753	Dbpht2	DNA binding protein with his-thr domain [Source:MGI Symbol;Acc:MGI:2679513]	lincRNA
ENSMUSG00000034438	9.77006	2.5494	0.758068	1.99833e-05	0.000554114	6.70969e-05	76074	Gbp8	guanylate-binding protein 8 [Source:MGI Symbol;Acc:MGI:1923324]	protein_coding
ENSMUSG00000028360	466.04	-0.676225	0.189211	1.97337e-05	0.000547965	2.90159e-05	242259	Slc44a5	solute carrier family 44, member 5 [Source:MGI Symbol;Acc:MGI:3035141]	protein_coding
ENSMUSG00000028753	76.5787	0.874552	0.246583	1.95429e-05	0.000543435	3.19449e-05	75718	Vwa5b1	von Willebrand factor A domain containing 5B1 [Source:MGI Symbol;Acc:MGI:1922968]	protein_coding
ENSMUSG00000092203	166.132	-0.551011	0.149526	1.9498e-05	0.000542957	1.91943e-05	68763	1110038B12Rik	RIKEN cDNA 1110038B12 gene [Source:MGI Symbol;Acc:MGI:1916013]	processed_transcript
ENSMUSG00000092536	45.1175	0.891453	0.253413	1.91543e-05	0.000534142	3.6674e-05	NA	Gm20501	predicted gene 20501 [Source:MGI Symbol;Acc:MGI:5141966]	bidirectional_promoter_lncRNA
ENSMUSG00000031207	1288.81	0.775409	0.224589	1.90975e-05	0.000533317	4.6493e-05	17698	Msn	moesin [Source:MGI Symbol;Acc:MGI:97167]	protein_coding
ENSMUSG00000026880	396.045	1.0499	0.327753	1.88176e-05	0.00052625	0.000112409	13830	Stom	stomatin [Source:MGI Symbol;Acc:MGI:95403]	protein_coding
ENSMUSG00000013707	5.44821	6.3107	2.7027	1.87583e-05	0.000525885	0.00220807	69769	Tnfaip8l2	tumor necrosis factor, alpha-induced protein 8-like 2 [Source:MGI Symbol;Acc:MGI:1917019]	protein_coding
ENSMUSG00000030711	34.9057	-0.836658	0.233082	1.87778e-05	0.000525885	2.66761e-05	20887	Sult1a1	sulfotransferase family 1A, phenol-preferring, member 1 [Source:MGI Symbol;Acc:MGI:102896]	protein_coding
ENSMUSG00000035653	1773.92	0.310426	0.0794311	1.85032e-05	0.000519677	7.89269e-06	238205	Lrfn5	leucine rich repeat and fibronectin type III domain containing 5 [Source:MGI Symbol;Acc:MGI:2144814]	protein_coding
ENSMUSG00000085007	44.9184	0.85915	0.242842	1.84248e-05	0.000518218	3.30437e-05	100503068	Gm11549	predicted gene 11549 [Source:MGI Symbol;Acc:MGI:3650339]	protein_coding
ENSMUSG00000105813	48.1426	1.2515	0.368346	1.84041e-05	0.000518218	5.70081e-05	NA	Gm42928	predicted gene 42928 [Source:MGI Symbol;Acc:MGI:5663065]	TEC
ENSMUSG00000055435	629.224	-0.727651	0.204707	1.82989e-05	0.000516155	3.06583e-05	17132	Maf	avian musculoaponeurotic fibrosarcoma oncogene homolog [Source:MGI Symbol;Acc:MGI:96909]	protein_coding
ENSMUSG00000040612	3690.96	0.530433	0.144008	1.81952e-05	0.00051397	1.94734e-05	100039795	Ildr2	immunoglobulin-like domain containing receptor 2 [Source:MGI Symbol;Acc:MGI:1196370]	protein_coding
ENSMUSG00000051243	1836.1	-0.521855	0.140014	1.815e-05	0.000513431	1.66087e-05	320563	Islr2	immunoglobulin superfamily containing leucine-rich repeat 2 [Source:MGI Symbol;Acc:MGI:2444277]	protein_coding
ENSMUSG00000024143	1017.69	-0.420128	0.11145	1.79989e-05	0.000509893	1.34119e-05	104215	Rhoq	ras homolog family member Q [Source:MGI Symbol;Acc:MGI:1931553]	protein_coding
ENSMUSG00000024647	221.883	-0.640756	0.175972	1.7999e-05	0.000509893	2.26142e-05	12405	Cbln2	cerebellin 2 precursor protein [Source:MGI Symbol;Acc:MGI:88282]	protein_coding
ENSMUSG00000024737	26.967	1.6652	0.480118	1.79394e-05	0.000509675	4.34421e-05	65221	Slc15a3	solute carrier family 15, member 3 [Source:MGI Symbol;Acc:MGI:1929691]	protein_coding
ENSMUSG00000031378	373.196	0.471105	0.12615	1.75775e-05	0.000500119	1.6009e-05	11666	Abcd1	ATP-binding cassette, sub-family D (ALD), member 1 [Source:MGI Symbol;Acc:MGI:1349215]	protein_coding
ENSMUSG00000043099	67.9334	-0.926762	0.257963	1.75728e-05	0.000500119	2.64857e-05	15248	Hic1	hypermethylated in cancer 1 [Source:MGI Symbol;Acc:MGI:1338010]	protein_coding
ENSMUSG00000033161	10046.9	0.500089	0.135271	1.68611e-05	0.00048113	1.87904e-05	11928	Atp1a1	ATPase, Na+/K+ transporting, alpha 1 polypeptide [Source:MGI Symbol;Acc:MGI:88105]	protein_coding
ENSMUSG00000020027	818.009	0.721643	0.204463	1.67443e-05	0.000478491	3.46048e-05	216233	Socs2	suppressor of cytokine signaling 2 [Source:MGI Symbol;Acc:MGI:1201787]	protein_coding
ENSMUSG00000030718	2712.01	0.340556	0.086901	1.65715e-05	0.000474245	7.4943e-06	72590	Ppme1	protein phosphatase methylesterase 1 [Source:MGI Symbol;Acc:MGI:1919840]	protein_coding
ENSMUSG00000059447	950.944	-0.331896	0.084555	1.64221e-05	0.000470656	7.16988e-06	231086	Hadhb	hydroxyacyl-CoA dehydrogenase trifunctional multienzyme complex subunit beta [Source:MGI Symbol;Acc:MGI:2136381]	protein_coding
ENSMUSG00000020014	182.594	0.88577	0.24734	1.6219e-05	0.000465515	2.78345e-05	380654	Cfap54	cilia and flagella associated protein 54 [Source:MGI Symbol;Acc:MGI:1922208]	protein_coding
ENSMUSG00000074505	1388.04	-0.772009	0.216845	1.61869e-05	0.000465273	3.00284e-05	270120	Fat3	FAT atypical cadherin 3 [Source:MGI Symbol;Acc:MGI:2444314]	protein_coding
ENSMUSG00000113642	138.212	0.525017	0.140009	1.5549e-05	0.000447592	1.48441e-05	NA	Gm49329	predicted gene, 49329 [Source:MGI Symbol;Acc:MGI:6121514]	transcribed_unprocessed_pseudogene
ENSMUSG00000036923	89.2516	0.802727	0.221772	1.54718e-05	0.000446024	2.40997e-05	216021	Stox1	storkhead box 1 [Source:MGI Symbol;Acc:MGI:2684909]	protein_coding
ENSMUSG00000020523	484.214	-0.365236	0.093377	1.53443e-05	0.000442999	7.75876e-06	67726	Fam114a2	family with sequence similarity 114, member A2 [Source:MGI Symbol;Acc:MGI:1917629]	protein_coding
ENSMUSG00000040253	136.867	0.723978	0.198073	1.52768e-05	0.000441701	2.18321e-05	229900	Gbp7	guanylate binding protein 7 [Source:MGI Symbol;Acc:MGI:2444421]	protein_coding
ENSMUSG00000035929	245.71	1.90218	0.574712	1.52316e-05	0.000441044	7.64852e-05	15015	H2-Q4	histocompatibility 2, Q region locus 4 [Source:MGI Symbol;Acc:MGI:95933]	protein_coding
ENSMUSG00000028149	5158.72	0.292217	0.0722524	1.51562e-05	0.000439508	3.85354e-06	229877	Rap1gds1	RAP1, GTP-GDP dissociation stimulator 1 [Source:MGI Symbol;Acc:MGI:2385189]	protein_coding
ENSMUSG00000029910	347.296	0.512199	0.13726	1.49505e-05	0.000434184	1.62478e-05	56150	Mad2l1	MAD2 mitotic arrest deficient-like 1 [Source:MGI Symbol;Acc:MGI:1860374]	protein_coding
ENSMUSG00000021943	312.685	-0.851202	0.240714	1.48788e-05	0.000432743	3.39288e-05	14560	Gdf10	growth differentiation factor 10 [Source:MGI Symbol;Acc:MGI:95684]	protein_coding
ENSMUSG00000021364	805.639	-0.258964	0.0635392	1.46841e-05	0.000427933	3.35165e-06	54326	Elovl2	elongation of very long chain fatty acids (FEN1/Elo2, SUR4/Elo3, yeast)-like 2 [Source:MGI Symbol;Acc:MGI:1858960]	protein_coding
ENSMUSG00000096351	63.7846	0.762919	0.208686	1.46917e-05	0.000427933	2.15278e-05	231004	Samd11	sterile alpha motif domain containing 11 [Source:MGI Symbol;Acc:MGI:2446220]	protein_coding
ENSMUSG00000036862	1707.08	-0.33651	0.0856527	1.46427e-05	0.000427776	6.91542e-06	233651	Dchs1	dachsous cadherin related 1 [Source:MGI Symbol;Acc:MGI:2685011]	protein_coding
ENSMUSG00000021670	8479.69	0.413607	0.107592	1.46066e-05	0.000427357	9.12253e-06	15357	Hmgcr	3-hydroxy-3-methylglutaryl-Coenzyme A reductase [Source:MGI Symbol;Acc:MGI:96159]	protein_coding
ENSMUSG00000020696	67.7892	0.725777	0.198047	1.45308e-05	0.000425773	2.09185e-05	67338	Rffl	ring finger and FYVE like domain containing protein [Source:MGI Symbol;Acc:MGI:1914588]	protein_coding
ENSMUSG00000024227	11.978	-1.93347	0.551905	1.45184e-05	0.000425773	3.78703e-05	69239	Pdzph1	PDZ and pleckstrin homology domains 1 [Source:MGI Symbol;Acc:MGI:1916489]	protein_coding
ENSMUSG00000020284	474.63	0.420715	0.109564	1.41313e-05	0.000415309	9.21078e-06	67884	Cfap410	cilia and flagella associated protein 410 [Source:MGI Symbol;Acc:MGI:1915134]	protein_coding
ENSMUSG00000023927	2339.24	-0.442429	0.115848	1.40127e-05	0.000412439	1.03758e-05	20230	Satb1	special AT-rich sequence binding protein 1 [Source:MGI Symbol;Acc:MGI:105084]	protein_coding
ENSMUSG00000040229	3.57704	5.72692	2.50983	1.38543e-05	0.000408389	0.00256419	23890	Gpr34	G protein-coupled receptor 34 [Source:MGI Symbol;Acc:MGI:1346334]	protein_coding
ENSMUSG00000006403	242.634	0.959192	0.274548	1.37662e-05	0.000406628	4.03361e-05	240913	Adamts4	a disintegrin-like and metallopeptidase (reprolysin type) with thrombospondin type 1 motif, 4 [Source:MGI Symbol;Acc:MGI:1339949]	protein_coding
ENSMUSG00000037995	294.511	-0.517947	0.136389	1.37738e-05	0.000406628	1.16334e-05	93842	Igsf9	immunoglobulin superfamily, member 9 [Source:MGI Symbol;Acc:MGI:2135283]	protein_coding
ENSMUSG00000040026	23.305	3.13149	0.897736	1.35797e-05	0.000402289	4.1098e-05	20210	Saa3	serum amyloid A 3 [Source:MGI Symbol;Acc:MGI:98223]	protein_coding
ENSMUSG00000052981	4266.15	0.440003	0.115013	1.35859e-05	0.000402289	1.0097e-05	76980	Ube2ql1	ubiquitin-conjugating enzyme E2Q family-like 1 [Source:MGI Symbol;Acc:MGI:1924230]	protein_coding
ENSMUSG00000024186	92.7756	0.648704	0.174182	1.35224e-05	0.000401622	1.6851e-05	50782	Rgs11	regulator of G-protein signaling 11 [Source:MGI Symbol;Acc:MGI:1354739]	protein_coding
ENSMUSG00000010064	1731.06	-0.375858	0.0958489	1.33347e-05	0.00039795	7.29936e-06	76257	Slc38a3	solute carrier family 38, member 3 [Source:MGI Symbol;Acc:MGI:1923507]	protein_coding
ENSMUSG00000022351	5811.98	0.317599	0.0798904	1.33394e-05	0.00039795	5.25674e-06	20775	Sqle	squalene epoxidase [Source:MGI Symbol;Acc:MGI:109296]	protein_coding
ENSMUSG00000040084	182.207	0.606175	0.163733	1.33194e-05	0.00039795	1.81322e-05	12236	Bub1b	BUB1B, mitotic checkpoint serine/threonine kinase [Source:MGI Symbol;Acc:MGI:1333889]	protein_coding
ENSMUSG00000090291	67.4777	0.885678	0.243832	1.33781e-05	0.00039795	2.34275e-05	278795	Lrrc10b	leucine rich repeat containing 10B [Source:MGI Symbol;Acc:MGI:2685551]	protein_coding
ENSMUSG00000114687	51.1766	0.923592	0.253176	1.33785e-05	0.00039795	2.2298e-05	NA	Gm5452	predicted gene 5452 [Source:MGI Symbol;Acc:MGI:3645281]	processed_pseudogene
ENSMUSG00000112148	10.1515	3.89484	1.07922	1.3251e-05	0.000397165	2.46373e-05	14728	Lilrb4a	leukocyte immunoglobulin-like receptor, subfamily B, member 4A [Source:MGI Symbol;Acc:MGI:102701]	protein_coding
ENSMUSG00000097156	613.576	-0.472817	0.123187	1.32074e-05	0.000396465	9.47502e-06	NA	Gm3764	predicted gene 3764 [Source:MGI Symbol;Acc:MGI:3781938]	lincRNA
ENSMUSG00000023868	1957.88	-0.643745	0.173901	1.29359e-05	0.00038891	1.82633e-05	23984	Pde10a	phosphodiesterase 10A [Source:MGI Symbol;Acc:MGI:1345143]	protein_coding
ENSMUSG00000034659	503.395	0.400151	0.102635	1.27555e-05	0.000384073	8.02939e-06	68539	Tmem109	transmembrane protein 109 [Source:MGI Symbol;Acc:MGI:1915789]	protein_coding
ENSMUSG00000027827	407.182	0.537838	0.143307	1.26896e-05	0.000382944	1.45051e-05	16497	Kcnab1	potassium voltage-gated channel, shaker-related subfamily, beta member 1 [Source:MGI Symbol;Acc:MGI:109155]	protein_coding
ENSMUSG00000075478	1335.39	0.262605	0.0644316	1.26985e-05	0.000382944	3.31191e-06	76965	Slitrk1	SLIT and NTRK-like family, member 1 [Source:MGI Symbol;Acc:MGI:2679446]	protein_coding
ENSMUSG00000025630	1525.46	0.250041	0.060908	1.26526e-05	0.000382737	2.88849e-06	15452	Hprt	hypoxanthine guanine phosphoribosyl transferase [Source:MGI Symbol;Acc:MGI:96217]	protein_coding
ENSMUSG00000036752	6702.58	0.451814	0.117759	1.19777e-05	0.00036288	9.73837e-06	227613	Tubb4b	tubulin, beta 4B class IVB [Source:MGI Symbol;Acc:MGI:1915472]	protein_coding
ENSMUSG00000016386	831.776	0.431646	0.111908	1.19256e-05	0.00036216	8.78253e-06	77015	Mpped2	metallophosphoesterase domain containing 2 [Source:MGI Symbol;Acc:MGI:1924265]	protein_coding
ENSMUSG00000030103	724.059	0.620111	0.166242	1.19355e-05	0.00036216	1.63676e-05	20893	Bhlhe40	basic helix-loop-helix family, member e40 [Source:MGI Symbol;Acc:MGI:1097714]	protein_coding
ENSMUSG00000039632	123.782	0.594096	0.157626	1.19324e-05	0.00036216	1.35193e-05	77609	Ccdc151	coiled-coil domain containing 151 [Source:MGI Symbol;Acc:MGI:1924859]	protein_coding
ENSMUSG00000027495	570.574	-0.389787	0.0987879	1.18624e-05	0.000361618	6.54076e-06	67017	Fam210b	family with sequence similarity 210, member B [Source:MGI Symbol;Acc:MGI:1914267]	protein_coding
ENSMUSG00000049112	164.853	0.713631	0.195098	1.18491e-05	0.000361618	2.10708e-05	18430	Oxtr	oxytocin receptor [Source:MGI Symbol;Acc:MGI:109147]	protein_coding
ENSMUSG00000067235	8.05873	3.10181	0.876986	1.18615e-05	0.000361618	3.37078e-05	15007	H2-Q10	histocompatibility 2, Q region locus 10 [Source:MGI Symbol;Acc:MGI:95929]	protein_coding
ENSMUSG00000025092	2493.71	-0.416993	0.105371	1.18066e-05	0.000361603	5.88867e-06	73442	Hspa12a	heat shock protein 12A [Source:MGI Symbol;Acc:MGI:1920692]	protein_coding
ENSMUSG00000006784	31.6774	1.29115	0.357667	1.16672e-05	0.00035789	2.44577e-05	74407	Ttc25	tetratricopeptide repeat domain 25 [Source:MGI Symbol;Acc:MGI:1921657]	protein_coding
ENSMUSG00000001025	94.8841	1.01279	0.281301	1.15226e-05	0.000354008	2.51838e-05	20200	S100a6	S100 calcium binding protein A6 (calcyclin) [Source:MGI Symbol;Acc:MGI:1339467]	protein_coding
ENSMUSG00000020841	3141.37	0.273482	0.0673187	1.14404e-05	0.000352353	3.64077e-06	12874	Cpd	carboxypeptidase D [Source:MGI Symbol;Acc:MGI:107265]	protein_coding
ENSMUSG00000031659	69.0206	0.828155	0.223231	1.14507e-05	0.000352353	1.76072e-05	11513	Adcy7	adenylate cyclase 7 [Source:MGI Symbol;Acc:MGI:102891]	protein_coding
ENSMUSG00000066233	244.801	0.46089	0.119092	1.13822e-05	0.000351346	8.54228e-06	66079	Tmem42	transmembrane protein 42 [Source:MGI Symbol;Acc:MGI:1277176]	protein_coding
ENSMUSG00000026814	25.266	-1.64999	0.45845	1.12336e-05	0.000347304	2.55541e-05	13805	Eng	endoglin [Source:MGI Symbol;Acc:MGI:95392]	protein_coding
ENSMUSG00000023089	737.355	-0.313134	0.0780858	1.10959e-05	0.000344321	4.47333e-06	68202	Ndufa5	NADH:ubiquinone oxidoreductase subunit A5 [Source:MGI Symbol;Acc:MGI:1915452]	protein_coding
ENSMUSG00000028412	1170.46	0.363603	0.0916634	1.11182e-05	0.000344321	5.59677e-06	100434	Slc44a1	solute carrier family 44, member 1 [Source:MGI Symbol;Acc:MGI:2140592]	protein_coding
ENSMUSG00000037872	927.562	0.421815	0.108216	1.11196e-05	0.000344321	8.16868e-06	13349	Ackr1	atypical chemokine receptor 1 (Duffy blood group) [Source:MGI Symbol;Acc:MGI:1097689]	protein_coding
ENSMUSG00000040811	2623.5	0.629797	0.166228	1.0924e-05	0.000339874	1.2039e-05	72205	Eml2	echinoderm microtubule associated protein like 2 [Source:MGI Symbol;Acc:MGI:1919455]	protein_coding
ENSMUSG00000026959	6227.41	0.376257	0.0947593	1.0906e-05	0.000339852	5.42561e-06	14810	Grin1	glutamate receptor, ionotropic, NMDA1 (zeta 1) [Source:MGI Symbol;Acc:MGI:95819]	protein_coding
ENSMUSG00000033763	7362.07	-0.255611	0.0610212	1.07674e-05	0.000336065	2.15285e-06	244654	Mtss2	MTSS I-BAR domain containing 2 [Source:MGI Symbol;Acc:MGI:3039591]	protein_coding
ENSMUSG00000027452	657.066	-0.432823	0.110172	1.06515e-05	0.000332977	6.97902e-06	68738	Acss1	acyl-CoA synthetase short-chain family member 1 [Source:MGI Symbol;Acc:MGI:1915988]	protein_coding
ENSMUSG00000024206	99.744	0.709903	0.188496	1.05638e-05	0.000331205	1.37351e-05	19725	Rfx2	regulatory factor X, 2 (influences HLA class II expression) [Source:MGI Symbol;Acc:MGI:106583]	protein_coding
ENSMUSG00000036036	508.677	-0.503284	0.129921	1.05779e-05	0.000331205	8.46388e-06	22715	Zfp57	zinc finger protein 57 [Source:MGI Symbol;Acc:MGI:99204]	protein_coding
ENSMUSG00000090124	12.2513	3.50291	0.952195	1.05271e-05	0.000330668	1.97546e-05	394432	Ugt1a7c	UDP glucuronosyltransferase 1 family, polypeptide A7C [Source:MGI Symbol;Acc:MGI:3032636]	protein_coding
ENSMUSG00000032649	211.97	0.527888	0.137179	1.04887e-05	0.000329991	9.0358e-06	269132	Colgalt2	collagen beta(1-O)galactosyltransferase 2 [Source:MGI Symbol;Acc:MGI:2138232]	protein_coding
ENSMUSG00000055415	44.5699	0.877459	0.234942	1.03292e-05	0.000325493	1.58906e-05	319767	Atp10b	ATPase, class V, type 10B [Source:MGI Symbol;Acc:MGI:2442688]	protein_coding
ENSMUSG00000020878	18.2021	1.6931	0.4653	1.02406e-05	0.00032322	2.29363e-05	69297	Lrrc46	leucine rich repeat containing 46 [Source:MGI Symbol;Acc:MGI:1916547]	protein_coding
ENSMUSG00000023011	2351.97	0.358976	0.090092	1.01809e-05	0.000321855	5.14683e-06	72393	Faim2	Fas apoptotic inhibitory molecule 2 [Source:MGI Symbol;Acc:MGI:1919643]	protein_coding
ENSMUSG00000037492	340.853	-0.89712	0.245323	1.00148e-05	0.000317114	2.12232e-05	320158	Zmat4	zinc finger, matrin type 4 [Source:MGI Symbol;Acc:MGI:2443497]	protein_coding
ENSMUSG00000028542	605.731	-0.721857	0.190576	9.86619e-06	0.000312913	1.21413e-05	14664	Slc6a9	solute carrier family 6 (neurotransmitter transporter, glycine), member 9 [Source:MGI Symbol;Acc:MGI:95760]	protein_coding
ENSMUSG00000022514	382.185	0.461921	0.118498	9.84599e-06	0.000312777	8.09912e-06	16180	Il1rap	interleukin 1 receptor accessory protein [Source:MGI Symbol;Acc:MGI:104975]	protein_coding
ENSMUSG00000039809	5507.4	0.253851	0.0625122	9.8231e-06	0.000312556	3.68223e-06	242425	Gabbr2	gamma-aminobutyric acid (GABA) B receptor, 2 [Source:MGI Symbol;Acc:MGI:2386030]	protein_coding
ENSMUSG00000020614	75.0718	-0.750186	0.198338	9.59364e-06	0.000305751	1.23495e-05	208659	Fam20a	family with sequence similarity 20, member A [Source:MGI Symbol;Acc:MGI:2388266]	protein_coding
ENSMUSG00000021486	2817.68	0.363959	0.0912793	9.56312e-06	0.000305274	4.98547e-06	66494	Prelid1	PRELI domain containing 1 [Source:MGI Symbol;Acc:MGI:1913744]	protein_coding
ENSMUSG00000020143	14.2107	2.46589	0.678242	9.45398e-06	0.000302281	2.3099e-05	94176	Dock2	dedicator of cyto-kinesis 2 [Source:MGI Symbol;Acc:MGI:2149010]	protein_coding
ENSMUSG00000022453	227.589	0.59617	0.156193	9.34186e-06	0.000299183	1.05634e-05	17939	Naga	N-acetyl galactosaminidase, alpha [Source:MGI Symbol;Acc:MGI:1261422]	protein_coding
ENSMUSG00000015766	870.508	-0.450821	0.114119	9.17826e-06	0.000294424	6.24313e-06	13860	Eps8	epidermal growth factor receptor pathway substrate 8 [Source:MGI Symbol;Acc:MGI:104684]	protein_coding
ENSMUSG00000063428	84.8739	0.83202	0.22068	9.15738e-06	0.000294235	1.33045e-05	70503	Ddo	D-aspartate oxidase [Source:MGI Symbol;Acc:MGI:1925528]	protein_coding
ENSMUSG00000027331	205.846	0.638091	0.167152	9.00719e-06	0.000289884	1.04696e-05	51944	Knstrn	kinetochore-localized astrin/SPAG5 binding [Source:MGI Symbol;Acc:MGI:1289298]	protein_coding
ENSMUSG00000015944	2871.78	-0.244974	0.0581632	8.81106e-06	0.000284037	1.92846e-06	80909	Castor2	cytosolic arginine sensor for mTORC1 subunit 2 [Source:MGI Symbol;Acc:MGI:1933384]	protein_coding
ENSMUSG00000024352	43.7489	1.00814	0.269093	8.80641e-06	0.000284037	1.49591e-05	71242	Spata24	spermatogenesis associated 24 [Source:MGI Symbol;Acc:MGI:1918492]	protein_coding
ENSMUSG00000049281	3902.93	0.269141	0.064786	8.75968e-06	0.000283311	2.43838e-06	235281	Scn3b	sodium channel, voltage-gated, type III, beta [Source:MGI Symbol;Acc:MGI:1918882]	protein_coding
ENSMUSG00000048562	86.8259	-0.89586	0.238177	8.68062e-06	0.000281218	1.41717e-05	320145	Sp8	trans-acting transcription factor 8 [Source:MGI Symbol;Acc:MGI:2443471]	protein_coding
ENSMUSG00000004040	2595.97	0.841946	0.235229	8.62591e-06	0.000279907	2.82252e-05	20848	Stat3	signal transducer and activator of transcription 3 [Source:MGI Symbol;Acc:MGI:103038]	protein_coding
ENSMUSG00000022849	107.1	-0.528218	0.135174	8.49789e-06	0.000276209	7.95965e-06	66667	Hspbap1	Hspb associated protein 1 [Source:MGI Symbol;Acc:MGI:1913917]	protein_coding
ENSMUSG00000021069	52.3941	0.989726	0.263267	8.34349e-06	0.000271641	1.42818e-05	110095	Pygl	liver glycogen phosphorylase [Source:MGI Symbol;Acc:MGI:97829]	protein_coding
ENSMUSG00000006517	1761.13	0.744405	0.20002	8.31239e-06	0.000271078	1.69739e-05	192156	Mvd	mevalonate (diphospho) decarboxylase [Source:MGI Symbol;Acc:MGI:2179327]	protein_coding
ENSMUSG00000033253	543.176	-0.389317	0.096543	8.21366e-06	0.000268304	4.03684e-06	230676	Szt2	SZT2 subunit of KICSTOR complex [Source:MGI Symbol;Acc:MGI:3033336]	protein_coding
ENSMUSG00000037014	93.1736	0.627212	0.163344	8.19461e-06	0.000268304	9.29877e-06	20608	Sstr4	somatostatin receptor 4 [Source:MGI Symbol;Acc:MGI:105372]	protein_coding
ENSMUSG00000104494	9.77395	2.61635	0.679776	8.21061e-06	0.000268304	8.9504e-06	NA	Gm37111	predicted gene, 37111 [Source:MGI Symbol;Acc:MGI:5610339]	TEC
ENSMUSG00000053291	913.428	0.462815	0.117594	8.13981e-06	0.000267225	6.72445e-06	19342	Rab4b	RAB4B, member RAS oncogene family [Source:MGI Symbol;Acc:MGI:105071]	protein_coding
ENSMUSG00000020654	1152.22	0.296153	0.071548	8.06904e-06	0.000265346	2.68064e-06	104111	Adcy3	adenylate cyclase 3 [Source:MGI Symbol;Acc:MGI:99675]	protein_coding
ENSMUSG00000060176	63.1435	0.888021	0.235185	7.96552e-06	0.000262381	1.27712e-05	75050	Kif27	kinesin family member 27 [Source:MGI Symbol;Acc:MGI:1922300]	protein_coding
ENSMUSG00000062785	842.08	0.362239	0.0891344	7.92267e-06	0.000261408	3.55826e-06	16504	Kcnc3	potassium voltage gated channel, Shaw-related subfamily, member 3 [Source:MGI Symbol;Acc:MGI:96669]	protein_coding
ENSMUSG00000038393	676.883	0.866364	0.229506	7.88333e-06	0.000260548	1.29834e-05	56338	Txnip	thioredoxin interacting protein [Source:MGI Symbol;Acc:MGI:1889549]	protein_coding
ENSMUSG00000034652	6.67219	3.7475	0.948885	7.8527e-06	0.000259973	6.30279e-06	217303	Cd300a	CD300A molecule [Source:MGI Symbol;Acc:MGI:2443411]	protein_coding
ENSMUSG00000058454	2716.14	0.444292	0.113651	7.81397e-06	0.000259128	7.82565e-06	13360	Dhcr7	7-dehydrocholesterol reductase [Source:MGI Symbol;Acc:MGI:1298378]	protein_coding
ENSMUSG00000025650	89.9344	-0.941727	0.247734	7.69976e-06	0.000255773	1.14356e-05	12836	Col7a1	collagen, type VII, alpha 1 [Source:MGI Symbol;Acc:MGI:88462]	protein_coding
ENSMUSG00000027715	372.6	0.422177	0.105632	7.62871e-06	0.000253842	4.93163e-06	12428	Ccna2	cyclin A2 [Source:MGI Symbol;Acc:MGI:108069]	protein_coding
ENSMUSG00000051295	28.3861	-1.07951	0.284846	7.60959e-06	0.000253842	1.19368e-05	319562	9630028B13Rik	RIKEN cDNA 9630028B13 gene [Source:MGI Symbol;Acc:MGI:2442281]	lincRNA
ENSMUSG00000052151	32.902	1.23848	0.330793	7.61728e-06	0.000253842	1.51894e-05	50784	Plpp2	phospholipid phosphatase 2 [Source:MGI Symbol;Acc:MGI:1354945]	protein_coding
ENSMUSG00000048031	28.0392	2.02636	0.612252	7.34578e-06	0.000245677	7.69172e-05	329693	Fcrl5	Fc receptor-like 5 [Source:MGI Symbol;Acc:MGI:3053558]	protein_coding
ENSMUSG00000066129	1279.96	0.433187	0.108351	7.26813e-06	0.000243495	4.88004e-06	76484	Kndc1	kinase non-catalytic C-lobe domain (KIND) containing 1 [Source:MGI Symbol;Acc:MGI:1923734]	protein_coding
ENSMUSG00000043456	532.707	-0.735453	0.191696	7.01651e-06	0.000235467	9.82597e-06	243937	Zfp536	zinc finger protein 536 [Source:MGI Symbol;Acc:MGI:1926102]	protein_coding
ENSMUSG00000005087	707.467	1.09582	0.31497	6.85893e-06	0.000230573	4.31705e-05	12505	Cd44	CD44 antigen [Source:MGI Symbol;Acc:MGI:88338]	protein_coding
ENSMUSG00000050855	288.421	-0.55001	0.139289	6.85803e-06	0.000230573	6.48086e-06	233057	Zfp940	zinc finger protein 940 [Source:MGI Symbol;Acc:MGI:2446235]	protein_coding
ENSMUSG00000093938	5.89488	4.71105	1.46027	6.75104e-06	0.000227726	0.000106234	216984	Evi2b	ecotropic viral integration site 2b [Source:MGI Symbol;Acc:MGI:1890682]	protein_coding
ENSMUSG00000024769	119.995	-0.98975	0.259772	6.54662e-06	0.000221211	1.08494e-05	240505	Cdc42bpg	CDC42 binding protein kinase gamma (DMPK-like) [Source:MGI Symbol;Acc:MGI:2652845]	protein_coding
ENSMUSG00000022831	14.0393	2.12671	0.555867	6.52287e-06	0.000220788	1.00056e-05	15163	Hcls1	hematopoietic cell specific Lyn substrate 1 [Source:MGI Symbol;Acc:MGI:104568]	protein_coding
ENSMUSG00000070305	115.33	1.06218	0.29274	6.48192e-06	0.000219781	2.37597e-05	319742	Mpzl3	myelin protein zero-like 3 [Source:MGI Symbol;Acc:MGI:2442647]	protein_coding
ENSMUSG00000039197	706.073	-0.327302	0.0775926	6.46899e-06	0.000219722	1.85688e-06	11534	Adk	adenosine kinase [Source:MGI Symbol;Acc:MGI:87930]	protein_coding
ENSMUSG00000037143	103.836	0.913368	0.242079	6.35694e-06	0.00021629	1.30901e-05	78774	Cfap61	cilia and flagella associated protein 61 [Source:MGI Symbol;Acc:MGI:1926024]	protein_coding
ENSMUSG00000024302	2735.47	-0.292027	0.0693007	6.21808e-06	0.000211933	1.9045e-06	13527	Dtna	dystrobrevin alpha [Source:MGI Symbol;Acc:MGI:106039]	protein_coding
ENSMUSG00000060550	37.5364	2.23495	0.623949	6.18064e-06	0.000211023	2.74455e-05	NA	H2-Q7	histocompatibility 2, Q region locus 7 [Source:MGI Symbol;Acc:MGI:95936]	protein_coding
ENSMUSG00000060716	134.953	0.635336	0.162073	6.15821e-06	0.000210624	7.36432e-06	211945	Plekhh1	pleckstrin homology domain containing, family H (with MyTH4 domain) member 1 [Source:MGI Symbol;Acc:MGI:2144989]	protein_coding
ENSMUSG00000021732	35.2724	1.12747	0.295025	6.08901e-06	0.00020862	1.02824e-05	14165	Fgf10	fibroblast growth factor 10 [Source:MGI Symbol;Acc:MGI:1099809]	protein_coding
ENSMUSG00000025427	2625.26	0.353804	0.0862589	6.08654e-06	0.00020862	2.92498e-06	225743	Rnf165	ring finger protein 165 [Source:MGI Symbol;Acc:MGI:2444521]	protein_coding
ENSMUSG00000040721	335.079	-0.442331	0.10911	6.07131e-06	0.00020862	3.80923e-06	239102	Zfhx2	zinc finger homeobox 2 [Source:MGI Symbol;Acc:MGI:2686934]	protein_coding
ENSMUSG00000000441	2096.81	-0.292212	0.0691545	5.94748e-06	0.000204844	1.73935e-06	110157	Raf1	v-raf-leukemia viral oncogene 1 [Source:MGI Symbol;Acc:MGI:97847]	protein_coding
ENSMUSG00000003849	57.5361	-0.670408	0.170687	5.90991e-06	0.000203908	7.10588e-06	18104	Nqo1	NAD(P)H dehydrogenase, quinone 1 [Source:MGI Symbol;Acc:MGI:103187]	protein_coding
ENSMUSG00000031155	783.737	0.341361	0.0821719	5.84558e-06	0.000202043	2.46798e-06	18715	Pim2	proviral integration site 2 [Source:MGI Symbol;Acc:MGI:97587]	protein_coding
ENSMUSG00000020527	96.1601	-0.612427	0.154861	5.82569e-06	0.00020187	6.0065e-06	66196	Myo19	myosin XIX [Source:MGI Symbol;Acc:MGI:1913446]	protein_coding
ENSMUSG00000021180	385.671	-0.657973	0.167984	5.8303e-06	0.00020187	7.5596e-06	73086	Rps6ka5	ribosomal protein S6 kinase, polypeptide 5 [Source:MGI Symbol;Acc:MGI:1920336]	protein_coding
ENSMUSG00000056258	4088.8	0.702958	0.184759	5.59043e-06	0.00019425	1.11411e-05	110862	Kcnq3	potassium voltage-gated channel, subfamily Q, member 3 [Source:MGI Symbol;Acc:MGI:1336181]	protein_coding
ENSMUSG00000028278	2719.09	0.500291	0.126545	5.51904e-06	0.000192109	6.18356e-06	52187	Rragd	Ras-related GTP binding D [Source:MGI Symbol;Acc:MGI:1098604]	protein_coding
ENSMUSG00000038346	623.774	-0.292512	0.0689925	5.47201e-06	0.000190811	1.64886e-06	269800	Zfp384	zinc finger protein 384 [Source:MGI Symbol;Acc:MGI:2443203]	protein_coding
ENSMUSG00000032854	456.032	1.07213	0.288507	5.36673e-06	0.000187473	1.7225e-05	22239	Ugt8a	UDP galactosyltransferase 8A [Source:MGI Symbol;Acc:MGI:109522]	protein_coding
ENSMUSG00000030214	12.8704	4.45442	1.19062	5.18129e-06	0.000181317	1.54224e-05	66857	Plbd1	phospholipase B domain containing 1 [Source:MGI Symbol;Acc:MGI:1914107]	protein_coding
ENSMUSG00000030226	1935.53	-0.812315	0.211657	5.07297e-06	0.000177844	9.56294e-06	109593	Lmo3	LIM domain only 3 [Source:MGI Symbol;Acc:MGI:102810]	protein_coding
ENSMUSG00000098112	4.57445	6.12197	2.55917	4.93621e-06	0.000173359	0.00185082	668218	Bin2	bridging integrator 2 [Source:MGI Symbol;Acc:MGI:3611448]	protein_coding
ENSMUSG00000086596	28.0621	1.71603	0.458648	4.90313e-06	0.000172506	1.5306e-05	382111	Susd5	sushi domain containing 5 [Source:MGI Symbol;Acc:MGI:2685972]	protein_coding
ENSMUSG00000044628	1079.29	0.524765	0.128648	4.86792e-06	0.000171575	3.23247e-06	68846	Rnf208	ring finger protein 208 [Source:MGI Symbol;Acc:MGI:1916096]	protein_coding
ENSMUSG00000036395	51.9301	0.939886	0.24022	4.76864e-06	0.000168378	7.62608e-06	244757	Glb1l2	galactosidase, beta 1-like 2 [Source:MGI Symbol;Acc:MGI:2388283]	protein_coding
ENSMUSG00000031740	211.602	-1.07763	0.275429	4.65399e-06	0.000164625	7.69235e-06	17390	Mmp2	matrix metallopeptidase 2 [Source:MGI Symbol;Acc:MGI:97009]	protein_coding
ENSMUSG00000003354	181.586	0.51243	0.12702	4.63699e-06	0.00016432	3.99058e-06	105833	Ccdc65	coiled-coil domain containing 65 [Source:MGI Symbol;Acc:MGI:2146001]	protein_coding
ENSMUSG00000031636	35.1089	-1.13043	0.287759	4.61195e-06	0.000163728	7.04245e-06	53318	Pdlim3	PDZ and LIM domain 3 [Source:MGI Symbol;Acc:MGI:1859274]	protein_coding
ENSMUSG00000013584	187.268	-0.989083	0.249943	4.46937e-06	0.00015901	5.94732e-06	19378	Aldh1a2	aldehyde dehydrogenase family 1, subfamily A2 [Source:MGI Symbol;Acc:MGI:107928]	protein_coding
ENSMUSG00000020029	6050.11	0.333787	0.0791193	4.45073e-06	0.00015901	1.83338e-06	71207	Nudt4	nudix (nucleoside diphosphate linked moiety X)-type motif 4 [Source:MGI Symbol;Acc:MGI:1918457]	protein_coding
ENSMUSG00000022696	437.972	0.608188	0.152009	4.46299e-06	0.00015901	4.72641e-06	320007	Sidt1	SID1 transmembrane family, member 1 [Source:MGI Symbol;Acc:MGI:2443155]	protein_coding
ENSMUSG00000045657	208.168	0.411357	0.0993033	4.47095e-06	0.00015901	2.61887e-06	93881	Pcdhb10	protocadherin beta 10 [Source:MGI Symbol;Acc:MGI:2136745]	protein_coding
ENSMUSG00000027893	3854.75	-0.259456	0.0597735	4.33731e-06	0.000155383	1.04671e-06	229709	Ahcyl1	S-adenosylhomocysteine hydrolase-like 1 [Source:MGI Symbol;Acc:MGI:2385184]	protein_coding
ENSMUSG00000023175	8366.24	0.469452	0.114635	4.23371e-06	0.000151949	3.03697e-06	12215	Bsg	basigin [Source:MGI Symbol;Acc:MGI:88208]	protein_coding
ENSMUSG00000061410	2437.82	-0.292778	0.0678398	4.17554e-06	0.000150396	1.18908e-06	142682	Zcchc14	zinc finger, CCHC domain containing 14 [Source:MGI Symbol;Acc:MGI:2159407]	protein_coding
ENSMUSG00000075296	93.796	1.07661	0.287385	4.18276e-06	0.000150396	1.50738e-05	621603	Aldh3b2	aldehyde dehydrogenase 3 family, member B2 [Source:MGI Symbol;Acc:MGI:2147613]	protein_coding
ENSMUSG00000097462	11.478	1.97017	0.496359	4.1779e-06	0.000150396	5.48253e-06	330385	9530026P05Rik	RIKEN cDNA 9530026P05 gene [Source:MGI Symbol;Acc:MGI:1924659]	antisense
ENSMUSG00000007080	164.557	0.594736	0.147655	4.06583e-06	0.000146999	4.08401e-06	18973	Pole	polymerase (DNA directed), epsilon [Source:MGI Symbol;Acc:MGI:1196391]	protein_coding
ENSMUSG00000027469	515.777	0.3944	0.094434	4.02348e-06	0.000145736	2.20651e-06	72119	Tpx2	TPX2, microtubule-associated [Source:MGI Symbol;Acc:MGI:1919369]	protein_coding
ENSMUSG00000051483	992.447	-0.252562	0.0583899	4.01979e-06	0.000145736	1.14071e-06	12408	Cbr1	carbonyl reductase 1 [Source:MGI Symbol;Acc:MGI:88284]	protein_coding
ENSMUSG00000036304	575.622	0.595073	0.149245	3.98807e-06	0.000144988	5.03913e-06	332175	Zdhhc23	zinc finger, DHHC domain containing 23 [Source:MGI Symbol;Acc:MGI:2685625]	protein_coding
ENSMUSG00000071265	699.543	0.816694	0.212798	3.95562e-06	0.000144076	9.65056e-06	74284	1700086L19Rik	RIKEN cDNA 1700086L19 gene [Source:MGI Symbol;Acc:MGI:1921534]	transcribed_unitary_pseudogene
ENSMUSG00000021495	726.485	-0.341744	0.0802531	3.93037e-06	0.000143422	1.52396e-06	212483	Fam193b	family with sequence similarity 193, member B [Source:MGI Symbol;Acc:MGI:2385851]	protein_coding
ENSMUSG00000031872	473.057	0.912736	0.240019	3.85255e-06	0.000140844	1.12391e-05	65115	Bean1	brain expressed, associated with Nedd4, 1 [Source:MGI Symbol;Acc:MGI:1929597]	protein_coding
ENSMUSG00000067586	1179.65	1.79504	0.534289	3.75325e-06	0.00013747	6.81901e-05	13610	S1pr3	sphingosine-1-phosphate receptor 3 [Source:MGI Symbol;Acc:MGI:1339365]	protein_coding
ENSMUSG00000042788	11.928	2.25273	0.599469	3.74216e-06	0.00013732	1.43923e-05	329831	Fam166b	family with sequence similarity 166, member B [Source:MGI Symbol;Acc:MGI:2445194]	protein_coding
ENSMUSG00000068566	1308.17	0.439759	0.106095	3.73453e-06	0.000137296	2.58808e-06	50918	Myadm	myeloid-associated differentiation marker [Source:MGI Symbol;Acc:MGI:1355332]	protein_coding
ENSMUSG00000026830	46.2828	1.64029	0.42127	3.72557e-06	0.000137224	8.23947e-06	77767	Ermn	ermin, ERM-like protein [Source:MGI Symbol;Acc:MGI:1925017]	protein_coding
ENSMUSG00000059854	86.729	1.29437	0.342054	3.6699e-06	0.000135427	1.22452e-05	244653	Hydin	HYDIN, axonemal central pair apparatus protein [Source:MGI Symbol;Acc:MGI:2389007]	protein_coding
ENSMUSG00000007097	9567.92	-0.796077	0.205721	3.59569e-06	0.000133145	8.62056e-06	98660	Atp1a2	ATPase, Na+/K+ transporting, alpha 2 polypeptide [Source:MGI Symbol;Acc:MGI:88106]	protein_coding
ENSMUSG00000029386	479.782	0.440973	0.105958	3.60126e-06	0.000133145	2.32089e-06	67978	Tctn2	tectonic family member 2 [Source:MGI Symbol;Acc:MGI:1915228]	protein_coding
ENSMUSG00000000202	167.073	-0.750684	0.187461	3.58567e-06	0.00013307	4.67514e-06	72014	Btbd17	BTB (POZ) domain containing 17 [Source:MGI Symbol;Acc:MGI:1919264]	protein_coding
ENSMUSG00000071550	81.5055	1.00627	0.256771	3.56983e-06	0.000132733	7.42941e-06	212517	Cfap44	cilia and flagella associated protein 44 [Source:MGI Symbol;Acc:MGI:1277238]	protein_coding
ENSMUSG00000041797	114.062	-0.601639	0.147272	3.56191e-06	0.00013269	3.11396e-06	217262	Abca9	ATP-binding cassette, sub-family A (ABC1), member 9 [Source:MGI Symbol;Acc:MGI:2386796]	protein_coding
ENSMUSG00000048485	72.8915	-0.777522	0.193048	3.49271e-06	0.000130359	4.13106e-06	215627	Zbtb8b	zinc finger and BTB domain containing 8b [Source:MGI Symbol;Acc:MGI:2387181]	protein_coding
ENSMUSG00000019899	374.896	-0.562337	0.137762	3.48408e-06	0.000130285	3.15326e-06	16773	Lama2	laminin, alpha 2 [Source:MGI Symbol;Acc:MGI:99912]	protein_coding
ENSMUSG00000027955	168.67	-0.704462	0.174414	3.48389e-06	0.000130285	3.89887e-06	68659	Gask1b	golgi associated kinase 1B [Source:MGI Symbol;Acc:MGI:1915909]	protein_coding
ENSMUSG00000041660	28.1194	1.83917	0.481236	3.46983e-06	0.000130285	1.01898e-05	170442	Bbox1	butyrobetaine (gamma), 2-oxoglutarate dioxygenase 1 (gamma-butyrobetaine hydroxylase) [Source:MGI Symbol;Acc:MGI:1891372]	protein_coding
ENSMUSG00000069792	8.17334	6.98393	2.78199	3.477e-06	0.000130285	0.00124654	100034251	Wfdc17	WAP four-disulfide core domain 17 [Source:MGI Symbol;Acc:MGI:3649773]	protein_coding
ENSMUSG00000027583	415.464	0.574477	0.141669	3.38017e-06	0.00012737	3.76683e-06	72147	Zbtb46	zinc finger and BTB domain containing 46 [Source:MGI Symbol;Acc:MGI:1919397]	protein_coding
ENSMUSG00000018166	56.6514	0.976378	0.245681	3.36316e-06	0.000126972	5.36887e-06	13867	Erbb3	erb-b2 receptor tyrosine kinase 3 [Source:MGI Symbol;Acc:MGI:95411]	protein_coding
ENSMUSG00000046352	104.608	-1.09405	0.272997	3.35299e-06	0.000126832	4.5739e-06	14619	Gjb2	gap junction protein, beta 2 [Source:MGI Symbol;Acc:MGI:95720]	protein_coding
ENSMUSG00000038178	1770.1	0.563139	0.138049	3.29358e-06	0.000124826	3.19292e-06	215113	Slc43a2	solute carrier family 43, member 2 [Source:MGI Symbol;Acc:MGI:2442746]	protein_coding
ENSMUSG00000003518	2108.04	0.301603	0.0692365	3.20351e-06	0.000121658	9.28075e-07	72349	Dusp3	dual specificity phosphatase 3 (vaccinia virus phosphatase VH1-related) [Source:MGI Symbol;Acc:MGI:1919599]	protein_coding
ENSMUSG00000118651	26.7025	1.22567	0.309545	3.20381e-06	0.000121658	5.77108e-06	NA	CT030740.1	novel transcript, antisense to Cdc42ep3	antisense
ENSMUSG00000052013	18.5145	2.35901	0.63576	3.19106e-06	0.000121644	1.74791e-05	208154	Btla	B and T lymphocyte associated [Source:MGI Symbol;Acc:MGI:2658978]	protein_coding
ENSMUSG00000025044	23.2319	5.28075	1.35881	3.16641e-06	0.000120939	8.31262e-06	20288	Msr1	macrophage scavenger receptor 1 [Source:MGI Symbol;Acc:MGI:98257]	protein_coding
ENSMUSG00000020895	105.374	0.64253	0.157122	3.09248e-06	0.000118346	3.07515e-06	66910	Tmem107	transmembrane protein 107 [Source:MGI Symbol;Acc:MGI:1914160]	protein_coding
ENSMUSG00000032033	78.5014	0.813622	0.202729	3.06873e-06	0.000117667	4.37356e-06	12023	Barx2	BarH-like homeobox 2 [Source:MGI Symbol;Acc:MGI:109617]	protein_coding
ENSMUSG00000022658	1703.63	-0.364742	0.0852843	3.05638e-06	0.000117422	1.40539e-06	56370	Tagln3	transgelin 3 [Source:MGI Symbol;Acc:MGI:1926784]	protein_coding
ENSMUSG00000034820	1208.8	-0.218838	0.0491345	2.98804e-06	0.000115022	5.99257e-07	269061	Cpsf7	cleavage and polyadenylation specific factor 7 [Source:MGI Symbol;Acc:MGI:1917826]	protein_coding
ENSMUSG00000031613	53.2476	1.50417	0.406947	2.95687e-06	0.000114046	1.90552e-05	15446	Hpgd	hydroxyprostaglandin dehydrogenase 15 (NAD) [Source:MGI Symbol;Acc:MGI:108085]	protein_coding
ENSMUSG00000049625	7.05142	6.9062	2.73325	2.88454e-06	0.000111475	0.00117397	212937	Tifab	TRAF-interacting protein with forkhead-associated domain, family member B [Source:MGI Symbol;Acc:MGI:2385852]	protein_coding
ENSMUSG00000036362	6.34881	6.65316	2.67001	2.81487e-06	0.000108997	0.0013306	74191	P2ry13	purinergic receptor P2Y, G-protein coupled 13 [Source:MGI Symbol;Acc:MGI:1921441]	protein_coding
ENSMUSG00000029925	23.3851	2.78663	0.726652	2.80111e-06	0.000108678	9.91398e-06	21391	Tbxas1	thromboxane A synthase 1, platelet [Source:MGI Symbol;Acc:MGI:98497]	protein_coding
ENSMUSG00000002797	218.114	0.469505	0.11197	2.75582e-06	0.000107133	2.12689e-06	110175	Ggct	gamma-glutamyl cyclotransferase [Source:MGI Symbol;Acc:MGI:95700]	protein_coding
ENSMUSG00000051323	2378.33	0.805163	0.205279	2.74279e-06	0.000106838	7.23458e-06	279653	Pcdh19	protocadherin 19 [Source:MGI Symbol;Acc:MGI:2685563]	protein_coding
ENSMUSG00000021696	135.927	0.933853	0.23224	2.673e-06	0.000104327	4.27519e-06	74559	Elovl7	ELOVL family member 7, elongation of long chain fatty acids (yeast) [Source:MGI Symbol;Acc:MGI:1921809]	protein_coding
ENSMUSG00000071398	61.4561	1.52227	0.386157	2.67288e-06	0.000104327	6.60153e-06	73667	2410004P03Rik	RIKEN cDNA 2410004P03 gene [Source:MGI Symbol;Acc:MGI:1920917]	protein_coding
ENSMUSG00000040836	748.55	-0.375254	0.0869651	2.59088e-06	0.000101525	1.22176e-06	240888	Gpr161	G protein-coupled receptor 161 [Source:MGI Symbol;Acc:MGI:2685054]	protein_coding
ENSMUSG00000096727	42.5021	1.37873	0.344263	2.57574e-06	0.000101134	4.62457e-06	16912	Psmb9	proteasome (prosome, macropain) subunit, beta type 9 (large multifunctional peptidase 2) [Source:MGI Symbol;Acc:MGI:1346526]	protein_coding
ENSMUSG00000064220	80.7393	1.02944	0.256274	2.56276e-06	0.000100826	4.32402e-06	15267	H2ac18	H2A clustered histone 18 [Source:MGI Symbol;Acc:MGI:96097]	protein_coding
ENSMUSG00000061762	35.6381	-1.79405	0.47812	2.51678e-06	9.92156e-05	1.46179e-05	21333	Tac1	tachykinin 1 [Source:MGI Symbol;Acc:MGI:98474]	protein_coding
ENSMUSG00000037362	4893.92	0.982202	0.258494	2.49541e-06	9.85712e-05	1.15341e-05	18133	Ccn3	cellular communication network factor 3 [Source:MGI Symbol;Acc:MGI:109185]	protein_coding
ENSMUSG00000035109	187.95	0.565913	0.136228	2.4838e-06	9.83104e-05	2.49746e-06	271849	Shc4	SHC (Src homology 2 domain containing) family, member 4 [Source:MGI Symbol;Acc:MGI:2655364]	protein_coding
ENSMUSG00000019467	487.153	-0.515983	0.12294	2.46638e-06	9.78182e-05	2.10139e-06	52666	Arhgef25	Rho guanine nucleotide exchange factor (GEF) 25 [Source:MGI Symbol;Acc:MGI:1277173]	protein_coding
[truncated: 494 more rows]
