# Supplementary material for: Mecp2 knock-out astrocytes affect synaptogenesis by interleukin 6 dependent mechanisms
Source: iScience. 2024 Feb 23;27(3):109296. doi: 10.1016/j.isci.2024.109296 (PMC10926209; doi:10.1016/j.isci.2024.109296)
Supplement: Data S1. Tables S1–S10 [file mmc2.zip › Revised tables_2 round/Table S3.DEGs +aKO vs CTRL related to Figure 2.xlsx]

## Sheet: Table S3_KOvsCTRL_padj<0.05
Row.names	baseMean	log2FoldChange	lfcSE	pvalue	padj	svalue	entrezgene	Gene.name	Gene.description	Gene.type
ENSMUSG00000002900	935.126	-0.401473	0.213981	0.00734737	0.049868	0.00778367	16777	Lamb1	laminin B1 [Source:MGI Symbol;Acc:MGI:96743]	protein_coding
ENSMUSG00000036545	111.183	-0.436265	0.235318	0.00734238	0.0498514	0.0082544	216725	Adamts2	a disintegrin-like and metallopeptidase (reprolysin type) with thrombospondin type 1 motif, 2 [Source:MGI Symbol;Acc:MGI:1347356]	protein_coding
ENSMUSG00000027016	203.706	-0.399609	0.195839	0.00733665	0.0498298	0.00526238	241494	Zfp385b	zinc finger protein 385B [Source:MGI Symbol;Acc:MGI:2444734]	protein_coding
ENSMUSG00000049536	186.559	-0.438579	0.225634	0.00733166	0.0498265	0.00656765	237052	Tceal1	transcription elongation factor A (SII)-like 1 [Source:MGI Symbol;Acc:MGI:2385317]	protein_coding
ENSMUSG00000061524	103.317	-0.476882	0.283729	0.00733362	0.0498265	0.0123931	22772	Zic2	zinc finger protein of the cerebellum 2 [Source:MGI Symbol;Acc:MGI:106679]	protein_coding
ENSMUSG00000031626	2341.22	0.3338	0.155066	0.00732791	0.0498221	0.00368285	234214	Sorbs2	sorbin and SH3 domain containing 2 [Source:MGI Symbol;Acc:MGI:1924574]	protein_coding
ENSMUSG00000087252	4.5166	0.994061	0.911765	0.00731492	0.0497511	0.0443275	100270707	Gm14379	predicted gene 14379 [Source:MGI Symbol;Acc:MGI:3649346]	processed_transcript
ENSMUSG00000028820	3841.66	-0.216816	0.092005	0.00730945	0.0497311	0.0020298	71514	Sfpq	splicing factor proline/glutamine rich (polypyrimidine tract binding protein associated) [Source:MGI Symbol;Acc:MGI:1918764]	protein_coding
ENSMUSG00000026960	171.667	-0.297681	0.132251	0.00730218	0.0496989	0.00281057	65103	Arl6ip6	ADP-ribosylation factor-like 6 interacting protein 6 [Source:MGI Symbol;Acc:MGI:1929507]	protein_coding
ENSMUSG00000035206	1123.49	0.277192	0.120817	0.00729542	0.0496702	0.00250122	73218	Sppl2b	signal peptide peptidase like 2B [Source:MGI Symbol;Acc:MGI:1920468]	protein_coding
ENSMUSG00000111329	9.77137	0.738862	0.600587	0.00728196	0.0495957	0.0332681	100101457	A830035O19Rik	RIKEN cDNA A830035O19 gene [Source:MGI Symbol;Acc:MGI:3704334]	antisense
ENSMUSG00000057363	452.965	-0.195245	0.0778513	0.00727598	0.0495722	0.00130998	67883	Uxs1	UDP-glucuronate decarboxylase 1 [Source:MGI Symbol;Acc:MGI:1915133]	protein_coding
ENSMUSG00000023931	16.7502	0.272598	0.542034	0.00727062	0.0495529	0.121212	211482	Efhb	EF hand domain family, member B [Source:MGI Symbol;Acc:MGI:3045296]	protein_coding
ENSMUSG00000039462	13.9994	0.763642	0.648908	0.00725972	0.0494978	0.0373363	12813	Col10a1	collagen, type X, alpha 1 [Source:MGI Symbol;Acc:MGI:88445]	protein_coding
ENSMUSG00000041852	2122.59	-0.296793	0.131587	0.00726002	0.0494978	0.00276771	21411	Tcf20	transcription factor 20 [Source:MGI Symbol;Acc:MGI:108399]	protein_coding
ENSMUSG00000074417	1.65515	0.0734146	0.236248	0.00724727	0.0494453	0.162249	NA	Gm14548	predicted gene 14548 [Source:MGI Symbol;Acc:MGI:3709645]	protein_coding
ENSMUSG00000028370	15.0867	-0.814513	0.879153	0.00724054	0.0494166	0.0595375	18491	Pappa	pregnancy-associated plasma protein A [Source:MGI Symbol;Acc:MGI:97479]	protein_coding
ENSMUSG00000021852	161.375	-0.384208	0.185812	0.00723073	0.0493705	0.00482598	75288	Slc35f4	solute carrier family 35, member F4 [Source:MGI Symbol;Acc:MGI:1922538]	protein_coding
ENSMUSG00000090691	27.3809	0.50632	0.296054	0.00723128	0.0493705	0.0114886	100042100	Gm3667	predicted gene 3667 [Source:MGI Symbol;Acc:MGI:3781843]	protein_coding
ENSMUSG00000061273	1253.44	-0.254748	0.107177	0.00722046	0.049331	0.00188026	236792	Mmgt1	membrane magnesium transporter 1 [Source:MGI Symbol;Acc:MGI:2384305]	protein_coding
ENSMUSG00000061130	1430.17	-0.233409	0.0961294	0.00721337	0.0492997	0.00165922	19043	Ppm1b	protein phosphatase 1B, magnesium dependent, beta isoform [Source:MGI Symbol;Acc:MGI:101841]	protein_coding
ENSMUSG00000043079	1082.44	0.324222	0.15123	0.00720382	0.0492516	0.00379879	104027	Synpo	synaptopodin [Source:MGI Symbol;Acc:MGI:1099446]	protein_coding
ENSMUSG00000101389	2.58746	0.074659	0.236583	0.00719671	0.0492202	0.161298	666907	Ms4a4a	membrane-spanning 4-domains, subfamily A, member 4A [Source:MGI Symbol;Acc:MGI:3643932]	protein_coding
ENSMUSG00000032202	26.211	0.630236	0.511377	0.00718892	0.049184	0.033151	11891	Rab27a	RAB27A, member RAS oncogene family [Source:MGI Symbol;Acc:MGI:1861441]	protein_coding
ENSMUSG00000032452	1118.63	-0.329205	0.149788	0.00718319	0.049162	0.00324055	64085	Clstn2	calsyntenin 2 [Source:MGI Symbol;Acc:MGI:1929897]	protein_coding
ENSMUSG00000007036	835.813	0.228616	0.094742	0.00717891	0.0491584	0.00172664	193742	Abhd16a	abhydrolase domain containing 16A [Source:MGI Symbol;Acc:MGI:99476]	protein_coding
ENSMUSG00000035232	296.805	0.260721	0.11034	0.00718016	0.0491584	0.00199366	236900	Pdk3	pyruvate dehydrogenase kinase, isoenzyme 3 [Source:MGI Symbol;Acc:MGI:2384308]	protein_coding
ENSMUSG00000004771	2955.99	-0.230112	0.0978765	0.00715277	0.0490051	0.00206619	53869	Rab11a	RAB11A, member RAS oncogene family [Source:MGI Symbol;Acc:MGI:1858202]	protein_coding
ENSMUSG00000052105	674.778	-0.331911	0.150174	0.00712003	0.0487978	0.00313429	68617	Mtcl1	microtubule crosslinking factor 1 [Source:MGI Symbol;Acc:MGI:1915867]	protein_coding
ENSMUSG00000023015	621.354	0.283704	0.124952	0.00711663	0.0487916	0.00267184	26934	Racgap1	Rac GTPase-activating protein 1 [Source:MGI Symbol;Acc:MGI:1349423]	protein_coding
ENSMUSG00000031250	2.46457	-0.248841	0.479439	0.00711275	0.048782	0.118105	64103	Tnmd	tenomodulin [Source:MGI Symbol;Acc:MGI:1929885]	protein_coding
ENSMUSG00000025429	40.3135	0.502839	0.281585	0.0071085	0.04877	0.00941893	19201	Pstpip2	proline-serine-threonine phosphatase-interacting protein 2 [Source:MGI Symbol;Acc:MGI:1335088]	protein_coding
ENSMUSG00000002028	1956.82	-0.391351	0.18821	0.00709387	0.0486866	0.00462797	214162	Kmt2a	lysine (K)-specific methyltransferase 2A [Source:MGI Symbol;Acc:MGI:96995]	protein_coding
ENSMUSG00000038760	89.987	0.455263	0.257628	0.0070844	0.0486386	0.00988956	22045	Trhr	thyrotropin releasing hormone receptor [Source:MGI Symbol;Acc:MGI:98824]	protein_coding
ENSMUSG00000071392	3.85373	0.135499	0.279712	0.00707922	0.04862	0.124841	100045792	Ect2l	epithelial cell transforming sequence 2 oncogene-like [Source:MGI Symbol;Acc:MGI:3641723]	protein_coding
ENSMUSG00000026254	1531.52	-0.220465	0.0899605	0.00706081	0.0485106	0.00158641	26987	Eif4e2	eukaryotic translation initiation factor 4E member 2 [Source:MGI Symbol;Acc:MGI:1914440]	protein_coding
ENSMUSG00000100215	5.99831	0.937363	0.837115	0.0070535	0.0484774	0.0418111	666793	Gm8292	predicted gene 8292 [Source:MGI Symbol;Acc:MGI:3648460]	processed_pseudogene
ENSMUSG00000005800	1.94029	0.0679292	0.233756	0.00703268	0.0483512	0.167953	17394	Mmp8	matrix metallopeptidase 8 [Source:MGI Symbol;Acc:MGI:1202395]	protein_coding
ENSMUSG00000085565	13.3075	0.63732	0.446017	0.00702259	0.0482988	0.0221617	NA	Gm15721	predicted gene 15721 [Source:MGI Symbol;Acc:MGI:3783165]	lincRNA
ENSMUSG00000055026	746.178	-0.332133	0.148505	0.0070092	0.0482236	0.00291353	14407	Gabrg3	gamma-aminobutyric acid (GABA) A receptor, subunit gamma 3 [Source:MGI Symbol;Acc:MGI:95624]	protein_coding
ENSMUSG00000000266	489.988	-0.42263	0.210259	0.00700357	0.0482018	0.00567148	23947	Mid2	midline 2 [Source:MGI Symbol;Acc:MGI:1344333]	protein_coding
ENSMUSG00000090799	15.5364	-0.709849	0.496365	0.00698723	0.0481062	0.0220733	546611	Klhl33	kelch-like 33 [Source:MGI Symbol;Acc:MGI:3644593]	protein_coding
ENSMUSG00000020377	4.85618	0.0342038	0.22261	0.00697682	0.0480514	0.206658	17001	Ltc4s	leukotriene C4 synthase [Source:MGI Symbol;Acc:MGI:107498]	protein_coding
ENSMUSG00000025758	162.444	0.553972	0.34884	0.00697634	0.0480514	0.0155243	20873	Plk4	polo like kinase 4 [Source:MGI Symbol;Acc:MGI:101783]	protein_coding
ENSMUSG00000022307	1585.76	-0.37026	0.170222	0.00696427	0.0480139	0.00344611	170719	Oxr1	oxidation resistance 1 [Source:MGI Symbol;Acc:MGI:2179326]	protein_coding
ENSMUSG00000024683	491.155	-0.219752	0.0893023	0.00696648	0.0480139	0.00152967	94063	Mrpl16	mitochondrial ribosomal protein L16 [Source:MGI Symbol;Acc:MGI:2137219]	protein_coding
ENSMUSG00000027508	724.076	-0.241568	0.100734	0.00696149	0.0480132	0.00176306	94212	Pag1	phosphoprotein associated with glycosphingolipid microdomains 1 [Source:MGI Symbol;Acc:MGI:2443160]	protein_coding
ENSMUSG00000054256	615.095	-0.264487	0.113938	0.00694859	0.0479411	0.00232754	17690	Msi1	musashi RNA-binding protein 1 [Source:MGI Symbol;Acc:MGI:107376]	protein_coding
ENSMUSG00000085342	19.9097	0.628254	0.416842	0.00694566	0.0479378	0.0186469	NA	Gm12254	predicted gene 12254 [Source:MGI Symbol;Acc:MGI:3650324]	processed_pseudogene
ENSMUSG00000053819	3451.41	0.23794	0.0969356	0.0069381	0.0479024	0.00156737	108058	Camk2d	calcium/calmodulin-dependent protein kinase II, delta [Source:MGI Symbol;Acc:MGI:1341265]	protein_coding
ENSMUSG00000035051	1652.77	-0.202903	0.0806825	0.00689805	0.0476427	0.00128784	106794	Dhx57	DEAH (Asp-Glu-Ala-Asp/His) box polypeptide 57 [Source:MGI Symbol;Acc:MGI:2147067]	protein_coding
ENSMUSG00000020638	525.665	0.220491	0.0885802	0.00689083	0.0476187	0.00138307	22169	Cmpk2	cytidine monophosphate (UMP-CMP) kinase 2, mitochondrial [Source:MGI Symbol;Acc:MGI:99830]	protein_coding
ENSMUSG00000024764	701.535	0.203011	0.0811455	0.00688579	0.0476187	0.0013324	70999	Naa40	N(alpha)-acetyltransferase 40, NatD catalytic subunit [Source:MGI Symbol;Acc:MGI:1918249]	protein_coding
ENSMUSG00000044201	56.6582	0.393369	0.193593	0.00688878	0.0476187	0.00538452	12532	Cdc25c	cell division cycle 25C [Source:MGI Symbol;Acc:MGI:88350]	protein_coding
ENSMUSG00000062794	17.8168	-0.590764	0.360209	0.00689216	0.0476187	0.0138049	235048	Zfp599	zinc finger protein 599 [Source:MGI Symbol;Acc:MGI:2679006]	protein_coding
ENSMUSG00000054604	1404.89	-0.258242	0.10937	0.00687956	0.0475988	0.00200022	106143	Cggbp1	CGG triplet repeat binding protein 1 [Source:MGI Symbol;Acc:MGI:2146370]	protein_coding
ENSMUSG00000020077	32.8027	0.110935	0.256733	0.00686734	0.047531	0.135889	19073	Srgn	serglycin [Source:MGI Symbol;Acc:MGI:97756]	protein_coding
ENSMUSG00000024143	952.892	-0.342691	0.15871	0.00685708	0.0474767	0.00359105	104215	Rhoq	ras homolog family member Q [Source:MGI Symbol;Acc:MGI:1931553]	protein_coding
ENSMUSG00000073982	178.41	0.457876	0.270938	0.00683411	0.0473344	0.0121085	56212	Rhog	ras homolog family member G [Source:MGI Symbol;Acc:MGI:1928370]	protein_coding
ENSMUSG00000091383	96.0871	0.411455	0.21317	0.00681106	0.0471914	0.00679181	NA	Hist1h2al	histone cluster 1, H2al [Source:MGI Symbol;Acc:MGI:3646032]	processed_pseudogene
ENSMUSG00000066441	1371.08	0.232613	0.0963143	0.00675506	0.04682	0.00171479	17252	Rdh11	retinol dehydrogenase 11 [Source:MGI Symbol;Acc:MGI:102581]	protein_coding
ENSMUSG00000024556	333.5	0.272354	0.115725	0.00674889	0.0467937	0.00205619	107029	Me2	malic enzyme 2, NAD(+)-dependent, mitochondrial [Source:MGI Symbol;Acc:MGI:2147351]	protein_coding
ENSMUSG00000032717	20.5505	-0.640282	0.443206	0.00672545	0.0466603	0.0213803	17240	Mdfi	MyoD family inhibitor [Source:MGI Symbol;Acc:MGI:107687]	protein_coding
ENSMUSG00000109266	7.64181	0.827025	0.646658	0.00672727	0.0466603	0.0302589	623409	Gm6426	predicted gene 6426 [Source:MGI Symbol;Acc:MGI:3646017]	processed_pseudogene
ENSMUSG00000022952	11.684	0.210132	0.374966	0.00672085	0.0466488	0.110138	12394	Runx1	runt related transcription factor 1 [Source:MGI Symbol;Acc:MGI:99852]	protein_coding
ENSMUSG00000048706	70.8089	-0.345835	0.157315	0.00671664	0.0466361	0.00323197	52829	Lurap1l	leucine rich adaptor protein 1-like [Source:MGI Symbol;Acc:MGI:106510]	protein_coding
ENSMUSG00000068015	344.457	0.271777	0.114241	0.00671509	0.0466361	0.00186103	380916	Lrch1	leucine-rich repeats and calponin homology (CH) domain containing 1 [Source:MGI Symbol;Acc:MGI:2443390]	protein_coding
ENSMUSG00000022012	690.336	-0.235402	0.09705	0.00670239	0.0465701	0.00167075	239188	Enox1	ecto-NOX disulfide-thiol exchanger 1 [Source:MGI Symbol;Acc:MGI:2444896]	protein_coding
ENSMUSG00000024957	118.328	0.378311	0.181017	0.00665975	0.0462902	0.00455286	16528	Kcnk4	potassium channel, subfamily K, member 4 [Source:MGI Symbol;Acc:MGI:1298234]	protein_coding
ENSMUSG00000064356	12554	-0.751908	0.525045	0.0066466	0.0462152	0.0219186	17706	mt-Atp8	mitochondrially encoded ATP synthase 8 [Source:MGI Symbol;Acc:MGI:99926]	protein_coding
ENSMUSG00000079477	6550.18	-0.189899	0.074142	0.00661516	0.0460129	0.00111536	19349	Rab7	RAB7, member RAS oncogene family [Source:MGI Symbol;Acc:MGI:105068]	protein_coding
ENSMUSG00000054381	105.632	-0.318232	0.141676	0.00661073	0.0459984	0.00284989	269997	Zfp747	zinc finger protein 747 [Source:MGI Symbol;Acc:MGI:2443581]	protein_coding
ENSMUSG00000029999	666.73	-0.290417	0.124221	0.00660672	0.0459868	0.00216395	21802	Tgfa	transforming growth factor alpha [Source:MGI Symbol;Acc:MGI:98724]	protein_coding
ENSMUSG00000097391	187.831	0.380291	0.186257	0.00659629	0.0459305	0.00524131	100040724	Mirg	miRNA containing gene [Source:MGI Symbol;Acc:MGI:3781106]	lincRNA
ENSMUSG00000025658	2529.52	-0.227473	0.0920997	0.00659218	0.0459182	0.00148172	245684	Cnksr2	connector enhancer of kinase suppressor of Ras 2 [Source:MGI Symbol;Acc:MGI:2661175]	protein_coding
ENSMUSG00000034275	3230.5	0.308178	0.135357	0.00656906	0.0457734	0.00261179	235086	Igsf9b	immunoglobulin superfamily, member 9B [Source:MGI Symbol;Acc:MGI:2685354]	protein_coding
ENSMUSG00000040189	29.9536	0.729576	0.578688	0.006558	0.0457126	0.0314309	211535	Ccdc114	coiled-coil domain containing 114 [Source:MGI Symbol;Acc:MGI:2446120]	protein_coding
ENSMUSG00000021068	704.278	-0.302443	0.130413	0.00655441	0.0457038	0.00234135	18080	Nin	ninein [Source:MGI Symbol;Acc:MGI:105108]	protein_coding
ENSMUSG00000043091	2460.39	0.34029	0.156673	0.00655156	0.0457002	0.0034774	22146	Tuba1c	tubulin, alpha 1C [Source:MGI Symbol;Acc:MGI:1095409]	protein_coding
ENSMUSG00000039254	399.923	0.218086	0.0819777	0.00653763	0.0456192	0.000825408	99011	Pomt1	protein-O-mannosyltransferase 1 [Source:MGI Symbol;Acc:MGI:2138994]	protein_coding
ENSMUSG00000029560	647.456	-0.302628	0.130473	0.00651938	0.0455162	0.00233789	231834	Snx8	sorting nexin 8 [Source:MGI Symbol;Acc:MGI:2443816]	protein_coding
ENSMUSG00000043157	4.77252	0.0780872	0.238647	0.00652055	0.0455162	0.158763	219144	Arl11	ADP-ribosylation factor-like 11 [Source:MGI Symbol;Acc:MGI:2444054]	protein_coding
ENSMUSG00000031562	142.708	-0.282055	0.120953	0.00651475	0.0455081	0.00222845	320685	Dctd	dCMP deaminase [Source:MGI Symbol;Acc:MGI:2444529]	protein_coding
ENSMUSG00000097989	48.4109	0.600894	0.380896	0.00651177	0.0455035	0.0159725	100043283	Gm4335	predicted gene 4335 [Source:MGI Symbol;Acc:MGI:3782519]	processed_pseudogene
ENSMUSG00000029153	363.798	-0.257672	0.106259	0.00650935	0.0455028	0.00167654	433904	Ociad2	OCIA domain containing 2 [Source:MGI Symbol;Acc:MGI:1916377]	protein_coding
ENSMUSG00000042763	1024.79	-0.254298	0.104605	0.0065002	0.0454551	0.00165062	215090	Maneal	mannosidase, endo-alpha-like [Source:MGI Symbol;Acc:MGI:2684896]	protein_coding
ENSMUSG00000039539	13.7986	-0.688924	0.448156	0.00649193	0.0454134	0.0173995	244431	Sgcz	sarcoglycan zeta [Source:MGI Symbol;Acc:MGI:2388820]	protein_coding
ENSMUSG00000030399	1.60458	0.105986	0.255123	0.00648647	0.0453914	0.139404	12715	Ckm	creatine kinase, muscle [Source:MGI Symbol;Acc:MGI:88413]	protein_coding
ENSMUSG00000030393	434.313	-0.318824	0.139671	0.00647777	0.045351	0.00257065	22775	Zik1	zinc finger protein interacting with K protein 1 [Source:MGI Symbol;Acc:MGI:108070]	protein_coding
ENSMUSG00000039050	1318.92	-0.233749	0.0947581	0.00647839	0.045351	0.00150031	228983	Osbpl2	oxysterol binding protein-like 2 [Source:MGI Symbol;Acc:MGI:2442832]	protein_coding
ENSMUSG00000032309	760.838	-0.182797	0.0713882	0.00646856	0.0453199	0.0011198	71999	Fbxo22	F-box protein 22 [Source:MGI Symbol;Acc:MGI:1926014]	protein_coding
ENSMUSG00000037995	274.045	-0.356616	0.16276	0.00646932	0.0453199	0.00329241	93842	Igsf9	immunoglobulin superfamily, member 9 [Source:MGI Symbol;Acc:MGI:2135283]	protein_coding
ENSMUSG00000001520	33.8834	0.5093	0.279791	0.00645686	0.0452941	0.00885406	60345	Nrip2	nuclear receptor interacting protein 2 [Source:MGI Symbol;Acc:MGI:1891884]	protein_coding
ENSMUSG00000021136	830.299	0.273838	0.115468	0.00646102	0.0452941	0.00192209	64075	Smoc1	SPARC related modular calcium binding 1 [Source:MGI Symbol;Acc:MGI:1929878]	protein_coding
ENSMUSG00000031903	501.344	0.26053	0.108202	0.00645919	0.0452941	0.00173862	192654	Pla2g15	phospholipase A2, group XV [Source:MGI Symbol;Acc:MGI:2178076]	protein_coding
ENSMUSG00000075227	285.555	0.333895	0.152521	0.00645288	0.0452856	0.00331418	29805	Znhit2	zinc finger, HIT domain containing 2 [Source:MGI Symbol;Acc:MGI:1352481]	protein_coding
ENSMUSG00000066315	116.389	0.416007	0.20823	0.00643484	0.0451752	0.00584417	100039656	Gm12918	predicted gene 12918 [Source:MGI Symbol;Acc:MGI:3652005]	processed_pseudogene
ENSMUSG00000025369	5326.84	-0.254575	0.104896	0.00641605	0.0450594	0.00166786	68094	Smarcc2	SWI/SNF related, matrix associated, actin dependent regulator of chromatin, subfamily c, member 2 [Source:MGI Symbol;Acc:MGI:1915344]	protein_coding
ENSMUSG00000034708	1300.44	0.304526	0.132603	0.00640653	0.0450086	0.00246861	14824	Grn	granulin [Source:MGI Symbol;Acc:MGI:95832]	protein_coding
ENSMUSG00000037843	1187.61	0.362331	0.173814	0.00639666	0.0449554	0.00458773	277432	Vstm2l	V-set and transmembrane domain containing 2-like [Source:MGI Symbol;Acc:MGI:2685537]	protein_coding
ENSMUSG00000050410	116.236	0.351095	0.162643	0.00638441	0.0448854	0.00361393	106795	Tcf19	transcription factor 19 [Source:MGI Symbol;Acc:MGI:103180]	protein_coding
ENSMUSG00000054823	1716.27	-0.249103	0.101805	0.00637926	0.0448652	0.00160009	234135	Nsd3	nuclear receptor binding SET domain protein 3 [Source:MGI Symbol;Acc:MGI:2142581]	protein_coding
ENSMUSG00000103749	243.67	-0.338987	0.151736	0.00637611	0.0448592	0.00292561	93702	Pcdhgb5	protocadherin gamma subfamily B, 5 [Source:MGI Symbol;Acc:MGI:1935196]	protein_coding
ENSMUSG00000028583	632.628	0.430677	0.230934	0.00636494	0.0448031	0.00803487	14726	Pdpn	podoplanin [Source:MGI Symbol;Acc:MGI:103098]	protein_coding
ENSMUSG00000036833	100.556	0.369045	0.171505	0.00636585	0.0448031	0.00369208	241274	Pnpla7	patatin-like phospholipase domain containing 7 [Source:MGI Symbol;Acc:MGI:2385325]	protein_coding
ENSMUSG00000062184	961.598	0.290102	0.124182	0.00636223	0.0448031	0.00219445	50786	Hs6st2	heparan sulfate 6-O-sulfotransferase 2 [Source:MGI Symbol;Acc:MGI:1354959]	protein_coding
ENSMUSG00000003500	1786.24	0.288948	0.118903	0.00634701	0.0447553	0.00165634	23917	Impdh1	inosine monophosphate dehydrogenase 1 [Source:MGI Symbol;Acc:MGI:96567]	protein_coding
ENSMUSG00000022677	695.714	0.308568	0.136812	0.00635084	0.0447553	0.00277548	66086	Fopnl	Fgfr1op N-terminal like [Source:MGI Symbol;Acc:MGI:1913336]	protein_coding
ENSMUSG00000028222	1632.35	0.463536	0.291787	0.00635221	0.0447553	0.0154958	12307	Calb1	calbindin 1 [Source:MGI Symbol;Acc:MGI:88248]	protein_coding
ENSMUSG00000091898	11.6069	0.697892	0.497174	0.00634815	0.0447553	0.0232712	21924	Tnnc1	troponin C, cardiac/slow skeletal [Source:MGI Symbol;Acc:MGI:98779]	protein_coding
ENSMUSG00000115529	88.7106	0.641998	0.496645	0.00634429	0.0447553	0.0293599	319903	9630013A20Rik	RIKEN cDNA 9630013A20 gene [Source:MGI Symbol;Acc:MGI:2442953]	antisense
ENSMUSG00000024227	10.8784	-0.809733	0.650104	0.00633043	0.044682	0.0323642	69239	Pdzph1	PDZ and pleckstrin homology domains 1 [Source:MGI Symbol;Acc:MGI:1916489]	protein_coding
ENSMUSG00000031304	2.66243	0.0846743	0.242382	0.00632856	0.044682	0.153535	16186	Il2rg	interleukin 2 receptor, gamma chain [Source:MGI Symbol;Acc:MGI:96551]	protein_coding
ENSMUSG00000036523	17.927	0.370251	0.91862	0.0063293	0.044682	0.142228	268527	Greb1	gene regulated by estrogen in breast cancer protein [Source:MGI Symbol;Acc:MGI:2149712]	protein_coding
ENSMUSG00000049176	1203.94	-0.351855	0.159163	0.00633016	0.044682	0.00312588	333605	Frmpd4	FERM and PDZ domain containing 4 [Source:MGI Symbol;Acc:MGI:3042378]	protein_coding
ENSMUSG00000071074	662.707	0.292	0.125048	0.0063199	0.044672	0.00219785	28064	Yipf3	Yip1 domain family, member 3 [Source:MGI Symbol;Acc:MGI:106280]	protein_coding
ENSMUSG00000043673	66.6917	0.381967	0.183852	0.00630925	0.0446128	0.0046634	238076	Kcns3	potassium voltage-gated channel, delayed-rectifier, subfamily S, member 3 [Source:MGI Symbol;Acc:MGI:1098804]	protein_coding
ENSMUSG00000005936	1976.61	-0.211248	0.0834963	0.00630277	0.0445932	0.00123023	66989	Kctd20	potassium channel tetramerisation domain containing 20 [Source:MGI Symbol;Acc:MGI:1914239]	protein_coding
ENSMUSG00000036606	2749.07	0.202962	0.080196	0.00630421	0.0445932	0.00122551	140570	Plxnb2	plexin B2 [Source:MGI Symbol;Acc:MGI:2154239]	protein_coding
ENSMUSG00000044296	32.3854	-0.530164	0.289085	0.00630069	0.0445932	0.00858627	214779	Zfp879	zinc finger protein 879 [Source:MGI Symbol;Acc:MGI:3053099]	protein_coding
ENSMUSG00000030519	3302.65	-0.247123	0.100332	0.0062956	0.0445806	0.00152162	11784	Apba2	amyloid beta (A4) precursor protein-binding, family A, member 2 [Source:MGI Symbol;Acc:MGI:1261791]	protein_coding
ENSMUSG00000002107	8247.97	-0.307325	0.137908	0.00628493	0.0445211	0.00294198	14007	Celf2	CUGBP, Elav-like family member 2 [Source:MGI Symbol;Acc:MGI:1338822]	protein_coding
ENSMUSG00000036686	1049.33	-0.376602	0.182464	0.00628093	0.0445088	0.00489255	212139	Cc2d1a	coiled-coil and C2 domain containing 1A [Source:MGI Symbol;Acc:MGI:2384831]	protein_coding
ENSMUSG00000079659	64.3605	0.506108	0.296595	0.00628018	0.0445088	0.0116234	652925	Tmem243	transmembrane protein 243, mitochondrial [Source:MGI Symbol;Acc:MGI:3606159]	protein_coding
ENSMUSG00000035351	72.3677	0.385491	0.183545	0.00626825	0.0444511	0.0044106	69736	Nup37	nucleoporin 37 [Source:MGI Symbol;Acc:MGI:1919964]	protein_coding
ENSMUSG00000027694	283.679	-0.389697	0.18889	0.00626112	0.0444227	0.00490793	NA	Gm8325	predicted pseudogene 8325 [Source:MGI Symbol;Acc:MGI:3644852]	transcribed_processed_pseudogene
ENSMUSG00000079442	492.982	-0.276708	0.115711	0.00626198	0.0444227	0.00179423	20448	St6galnac4	ST6 (alpha-N-acetyl-neuraminyl-2,3-beta-galactosyl-1,3)-N-acetylgalactosaminide alpha-2,6-sialyltransferase 4 [Source:MGI Symbol;Acc:MGI:1341894]	protein_coding
ENSMUSG00000027313	207.017	0.303369	0.130842	0.00624154	0.0443097	0.00234827	69065	Chac1	ChaC, cation transport regulator 1 [Source:MGI Symbol;Acc:MGI:1916315]	protein_coding
ENSMUSG00000040412	338.636	-0.368963	0.168726	0.00623781	0.0443097	0.00333605	229722	5330417C22Rik	RIKEN cDNA 5330417C22 gene [Source:MGI Symbol;Acc:MGI:1923930]	protein_coding
ENSMUSG00000096942	27.2325	0.591395	0.358395	0.00624009	0.0443097	0.0133757	100503302	Rps19-ps6	ribosomal protein S19, pseudogene 6 [Source:MGI Symbol;Acc:MGI:5011818]	processed_pseudogene
ENSMUSG00000026463	5671.55	0.417965	0.213653	0.00622119	0.0442133	0.00641465	381290	Atp2b4	ATPase, Ca++ transporting, plasma membrane 4 [Source:MGI Symbol;Acc:MGI:88111]	protein_coding
ENSMUSG00000060260	86.6968	-0.397155	0.187199	0.00621665	0.044197	0.00407329	101631	Pwwp2b	PWWP domain containing 2B [Source:MGI Symbol;Acc:MGI:2142008]	protein_coding
ENSMUSG00000022559	367.07	0.24104	0.0985192	0.0062054	0.044133	0.00160559	30840	Fbxl6	F-box and leucine-rich repeat protein 6 [Source:MGI Symbol;Acc:MGI:1354705]	protein_coding
ENSMUSG00000024597	937.355	0.314233	0.138025	0.00620245	0.0441281	0.00261927	20496	Slc12a2	solute carrier family 12, member 2 [Source:MGI Symbol;Acc:MGI:101924]	protein_coding
ENSMUSG00000030681	113.877	0.435172	0.224685	0.00617778	0.0439685	0.00667288	78388	Mvp	major vault protein [Source:MGI Symbol;Acc:MGI:1925638]	protein_coding
ENSMUSG00000055373	955.994	-0.574571	0.336415	0.00617071	0.0439341	0.0115391	14348	Fut9	fucosyltransferase 9 [Source:MGI Symbol;Acc:MGI:1330859]	protein_coding
ENSMUSG00000002835	263.777	0.304701	0.132837	0.00616413	0.0439032	0.00250485	27221	Chaf1a	chromatin assembly factor 1, subunit A (p150) [Source:MGI Symbol;Acc:MGI:1351331]	protein_coding
ENSMUSG00000040761	1885.19	-0.352986	0.158863	0.00616154	0.0439007	0.0029875	56381	Spen	spen family transcription repressor [Source:MGI Symbol;Acc:MGI:1891706]	protein_coding
ENSMUSG00000112280	444.511	-0.345426	0.153952	0.00615166	0.0438462	0.0028657	414093	A830082N09Rik	RIKEN cDNA A830082N09 gene [Source:MGI Symbol;Acc:MGI:3041184]	processed_transcript
ENSMUSG00000072623	512.18	-0.25108	0.102166	0.0061242	0.0436663	0.00154848	22750	Zfp9	zinc finger protein 9 [Source:MGI Symbol;Acc:MGI:99210]	protein_coding
ENSMUSG00000002222	2051.41	-0.29867	0.126814	0.00611858	0.0436421	0.00204959	68477	Rmnd5a	required for meiotic nuclear division 5 homolog A [Source:MGI Symbol;Acc:MGI:1915727]	protein_coding
ENSMUSG00000048787	369.789	-0.295196	0.126097	0.0061184	0.0436421	0.00214362	233805	Dcun1d3	DCN1, defective in cullin neddylation 1, domain containing 3 (S. cerevisiae) [Source:MGI Symbol;Acc:MGI:2679003]	protein_coding
ENSMUSG00000015806	1192.03	0.296582	0.128842	0.00610643	0.0435872	0.00243619	110391	Qdpr	quinoid dihydropteridine reductase [Source:MGI Symbol;Acc:MGI:97836]	protein_coding
ENSMUSG00000022658	1619.14	-0.292341	0.121968	0.00609602	0.0435287	0.00176616	56370	Tagln3	transgelin 3 [Source:MGI Symbol;Acc:MGI:1926784]	protein_coding
ENSMUSG00000095139	509.194	-0.395483	0.185352	0.00608463	0.0434632	0.00389238	18992	Pou3f2	POU domain, class 3, transcription factor 2 [Source:MGI Symbol;Acc:MGI:101895]	protein_coding
ENSMUSG00000026791	214.392	0.440183	0.24153	0.00608027	0.0434479	0.00881034	56017	Slc2a8	solute carrier family 2, (facilitated glucose transporter), member 8 [Source:MGI Symbol;Acc:MGI:1860103]	protein_coding
ENSMUSG00000048163	3.38496	0.1046	0.254874	0.00607997	0.0434479	0.140716	20345	Selplg	selectin, platelet (p-selectin) ligand [Source:MGI Symbol;Acc:MGI:106689]	protein_coding
ENSMUSG00000041670	2273.86	-0.361806	0.163253	0.00607447	0.0434381	0.0030419	116837	Rims1	regulating synaptic membrane exocytosis 1 [Source:MGI Symbol;Acc:MGI:2152971]	protein_coding
ENSMUSG00000000934	136.873	-0.362183	0.163626	0.00605417	0.0433088	0.00309644	72960	Top1mt	DNA topoisomerase 1, mitochondrial [Source:MGI Symbol;Acc:MGI:1920210]	protein_coding
ENSMUSG00000040209	3103.53	-0.347298	0.15282	0.00602489	0.043115	0.00265676	170753	Zfp704	zinc finger protein 704 [Source:MGI Symbol;Acc:MGI:2180715]	protein_coding
ENSMUSG00000003528	1690.81	0.323019	0.143603	0.0060224	0.0431129	0.00282233	13358	Slc25a1	solute carrier family 25 (mitochondrial carrier, citrate transporter), member 1 [Source:MGI Symbol;Acc:MGI:1345283]	protein_coding
ENSMUSG00000020111	1421.11	-0.223779	0.0886818	0.0060191	0.0431129	0.001254	216001	Micu1	mitochondrial calcium uptake 1 [Source:MGI Symbol;Acc:MGI:2384909]	protein_coding
ENSMUSG00000021624	4.49126	0.114278	0.261641	0.00602076	0.0431129	0.134886	17079	Cd180	CD180 antigen [Source:MGI Symbol;Acc:MGI:1194924]	protein_coding
ENSMUSG00000022025	146.242	0.375829	0.983902	0.00602061	0.0431129	0.14662	16840	Cnmd	chondromodulin [Source:MGI Symbol;Acc:MGI:1341171]	protein_coding
ENSMUSG00000029203	2462.83	-0.25874	0.104161	0.00601244	0.0431129	0.00141904	53323	Ube2k	ubiquitin-conjugating enzyme E2K [Source:MGI Symbol;Acc:MGI:1858216]	protein_coding
ENSMUSG00000034773	28.1169	0.606161	0.383989	0.00601791	0.0431129	0.0159151	217216	Hrob	homologous recombination factor with OB-fold [Source:MGI Symbol;Acc:MGI:2387601]	protein_coding
ENSMUSG00000085971	2.76392	0.190779	0.353785	0.00602125	0.0431129	0.114365	NA	Gm15411	predicted gene 15411 [Source:MGI Symbol;Acc:MGI:3705213]	processed_transcript
ENSMUSG00000021748	2237.63	-0.198701	0.0777596	0.00600393	0.0430908	0.0011444	68263	Pdhb	pyruvate dehydrogenase (lipoamide) beta [Source:MGI Symbol;Acc:MGI:1915513]	protein_coding
ENSMUSG00000021697	41.113	0.463809	0.244267	0.00597424	0.0429207	0.0072978	218581	Depdc1b	DEP domain containing 1B [Source:MGI Symbol;Acc:MGI:2145425]	protein_coding
ENSMUSG00000031264	2.24343	0.101198	0.252493	0.00597805	0.0429207	0.142763	12229	Btk	Bruton agammaglobulinemia tyrosine kinase [Source:MGI Symbol;Acc:MGI:88216]	protein_coding
ENSMUSG00000031479	1004.82	-0.200296	0.0783436	0.00597784	0.0429207	0.0011332	70160	Vps36	vacuolar protein sorting 36 [Source:MGI Symbol;Acc:MGI:1917410]	protein_coding
ENSMUSG00000040220	536.312	-0.241802	0.0979824	0.00593267	0.0426417	0.00148702	104346	Gas8	growth arrest specific 8 [Source:MGI Symbol;Acc:MGI:1202386]	protein_coding
ENSMUSG00000086425	4.43276	-0.992408	0.842488	0.00592946	0.0426343	0.0372157	NA	F730016J06Rik	RIKEN cDNA F730016J06 gene [Source:MGI Symbol;Acc:MGI:2443559]	lincRNA
ENSMUSG00000008999	333.571	-0.48712	0.292242	0.00592424	0.0426215	0.0128721	12162	Bmp7	bone morphogenetic protein 7 [Source:MGI Symbol;Acc:MGI:103302]	protein_coding
ENSMUSG00000090215	11.2368	0.821676	0.653222	0.00592551	0.0426215	0.0315708	434218	Trim34b	tripartite motif-containing 34B [Source:MGI Symbol;Acc:MGI:4821264]	protein_coding
ENSMUSG00000028558	5.01553	-0.935474	0.832261	0.00590742	0.0425226	0.0414098	108802	Calr4	calreticulin 4 [Source:MGI Symbol;Acc:MGI:2140435]	protein_coding
ENSMUSG00000026536	2.40224	0.152665	0.299911	0.00588845	0.0424016	0.119959	381308	Ifi211	interferon activated gene 211 [Source:MGI Symbol;Acc:MGI:3041120]	protein_coding
ENSMUSG00000048677	32.0962	0.613638	0.41035	0.00587314	0.0423069	0.0190302	233979	Tpcn2	two pore segment channel 2 [Source:MGI Symbol;Acc:MGI:2385297]	protein_coding
ENSMUSG00000091269	108.535	0.392235	0.186016	0.00585841	0.0422163	0.00429922	626534	Gm6682	predicted gene 6682 [Source:MGI Symbol;Acc:MGI:3647156]	processed_pseudogene
ENSMUSG00000055782	237.227	-0.414816	0.201883	0.005851	0.0421784	0.00504218	26874	Abcd2	ATP-binding cassette, sub-family D (ALD), member 2 [Source:MGI Symbol;Acc:MGI:1349467]	protein_coding
ENSMUSG00000021567	164.101	-0.313859	0.134994	0.00584234	0.0421324	0.00231037	72293	Nkd2	naked cuticle 2 [Source:MGI Symbol;Acc:MGI:1919543]	protein_coding
ENSMUSG00000076435	319.813	-0.308618	0.133676	0.00584247	0.0421324	0.0024041	264895	Acsf2	acyl-CoA synthetase family member 2 [Source:MGI Symbol;Acc:MGI:2388287]	protein_coding
ENSMUSG00000110040	99.9158	-0.0387575	0.222745	0.00583773	0.0421292	0.199841	NA	Gm49369	predicted gene, 49369 [Source:MGI Symbol;Acc:MGI:6121585]	protein_coding
ENSMUSG00000027331	184.397	0.372997	0.176832	0.00582493	0.0420522	0.00428474	51944	Knstrn	kinetochore-localized astrin/SPAG5 binding [Source:MGI Symbol;Acc:MGI:1289298]	protein_coding
ENSMUSG00000027861	11.7071	-0.791911	0.600818	0.00581261	0.0419788	0.027699	12373	Casq2	calsequestrin 2 [Source:MGI Symbol;Acc:MGI:1309469]	protein_coding
ENSMUSG00000040990	937.815	-0.240848	0.0979818	0.00580552	0.0419543	0.00154579	58194	Sh3kbp1	SH3-domain kinase binding protein 1 [Source:MGI Symbol;Acc:MGI:1889583]	protein_coding
ENSMUSG00000100600	107.037	-0.381302	0.174474	0.00580708	0.0419543	0.00335357	320210	A230077H06Rik	RIKEN cDNA A230077H06 gene [Source:MGI Symbol;Acc:MGI:2443592]	antisense
ENSMUSG00000061356	6.47869	1.05989	0.808618	0.00579963	0.0419314	0.0282623	100503545	Nuggc	nuclear GTPase, germinal center associated [Source:MGI Symbol;Acc:MGI:2685446]	protein_coding
ENSMUSG00000061802	4.93472	0.121069	0.265813	0.00579449	0.0419096	0.130694	74934	Armc4	armadillo repeat containing 4 [Source:MGI Symbol;Acc:MGI:1922184]	protein_coding
ENSMUSG00000020009	244.804	0.369428	0.172441	0.00576815	0.0417345	0.00381278	15979	Ifngr1	interferon gamma receptor 1 [Source:MGI Symbol;Acc:MGI:107655]	protein_coding
ENSMUSG00000075284	284.74	0.446391	0.249023	0.00575616	0.0416631	0.00930339	215280	Wipf1	WAS/WASL interacting protein family, member 1 [Source:MGI Symbol;Acc:MGI:2178801]	protein_coding
ENSMUSG00000036591	3011.82	-0.313045	0.133301	0.00574891	0.041626	0.00208293	71435	Arhgap21	Rho GTPase activating protein 21 [Source:MGI Symbol;Acc:MGI:1918685]	protein_coding
ENSMUSG00000026269	537.984	0.306896	0.132496	0.00573736	0.0415577	0.00236903	108657	Rnpepl1	arginyl aminopeptidase (aminopeptidase B)-like 1 [Source:MGI Symbol;Acc:MGI:1914170]	protein_coding
ENSMUSG00000031432	1092.27	-0.223304	0.0876258	0.00572652	0.0414946	0.00116027	19139	Prps1	phosphoribosyl pyrophosphate synthetase 1 [Source:MGI Symbol;Acc:MGI:97775]	protein_coding
ENSMUSG00000022358	122.783	0.543415	0.309329	0.00570466	0.0413514	0.0101678	67731	Fbxo32	F-box protein 32 [Source:MGI Symbol;Acc:MGI:1914981]	protein_coding
ENSMUSG00000020238	1232.42	0.265134	0.109725	0.0056994	0.0413285	0.0017	103425	Ncln	nicalin [Source:MGI Symbol;Acc:MGI:1926081]	protein_coding
ENSMUSG00000026104	475.843	0.492407	0.278545	0.00567897	0.0412047	0.00985788	20846	Stat1	signal transducer and activator of transcription 1 [Source:MGI Symbol;Acc:MGI:103063]	protein_coding
ENSMUSG00000038949	664.552	-0.257384	0.104609	0.00568023	0.0412047	0.00153503	226744	Cnst	consortin, connexin sorting protein [Source:MGI Symbol;Acc:MGI:2445141]	protein_coding
ENSMUSG00000048603	58.3445	-0.392813	0.182965	0.00567684	0.0412047	0.00375689	105246056	Gm9828	predicted gene 9828 [Source:MGI Symbol;Acc:MGI:3642913]	bidirectional_promoter_lncRNA
ENSMUSG00000029561	73.4263	0.145459	0.288275	0.00564656	0.041006	0.120887	23962	Oasl2	2'-5' oligoadenylate synthetase-like 2 [Source:MGI Symbol;Acc:MGI:1344390]	protein_coding
ENSMUSG00000058638	341.672	-0.282929	0.116283	0.00564456	0.041006	0.00163921	65020	Zfp110	zinc finger protein 110 [Source:MGI Symbol;Acc:MGI:1890378]	protein_coding
ENSMUSG00000019935	53.3301	0.60994	0.571739	0.00563818	0.0409755	0.0464207	216227	Slc17a8	solute carrier family 17 (sodium-dependent inorganic phosphate cotransporter), member 8 [Source:MGI Symbol;Acc:MGI:3039629]	protein_coding
ENSMUSG00000012640	452.093	-0.347534	0.152802	0.00560789	0.0407705	0.00264548	69930	Zfp715	zinc finger protein 715 [Source:MGI Symbol;Acc:MGI:1917180]	protein_coding
ENSMUSG00000005698	1129.21	-0.241856	0.0958368	0.00560443	0.0407604	0.00125161	13018	Ctcf	CCCTC-binding factor [Source:MGI Symbol;Acc:MGI:109447]	protein_coding
ENSMUSG00000037984	2100.44	-0.259031	0.106146	0.00560115	0.0407517	0.00162224	11922	Neurod6	neurogenic differentiation 6 [Source:MGI Symbol;Acc:MGI:106593]	protein_coding
ENSMUSG00000027950	1228.21	-0.340705	0.146492	0.0055771	0.0406118	0.00230011	11444	Chrnb2	cholinergic receptor, nicotinic, beta polypeptide 2 (neuronal) [Source:MGI Symbol;Acc:MGI:87891]	protein_coding
ENSMUSG00000029815	194.518	0.49107	0.263755	0.00557985	0.0406118	0.00811694	75593	Malsu1	mitochondrial assembly of ribosomal large subunit 1 [Source:MGI Symbol;Acc:MGI:1922843]	protein_coding
ENSMUSG00000053414	303.359	-0.477203	0.243165	0.00557824	0.0406118	0.00631273	26559	Hunk	hormonally upregulated Neu-associated kinase [Source:MGI Symbol;Acc:MGI:1347352]	protein_coding
ENSMUSG00000040033	476.173	0.284754	0.11995	0.00557176	0.0405981	0.0019092	20847	Stat2	signal transducer and activator of transcription 2 [Source:MGI Symbol;Acc:MGI:103039]	protein_coding
ENSMUSG00000022849	101.979	-0.351446	0.15544	0.00556792	0.0405852	0.00272891	66667	Hspbap1	Hspb associated protein 1 [Source:MGI Symbol;Acc:MGI:1913917]	protein_coding
ENSMUSG00000026679	66.6885	0.668113	0.431818	0.00555623	0.0405151	0.0170309	71233	Enkur	enkurin, TRPC channel interacting protein [Source:MGI Symbol;Acc:MGI:1918483]	protein_coding
ENSMUSG00000104913	21.61	0.575234	0.323661	0.00555322	0.0405081	0.00962145	NA	Gm6560	predicted gene 6560 [Source:MGI Symbol;Acc:MGI:3646204]	processed_pseudogene
ENSMUSG00000022477	8834.39	-0.304534	0.127235	0.00553093	0.0403606	0.00178171	11429	Aco2	aconitase 2, mitochondrial [Source:MGI Symbol;Acc:MGI:87880]	protein_coding
ENSMUSG00000026173	444.669	-0.313997	0.13308	0.00552193	0.0403099	0.00201334	18802	Plcd4	phospholipase C, delta 4 [Source:MGI Symbol;Acc:MGI:107469]	protein_coding
ENSMUSG00000031485	925.692	0.254016	0.102729	0.0055148	0.0402728	0.00146324	114863	Plpbp	pyridoxal phosphate binding protein [Source:MGI Symbol;Acc:MGI:1891207]	protein_coding
ENSMUSG00000046607	800.06	-0.30782	0.129649	0.00551205	0.0402677	0.00190598	12123	Hrk	harakiri, BCL2 interacting protein (contains only BH3 domain) [Source:MGI Symbol;Acc:MGI:1201608]	protein_coding
ENSMUSG00000024544	337.573	-0.412129	0.190272	0.00550569	0.0402363	0.00351349	52662	Ldlrad4	low density lipoprotein receptor class A domain containing 4 [Source:MGI Symbol;Acc:MGI:1277150]	protein_coding
ENSMUSG00000021301	2291.2	-0.448261	0.215771	0.00547636	0.0400368	0.00466846	94253	Hecw1	HECT, C2 and WW domain containing E3 ubiquitin protein ligase 1 [Source:MGI Symbol;Acc:MGI:2444115]	protein_coding
ENSMUSG00000031872	417.075	0.485042	0.285518	0.00546722	0.0399849	0.0118009	65115	Bean1	brain expressed, associated with Nedd4, 1 [Source:MGI Symbol;Acc:MGI:1929597]	protein_coding
ENSMUSG00000057863	1652.43	0.403078	0.194277	0.00545937	0.0399454	0.00471917	54217	Rpl36	ribosomal protein L36 [Source:MGI Symbol;Acc:MGI:1860603]	protein_coding
ENSMUSG00000060143	1357.01	0.576713	0.350135	0.00545978	0.0399454	0.0135364	100126819	Gm10076	predicted gene 10076 [Source:MGI Symbol;Acc:MGI:3704451]	lincRNA
ENSMUSG00000018932	210.973	0.303656	0.130395	0.00545374	0.039931	0.00226599	26397	Map2k3	mitogen-activated protein kinase kinase 3 [Source:MGI Symbol;Acc:MGI:1346868]	protein_coding
ENSMUSG00000046974	4.23355	-0.187777	0.346879	0.00544829	0.039906	0.113989	407814	BC053393	cDNA sequence BC053393 [Source:MGI Symbol;Acc:MGI:3039605]	protein_coding
ENSMUSG00000039652	589.681	-0.450869	0.217547	0.00542009	0.0397143	0.004775	208922	Cpeb3	cytoplasmic polyadenylation element binding protein 3 [Source:MGI Symbol;Acc:MGI:2443075]	protein_coding
ENSMUSG00000048520	5.64792	0.191536	0.353928	0.00541379	0.0396829	0.114006	320118	Fbxl13	F-box and leucine-rich repeat protein 13 [Source:MGI Symbol;Acc:MGI:2443416]	protein_coding
ENSMUSG00000029414	104.414	0.590104	0.350458	0.00540696	0.0396477	0.0122634	208628	Kntc1	kinetochore associated 1 [Source:MGI Symbol;Acc:MGI:2673709]	protein_coding
ENSMUSG00000018585	662.188	0.377713	0.176673	0.00538385	0.039493	0.00387355	11927	Atox1	antioxidant 1 copper chaperone [Source:MGI Symbol;Acc:MGI:1333855]	protein_coding
ENSMUSG00000038370	424.228	-0.399983	0.18658	0.00538355	0.039493	0.00380344	66425	Pcp4l1	Purkinje cell protein 4-like 1 [Source:MGI Symbol;Acc:MGI:1913675]	protein_coding
ENSMUSG00000024007	404.38	-0.239464	0.0951533	0.00537757	0.0394787	0.00127812	68816	Ppil1	peptidylprolyl isomerase (cyclophilin)-like 1 [Source:MGI Symbol;Acc:MGI:1916066]	protein_coding
ENSMUSG00000032278	2.3775	0.15236	0.299791	0.00537788	0.0394787	0.120106	74090	Paqr5	progestin and adipoQ receptor family member V [Source:MGI Symbol;Acc:MGI:1921340]	protein_coding
ENSMUSG00000022587	818.523	0.300501	0.126327	0.00536686	0.0394273	0.00187064	17069	Ly6e	lymphocyte antigen 6 complex, locus E [Source:MGI Symbol;Acc:MGI:106651]	protein_coding
ENSMUSG00000033014	1363.55	-0.30604	0.128218	0.00536482	0.0394273	0.00181636	94093	Trim33	tripartite motif-containing 33 [Source:MGI Symbol;Acc:MGI:2137357]	protein_coding
ENSMUSG00000045038	4765.03	-0.311002	0.130736	0.00536537	0.0394273	0.00186424	18754	Prkce	protein kinase C, epsilon [Source:MGI Symbol;Acc:MGI:97599]	protein_coding
ENSMUSG00000079427	85.1271	0.468599	0.238879	0.00535652	0.0393956	0.0063187	100039707	Mthfsl	5, 10-methenyltetrahydrofolate synthetase-like [Source:MGI Symbol;Acc:MGI:3780550]	protein_coding
ENSMUSG00000039910	599.719	-0.440462	0.213324	0.00535345	0.0393937	0.00488229	17684	Cited2	Cbp/p300-interacting transactivator, with Glu/Asp-rich carboxy-terminal domain, 2 [Source:MGI Symbol;Acc:MGI:1306784]	protein_coding
ENSMUSG00000042064	28.208	-0.639423	0.373717	0.0053517	0.0393937	0.0114634	329421	Myo3b	myosin IIIB [Source:MGI Symbol;Acc:MGI:2448580]	protein_coding
ENSMUSG00000065952	14.7519	0.851999	1.09625	0.00535425	0.0393937	0.0762385	546049	Rps23rg1	ribosomal protein S23, retrogene 1 [Source:MGI Symbol;Acc:MGI:3612471]	protein_coding
ENSMUSG00000061718	919.601	-0.742177	0.704046	0.00532933	0.0392546	0.0473908	19049	Ppp1r1b	protein phosphatase 1, regulatory inhibitor subunit 1B [Source:MGI Symbol;Acc:MGI:94860]	protein_coding
ENSMUSG00000029223	10351.5	0.343192	0.14994	0.00532104	0.0392082	0.0025449	22223	Uchl1	ubiquitin carboxy-terminal hydrolase L1 [Source:MGI Symbol;Acc:MGI:103149]	protein_coding
ENSMUSG00000021596	434.434	-0.454214	0.22008	0.00529896	0.0391127	0.00489767	78771	Mctp1	multiple C2 domains, transmembrane 1 [Source:MGI Symbol;Acc:MGI:1926021]	protein_coding
ENSMUSG00000024042	347.012	-0.302527	0.127726	0.00530261	0.0391127	0.0019415	17691	Sik1	salt inducible kinase 1 [Source:MGI Symbol;Acc:MGI:104754]	protein_coding
ENSMUSG00000024925	214.586	0.41176	0.194692	0.00530609	0.0391127	0.00418846	68209	Rnaseh2c	ribonuclease H2, subunit C [Source:MGI Symbol;Acc:MGI:1915459]	protein_coding
ENSMUSG00000026950	124.236	-0.608253	0.346852	0.00530399	0.0391127	0.0102481	17996	Neb	nebulin [Source:MGI Symbol;Acc:MGI:97292]	protein_coding
ENSMUSG00000087598	203.646	-0.433434	0.205055	0.00530442	0.0391127	0.00420771	56707	Zfp111	zinc finger protein 111 [Source:MGI Symbol;Acc:MGI:1929114]	protein_coding
ENSMUSG00000097911	4.74288	-1.23686	1.0074	0.00526835	0.0389076	0.0334246	NA	Gm26691	predicted gene, 26691 [Source:MGI Symbol;Acc:MGI:5477185]	antisense
ENSMUSG00000060636	1532.72	0.489658	0.258532	0.00524933	0.0387817	0.00741643	57808	Rpl35a	ribosomal protein L35A [Source:MGI Symbol;Acc:MGI:1928894]	protein_coding
ENSMUSG00000024593	473.13	-0.417885	0.190519	0.00524309	0.0387503	0.00327072	70417	Megf10	multiple EGF-like-domains 10 [Source:MGI Symbol;Acc:MGI:2685177]	protein_coding
ENSMUSG00000003746	507.304	0.319198	0.136551	0.00523718	0.038735	0.00217074	17155	Man1a	mannosidase 1, alpha [Source:MGI Symbol;Acc:MGI:104677]	protein_coding
ENSMUSG00000011589	882.295	-0.28876	0.118952	0.00523699	0.038735	0.0016621	240121	Fsd1	fibronectin type 3 and SPRY domain-containing protein [Source:MGI Symbol;Acc:MGI:1934858]	protein_coding
ENSMUSG00000063457	4870.5	0.449954	0.22462	0.00523814	0.038735	0.00576566	20054	Rps15	ribosomal protein S15 [Source:MGI Symbol;Acc:MGI:98117]	protein_coding
ENSMUSG00000081965	7.26919	-0.95171	0.645745	0.00523904	0.038735	0.0201248	NA	Gm11620	predicted gene 11620 [Source:MGI Symbol;Acc:MGI:3650770]	processed_pseudogene
ENSMUSG00000049538	53.9412	-0.475173	0.23373	0.00522596	0.0386965	0.00535787	271127	Adamts16	a disintegrin-like and metallopeptidase (reprolysin type) with thrombospondin type 1 motif, 16 [Source:MGI Symbol;Acc:MGI:2429637]	protein_coding
ENSMUSG00000025777	2744.52	-0.284038	0.11585	0.00521832	0.0386546	0.00157824	14545	Gdap1	ganglioside-induced differentiation-associated-protein 1 [Source:MGI Symbol;Acc:MGI:1338002]	protein_coding
ENSMUSG00000048217	2.09125	0.103744	0.253756	0.00520116	0.038542	0.141094	217214	Nags	N-acetylglutamate synthase [Source:MGI Symbol;Acc:MGI:2387600]	protein_coding
ENSMUSG00000006641	280.115	-0.420817	0.195199	0.00519251	0.0384925	0.00364604	330064	Slc5a6	solute carrier family 5 (sodium-dependent vitamin transporter), member 6 [Source:MGI Symbol;Acc:MGI:2660847]	protein_coding
ENSMUSG00000097617	11.509	0.780335	0.894127	0.0051805	0.038418	0.0652758	NA	Gm10687	predicted gene 10687 [Source:MGI Symbol;Acc:MGI:3642689]	antisense
ENSMUSG00000028069	350.401	-0.32036	0.138912	0.00517577	0.0383974	0.00241475	66614	Gpatch4	G patch domain containing 4 [Source:MGI Symbol;Acc:MGI:1913864]	protein_coding
ENSMUSG00000019230	5.46857	-0.109281	0.255555	0.00517277	0.0383934	0.136622	16876	Lhx9	LIM homeobox protein 9 [Source:MGI Symbol;Acc:MGI:1316721]	protein_coding
ENSMUSG00000030199	669.465	0.387511	0.189416	0.00517327	0.0383934	0.00516249	14011	Etv6	ets variant 6 [Source:MGI Symbol;Acc:MGI:109336]	protein_coding
ENSMUSG00000097157	2.16764	-1.44587	1.26674	0.00516617	0.0383697	0.039992	NA	Gm26512	predicted gene, 26512 [Source:MGI Symbol;Acc:MGI:5477006]	bidirectional_promoter_lncRNA
ENSMUSG00000048004	39.5644	-0.807737	0.550199	0.0051501	0.0382649	0.0204539	217951	Tmem196	transmembrane protein 196 [Source:MGI Symbol;Acc:MGI:2685374]	protein_coding
ENSMUSG00000032011	5397.61	0.28958	0.121909	0.00513483	0.0381659	0.00189633	21838	Thy1	thymus cell antigen 1, theta [Source:MGI Symbol;Acc:MGI:98747]	protein_coding
ENSMUSG00000039770	828.245	-0.344374	0.148724	0.00512985	0.0381433	0.00237597	383295	Ypel5	yippee like 5 [Source:MGI Symbol;Acc:MGI:1916937]	protein_coding
ENSMUSG00000030075	426.902	0.425397	0.217286	0.0051262	0.0381306	0.00637859	18488	Cntn3	contactin 3 [Source:MGI Symbol;Acc:MGI:99534]	protein_coding
ENSMUSG00000024430	11.5902	-0.719908	0.439741	0.00512068	0.038104	0.0139577	71132	Cabyr	calcium-binding tyrosine-(Y)-phosphorylation regulated (fibrousheathin 2) [Source:MGI Symbol;Acc:MGI:1918382]	protein_coding
ENSMUSG00000050666	92.2704	-0.491647	0.258983	0.00511338	0.0380641	0.00731755	320736	Vstm4	V-set and transmembrane domain containing 4 [Source:MGI Symbol;Acc:MGI:2444633]	protein_coding
ENSMUSG00000048827	3.1311	0.132135	0.27848	0.00510994	0.038053	0.126765	244646	Pkd1l3	polycystic kidney disease 1 like 3 [Source:MGI Symbol;Acc:MGI:2664670]	protein_coding
ENSMUSG00000005621	650.704	-0.297118	0.122019	0.00510659	0.0380425	0.00163068	233410	Zfp592	zinc finger protein 592 [Source:MGI Symbol;Acc:MGI:2443541]	protein_coding
ENSMUSG00000053559	2.96322	0.097707	0.249437	0.00509952	0.0380042	0.144819	207818	Smagp	small cell adhesion glycoprotein [Source:MGI Symbol;Acc:MGI:2448476]	protein_coding
ENSMUSG00000069972	5.68184	1.08842	0.807924	0.00509658	0.0379967	0.0260655	100039924	Rps13-ps2	ribosomal protein S13, pseudogene 2 [Source:MGI Symbol;Acc:MGI:3704295]	processed_pseudogene
ENSMUSG00000003813	529.743	-0.231005	0.0901734	0.00509336	0.0379872	0.00111314	19358	Rad23a	RAD23 homolog A, nucleotide excision repair protein [Source:MGI Symbol;Acc:MGI:105126]	protein_coding
ENSMUSG00000026315	15.1871	0.199174	0.367118	0.00508856	0.0379658	0.11381	20725	Serpinb8	serine (or cysteine) peptidase inhibitor, clade B, member 8 [Source:MGI Symbol;Acc:MGI:894657]	protein_coding
ENSMUSG00000032024	856.645	-0.248913	0.099772	0.00508741	0.0379658	0.00135752	71566	Clmp	CXADR-like membrane protein [Source:MGI Symbol;Acc:MGI:1918816]	protein_coding
ENSMUSG00000038910	990.445	-0.211294	0.0808821	0.00506404	0.0378116	0.000957118	224860	Plcl2	phospholipase C-like 2 [Source:MGI Symbol;Acc:MGI:1352756]	protein_coding
ENSMUSG00000078671	1216.23	-0.28312	0.115139	0.00506245	0.0378116	0.0015404	244059	Chd2	chromodomain helicase DNA binding protein 2 [Source:MGI Symbol;Acc:MGI:2448567]	protein_coding
ENSMUSG00000036815	1484.24	0.33605	0.14885	0.00505998	0.0378101	0.00274827	269109	Dpp10	dipeptidylpeptidase 10 [Source:MGI Symbol;Acc:MGI:2442409]	protein_coding
ENSMUSG00000060802	1374.96	0.482449	0.263961	0.00505419	0.0377812	0.00870871	12010	B2m	beta-2 microglobulin [Source:MGI Symbol;Acc:MGI:88127]	protein_coding
ENSMUSG00000085307	2.90346	-0.191942	0.356279	0.00505338	0.0377812	0.114463	NA	Gm11525	predicted gene 11525 [Source:MGI Symbol;Acc:MGI:3651809]	antisense
ENSMUSG00000039033	400.429	0.253722	0.10212	0.00504232	0.0377212	0.00141389	75812	Tasp1	taspase, threonine aspartase 1 [Source:MGI Symbol;Acc:MGI:1923062]	protein_coding
ENSMUSG00000035673	464.009	0.416103	0.204508	0.00503	0.0376434	0.00532057	216161	Sbno2	strawberry notch 2 [Source:MGI Symbol;Acc:MGI:2448490]	protein_coding
ENSMUSG00000039488	386.054	-0.361272	0.157452	0.00502122	0.0375921	0.0024976	244682	Cntn5	contactin 5 [Source:MGI Symbol;Acc:MGI:3042287]	protein_coding
ENSMUSG00000027630	1149.4	-0.378332	0.168772	0.00501746	0.0375783	0.00288159	81004	Tbl1xr1	transducin (beta)-like 1X-linked receptor 1 [Source:MGI Symbol;Acc:MGI:2441730]	protein_coding
ENSMUSG00000049422	471.503	-0.476947	0.232792	0.00500553	0.0375043	0.00509952	103172	Chchd10	coiled-coil-helix-coiled-coil-helix domain containing 10 [Source:MGI Symbol;Acc:MGI:2143558]	protein_coding
ENSMUSG00000055184	25.3886	0.514094	0.265705	0.00500567	0.0375043	0.00670406	108900	Fam72a	family with sequence similarity 72, member A [Source:MGI Symbol;Acc:MGI:1919669]	protein_coding
ENSMUSG00000028943	10.9091	0.864429	0.814511	0.0050003	0.0374927	0.0468907	56226	Espn	espin [Source:MGI Symbol;Acc:MGI:1861630]	protein_coding
ENSMUSG00000032489	128.716	0.468918	0.231043	0.00499761	0.0374868	0.00543787	16578	Kif9	kinesin family member 9 [Source:MGI Symbol;Acc:MGI:1098237]	protein_coding
ENSMUSG00000036769	326.153	-0.250305	0.0993501	0.00499684	0.0374868	0.00126846	72404	Wdr44	WD repeat domain 44 [Source:MGI Symbol;Acc:MGI:1919654]	protein_coding
ENSMUSG00000070327	328.231	0.549955	0.337827	0.00499085	0.0374868	0.0142732	672511	Rnf213	ring finger protein 213 [Source:MGI Symbol;Acc:MGI:1289196]	protein_coding
ENSMUSG00000090053	237.469	-0.333266	0.140408	0.00499506	0.0374868	0.00191563	677884	Pakap	paralemmin A kinase anchor protein [Source:MGI Symbol;Acc:MGI:5141924]	protein_coding
ENSMUSG00000096764	154.801	-0.53972	0.276824	0.00499163	0.0374868	0.00646324	107723	Gm21985	predicted gene 21985 [Source:MGI Symbol;Acc:MGI:5439454]	protein_coding
ENSMUSG00000108994	1.92441	-1.73665	1.48428	0.00499676	0.0374868	0.037873	102633966	Gm31663	predicted gene, 31663 [Source:MGI Symbol;Acc:MGI:5590822]	transcribed_unprocessed_pseudogene
ENSMUSG00000030074	141.418	-0.399099	0.184463	0.00498363	0.0374679	0.0035408	232313	Gxylt2	glucoside xylosyltransferase 2 [Source:MGI Symbol;Acc:MGI:2682940]	protein_coding
ENSMUSG00000022957	3925.15	-0.280332	0.113629	0.0049797	0.0374527	0.001495	16443	Itsn1	intersectin 1 (SH3 domain protein 1A) [Source:MGI Symbol;Acc:MGI:1338069]	protein_coding
ENSMUSG00000001166	18.0705	0.678801	0.406668	0.00496488	0.0373556	0.0128196	114643	Oas1c	2'-5' oligoadenylate synthetase 1C [Source:MGI Symbol;Acc:MGI:2149633]	protein_coding
ENSMUSG00000026918	1886.17	-0.249133	0.0986674	0.00496344	0.0373556	0.00124683	67382	Brd3	bromodomain containing 3 [Source:MGI Symbol;Acc:MGI:1914632]	protein_coding
ENSMUSG00000031442	2616.05	-0.306054	0.128329	0.00495449	0.0373061	0.00182587	17207	Mcf2l	mcf.2 transforming sequence-like [Source:MGI Symbol;Acc:MGI:103263]	protein_coding
ENSMUSG00000096544	64.5699	0.55676	0.301653	0.00495129	0.0372963	0.00835231	NA	Gm4617	predicted pseudogene 4617 [Source:MGI Symbol;Acc:MGI:3704225]	processed_pseudogene
ENSMUSG00000029319	429.311	0.26064	0.104687	0.00494593	0.0372702	0.00138051	71883	Coq2	coenzyme Q2 4-hydroxybenzoate polyprenyltransferase [Source:MGI Symbol;Acc:MGI:1919133]	protein_coding
ENSMUSG00000095687	181.963	0.547361	0.340818	0.00492101	0.0370967	0.0149888	100037283	Rnaset2a	ribonuclease T2A [Source:MGI Symbol;Acc:MGI:1915445]	protein_coding
ENSMUSG00000025086	308.055	-0.263936	0.106118	0.00490927	0.0370224	0.00139846	72133	Trub1	TruB pseudouridine (psi) synthase family member 1 [Source:MGI Symbol;Acc:MGI:1919383]	protein_coding
ENSMUSG00000026618	846.835	-0.194607	0.073731	0.00490446	0.0370004	0.000891787	381314	Iars2	isoleucine-tRNA synthetase 2, mitochondrial [Source:MGI Symbol;Acc:MGI:1919586]	protein_coding
ENSMUSG00000052609	90.8946	0.637434	0.415243	0.00489506	0.0369436	0.0175495	263406	Plekhg3	pleckstrin homology domain containing, family G (with RhoGef domain) member 3 [Source:MGI Symbol;Acc:MGI:2388284]	protein_coding
ENSMUSG00000044252	3673.03	0.294072	0.123846	0.00488256	0.0368635	0.00190276	64291	Osbpl1a	oxysterol binding protein-like 1A [Source:MGI Symbol;Acc:MGI:1927551]	protein_coding
ENSMUSG00000025776	27.8655	-0.638013	0.370078	0.00487309	0.0368062	0.0110799	83691	Crispld1	cysteine-rich secretory protein LCCL domain containing 1 [Source:MGI Symbol;Acc:MGI:1934666]	protein_coding
ENSMUSG00000063873	2058.82	-0.32755	0.137918	0.00486999	0.0367969	0.00189955	94249	Slc24a3	solute carrier family 24 (sodium/potassium/calcium exchanger), member 3 [Source:MGI Symbol;Acc:MGI:2137513]	protein_coding
ENSMUSG00000107667	7.65058	0.959566	0.804186	0.00486196	0.0367504	0.0357423	319981	C530044C16Rik	RIKEN cDNA C530044C16 gene [Source:MGI Symbol;Acc:MGI:2443109]	lincRNA
ENSMUSG00000074457	1050.1	0.506782	0.316403	0.00485401	0.0367044	0.0151283	67860	S100a16	S100 calcium binding protein A16 [Source:MGI Symbol;Acc:MGI:1915110]	protein_coding
ENSMUSG00000020866	1214.76	-0.244544	0.0959173	0.00484212	0.0366287	0.00115117	12291	Cacna1g	calcium channel, voltage-dependent, T type, alpha 1G subunit [Source:MGI Symbol;Acc:MGI:1201678]	protein_coding
ENSMUSG00000069376	14.9412	0.662391	0.378051	0.00484189	0.0366287	0.0102802	433184	Gm5507	predicted gene 5507 [Source:MGI Symbol;Acc:MGI:3648656]	processed_pseudogene
ENSMUSG00000089661	18.6875	0.793565	0.536181	0.00483403	0.0365957	0.0197542	12587	Mia	melanoma inhibitory activity [Source:MGI Symbol;Acc:MGI:109615]	protein_coding
ENSMUSG00000070044	750.29	0.347803	0.156559	0.0048282	0.0365657	0.00299166	212326	Fam149a	family with sequence similarity 149, member A [Source:MGI Symbol;Acc:MGI:2387177]	protein_coding
ENSMUSG00000025991	24.8425	-0.546162	0.290305	0.00482291	0.0365398	0.00771648	227231	Cps1	carbamoyl-phosphate synthetase 1 [Source:MGI Symbol;Acc:MGI:891996]	protein_coding
ENSMUSG00000034818	3529.28	-0.297479	0.123064	0.00482157	0.0365398	0.00169704	319586	Celf5	CUGBP, Elav-like family member 5 [Source:MGI Symbol;Acc:MGI:2442333]	protein_coding
ENSMUSG00000028559	576.669	-0.353583	0.151985	0.00481738	0.03653	0.00228987	100273	Osbpl9	oxysterol binding protein-like 9 [Source:MGI Symbol;Acc:MGI:1923784]	protein_coding
ENSMUSG00000070056	832.291	-0.284641	0.115848	0.00481789	0.03653	0.00155387	52065	Mfhas1	malignant fibrous histiocytoma amplified sequence 1 [Source:MGI Symbol;Acc:MGI:1098644]	protein_coding
ENSMUSG00000029598	867.158	0.318729	0.137084	0.00481135	0.0365085	0.00230354	71772	Plbd2	phospholipase B domain containing 2 [Source:MGI Symbol;Acc:MGI:1919022]	protein_coding
ENSMUSG00000027947	36.9441	0.647347	0.396413	0.00480761	0.0364943	0.0140926	16194	Il6ra	interleukin 6 receptor, alpha [Source:MGI Symbol;Acc:MGI:105304]	protein_coding
ENSMUSG00000024002	1900.39	-0.320553	0.135598	0.00480357	0.0364777	0.00198062	57261	Brd4	bromodomain containing 4 [Source:MGI Symbol;Acc:MGI:1888520]	protein_coding
ENSMUSG00000026100	19.1115	-0.705722	0.4087	0.00480145	0.0364777	0.0110056	17700	Mstn	myostatin [Source:MGI Symbol;Acc:MGI:95691]	protein_coding
ENSMUSG00000031778	5603.88	0.276527	0.114141	0.00480216	0.0364777	0.00168525	20312	Cx3cl1	chemokine (C-X3-C motif) ligand 1 [Source:MGI Symbol;Acc:MGI:1097153]	protein_coding
ENSMUSG00000026117	12.9739	0.823394	0.541549	0.00479661	0.0364739	0.0180747	22637	Zap70	zeta-chain (TCR) associated protein kinase [Source:MGI Symbol;Acc:MGI:99613]	protein_coding
ENSMUSG00000105338	5.03088	1.24798	0.952698	0.00479749	0.0364739	0.0283114	NA	Gm43802	predicted gene 43802 [Source:MGI Symbol;Acc:MGI:5663939]	processed_pseudogene
ENSMUSG00000037017	568.242	-0.212039	0.0807557	0.00478669	0.0364448	0.000933612	22697	Zscan21	zinc finger and SCAN domain containing 21 [Source:MGI Symbol;Acc:MGI:99182]	protein_coding
ENSMUSG00000045691	760.835	-0.25049	0.0962372	0.00478911	0.0364448	0.000985412	105663	Thtpa	thiamine triphosphatase [Source:MGI Symbol;Acc:MGI:2446078]	protein_coding
ENSMUSG00000096370	56.0538	0.812254	0.59376	0.00478994	0.0364448	0.0249336	102902673	Gm21992	predicted gene 21992 [Source:MGI Symbol;Acc:MGI:5439461]	protein_coding
ENSMUSG00000033061	26.5025	0.605231	0.331432	0.00475884	0.0362504	0.00874487	19711	Resp18	regulated endocrine-specific protein 18 [Source:MGI Symbol;Acc:MGI:1098222]	protein_coding
ENSMUSG00000062031	96.6747	0.423799	0.200292	0.00475394	0.0362271	0.00417403	212974	Pgghg	protein glucosylgalactosylhydroxylysine glucosidase [Source:MGI Symbol;Acc:MGI:2444047]	protein_coding
ENSMUSG00000021306	358.607	-0.273936	0.110835	0.00473598	0.0361043	0.00147115	83924	Gpr137b	G protein-coupled receptor 137B [Source:MGI Symbol;Acc:MGI:1891463]	protein_coding
ENSMUSG00000056708	316.277	-0.27229	0.109073	0.0047339	0.0361024	0.00135498	15939	Ier5	immediate early response 5 [Source:MGI Symbol;Acc:MGI:1337072]	protein_coding
ENSMUSG00000038025	1036.69	-0.229973	0.0888525	0.00472495	0.0360482	0.00102282	18676	Phf2	PHD finger protein 2 [Source:MGI Symbol;Acc:MGI:1338034]	protein_coding
ENSMUSG00000036087	803.402	-0.230666	0.0893648	0.00471269	0.0359686	0.00104398	75991	Slain2	SLAIN motif family, member 2 [Source:MGI Symbol;Acc:MGI:1923241]	protein_coding
ENSMUSG00000040511	129.364	0.330478	0.140789	0.0046936	0.0358369	0.00208629	52118	Pvr	poliovirus receptor [Source:MGI Symbol;Acc:MGI:107741]	protein_coding
ENSMUSG00000015709	5063.98	-0.395547	0.176668	0.00468702	0.0358006	0.00290549	11864	Arnt2	aryl hydrocarbon receptor nuclear translocator 2 [Source:MGI Symbol;Acc:MGI:107188]	protein_coding
ENSMUSG00000049792	557.927	-0.199916	0.0756159	0.00468523	0.0358006	0.000873042	70369	Bag5	BCL2-associated athanogene 5 [Source:MGI Symbol;Acc:MGI:1917619]	protein_coding
ENSMUSG00000026188	622.624	-0.26116	0.103096	0.00468042	0.035778	0.00121609	271711	Tmem169	transmembrane protein 169 [Source:MGI Symbol;Acc:MGI:2442781]	protein_coding
ENSMUSG00000027303	3980.11	-0.190446	0.071524	0.00468	0.035778	0.000814559	19262	Ptpra	protein tyrosine phosphatase, receptor type, A [Source:MGI Symbol;Acc:MGI:97808]	protein_coding
ENSMUSG00000031813	179.695	0.356272	0.155851	0.00466846	0.0357145	0.00256325	73711	Mvb12a	multivesicular body subunit 12A [Source:MGI Symbol;Acc:MGI:1920961]	protein_coding
ENSMUSG00000025968	2069.73	-0.218735	0.0851706	0.00464534	0.0355515	0.00109774	227197	Ndufs1	NADH:ubiquinone oxidoreductase core subunit S1 [Source:MGI Symbol;Acc:MGI:2443241]	protein_coding
ENSMUSG00000036816	4.83679	1.24255	0.988407	0.00463963	0.0355216	0.0315836	53404	Atoh7	atonal bHLH transcription factor 7 [Source:MGI Symbol;Acc:MGI:1355553]	protein_coding
ENSMUSG00000009681	2075.36	-0.279844	0.111574	0.00463527	0.0355121	0.00130751	110279	Bcr	BCR activator of RhoGEF and GTPase [Source:MGI Symbol;Acc:MGI:88141]	protein_coding
ENSMUSG00000020627	704.779	-0.344002	0.144533	0.00463318	0.0355121	0.00185142	208439	Klhl29	kelch-like 29 [Source:MGI Symbol;Acc:MGI:2683857]	protein_coding
ENSMUSG00000085576	7.43546	1.19315	0.933998	0.00463658	0.0355121	0.0303843	320752	Dpy19l2	dpy-19-like 2 (C. elegans) [Source:MGI Symbol;Acc:MGI:2444662]	protein_coding
ENSMUSG00000001052	1115.95	-0.255359	0.100765	0.00462946	0.035506	0.001202	99683	Sec24b	Sec24 related gene family, member B (S. cerevisiae) [Source:MGI Symbol;Acc:MGI:2139764]	protein_coding
ENSMUSG00000106743	82.1716	-0.34397	0.146469	0.00463036	0.035506	0.00207958	NA	Gm42847	predicted gene 42847 [Source:MGI Symbol;Acc:MGI:5662984]	TEC
ENSMUSG00000025421	1015.41	-0.21595	0.0820074	0.00462507	0.0354933	0.00091444	76987	Hdhd2	haloacid dehalogenase-like hydrolase domain containing 2 [Source:MGI Symbol;Acc:MGI:1924237]	protein_coding
ENSMUSG00000030609	1102.92	-0.190913	0.071619	0.00461672	0.035443	0.000807353	68048	Aen	apoptosis enhancing nuclease [Source:MGI Symbol;Acc:MGI:1915298]	protein_coding
ENSMUSG00000000308	1616.45	0.258431	0.101205	0.00461167	0.0354181	0.00114889	12716	Ckmt1	creatine kinase, mitochondrial 1, ubiquitous [Source:MGI Symbol;Acc:MGI:99441]	protein_coding
ENSMUSG00000040296	143.426	0.596096	0.399579	0.00460583	0.0353872	0.01926	230073	Ddx58	DEAD (Asp-Glu-Ala-Asp) box polypeptide 58 [Source:MGI Symbol;Acc:MGI:2442858]	protein_coding
ENSMUSG00000061488	9.84649	0.899626	0.606483	0.00460196	0.0353713	0.0196486	237361	Rpl27a-ps1	ribosomal protein L27A, pseudogene 1 [Source:MGI Symbol;Acc:MGI:3645354]	processed_pseudogene
ENSMUSG00000027809	724.796	-0.247891	0.0961519	0.00457786	0.0351998	0.00106749	66841	Etfdh	electron transferring flavoprotein, dehydrogenase [Source:MGI Symbol;Acc:MGI:106100]	protein_coding
ENSMUSG00000041112	2258.72	-0.302078	0.122563	0.00457132	0.0351633	0.00151095	140580	Elmo1	engulfment and cell motility 1 [Source:MGI Symbol;Acc:MGI:2153044]	protein_coding
ENSMUSG00000026024	1141.33	-0.301165	0.122248	0.00456499	0.0351284	0.00151628	74018	Als2	alsin Rho guanine nucleotide exchange factor [Source:MGI Symbol;Acc:MGI:1921268]	protein_coding
ENSMUSG00000023923	657.435	-0.256168	0.102338	0.00455201	0.0350423	0.00132489	72238	Tbc1d5	TBC1 domain family, member 5 [Source:MGI Symbol;Acc:MGI:1919488]	protein_coding
ENSMUSG00000078485	421.22	0.223136	0.08667	0.00455041	0.0350423	0.00108251	NA	Plekhn1	pleckstrin homology domain containing, family N member 1 [Source:MGI Symbol;Acc:MGI:2387630]	protein_coding
ENSMUSG00000021458	158.492	0.356586	0.155599	0.00454399	0.035008	0.00251938	72061	Aopep	aminopeptidase O [Source:MGI Symbol;Acc:MGI:1919311]	protein_coding
ENSMUSG00000025170	261.72	0.291811	0.11795	0.00452622	0.0348848	0.00146061	217371	Rab40b	Rab40B, member RAS oncogene family [Source:MGI Symbol;Acc:MGI:2183451]	protein_coding
ENSMUSG00000026425	3192.96	-0.242481	0.0939934	0.00452515	0.0348848	0.00105468	14270	Srgap2	SLIT-ROBO Rho GTPase activating protein 2 [Source:MGI Symbol;Acc:MGI:109605]	protein_coding
ENSMUSG00000048001	261.372	0.465628	0.242856	0.00452457	0.0348848	0.0069877	15208	Hes5	hes family bHLH transcription factor 5 [Source:MGI Symbol;Acc:MGI:104876]	protein_coding
ENSMUSG00000036667	7287.9	-0.287202	0.114906	0.00451945	0.0348738	0.00134492	77574	Tcaf1	TRPM8 channel-associated factor 1 [Source:MGI Symbol;Acc:MGI:1914665]	protein_coding
ENSMUSG00000014603	9.46017	-1.4273	0.871555	0.00451618	0.0348676	0.0139128	11694	Alx3	aristaless-like homeobox 3 [Source:MGI Symbol;Acc:MGI:1277097]	protein_coding
ENSMUSG00000039629	298.183	-0.762514	0.561755	0.00451688	0.0348676	0.0256973	320609	Strip2	striatin interacting protein 2 [Source:MGI Symbol;Acc:MGI:2444363]	protein_coding
ENSMUSG00000046167	15.7456	0.814759	0.730726	0.00451043	0.0348452	0.0423921	235379	Gldn	gliomedin [Source:MGI Symbol;Acc:MGI:2388361]	protein_coding
ENSMUSG00000006395	34.7188	0.531959	0.277967	0.00449858	0.0347674	0.0070966	68180	Hyi	hydroxypyruvate isomerase (putative) [Source:MGI Symbol;Acc:MGI:1915430]	polymorphic_pseudogene
ENSMUSG00000050677	96.0242	0.459408	0.219547	0.00449057	0.0347191	0.00452321	66717	Ccdc96	coiled-coil domain containing 96 [Source:MGI Symbol;Acc:MGI:1913967]	protein_coding
ENSMUSG00000040896	1759.86	-0.35067	0.148146	0.00445976	0.0344946	0.001948	56543	Kcnd3	potassium voltage-gated channel, Shal-related family, member 3 [Source:MGI Symbol;Acc:MGI:1928743]	protein_coding
ENSMUSG00000067860	34.5799	-0.68115	0.393682	0.00445857	0.0344946	0.0109148	22773	Zic3	zinc finger protein of the cerebellum 3 [Source:MGI Symbol;Acc:MGI:106676]	protein_coding
ENSMUSG00000081087	9.32087	1.06895	0.773028	0.00445447	0.0344808	0.0242687	100043843	Rps15a-ps7	ribosomal protein S15A, pseudogene 7 [Source:MGI Symbol;Acc:MGI:3650538]	processed_pseudogene
ENSMUSG00000074575	614.463	0.478423	0.263127	0.00444588	0.0344279	0.00890527	241794	Kcng1	potassium voltage-gated channel, subfamily G, member 1 [Source:MGI Symbol;Acc:MGI:3616086]	protein_coding
ENSMUSG00000112649	9.70762	0.847477	0.536914	0.00443672	0.0343706	0.0159246	NA	Gm47647	predicted gene, 47647 [Source:MGI Symbol;Acc:MGI:6096728]	transcribed_processed_pseudogene
ENSMUSG00000039037	888.617	-0.233467	0.0887087	0.00442653	0.0343052	0.000918237	26938	St6galnac5	ST6 (alpha-N-acetyl-neuraminyl-2,3-beta-galactosyl-1,3)-N-acetylgalactosaminide alpha-2,6-sialyltransferase 5 [Source:MGI Symbol;Acc:MGI:1349471]	protein_coding
ENSMUSG00000020889	459.367	-0.261327	0.10319	0.00442474	0.0343049	0.00121844	217166	Nr1d1	nuclear receptor subfamily 1, group D, member 1 [Source:MGI Symbol;Acc:MGI:2444210]	protein_coding
ENSMUSG00000037738	14.3015	1.05013	0.826351	0.00442093	0.0342889	0.030786	330721	Nek5	NIMA (never in mitosis gene a)-related expressed kinase 5 [Source:MGI Symbol;Acc:MGI:2142824]	protein_coding
ENSMUSG00000097906	110.588	0.418486	0.192066	0.00440924	0.0342117	0.00342394	674597	Gm9625	predicted gene 9625 [Source:MGI Symbol;Acc:MGI:3780033]	processed_pseudogene
ENSMUSG00000112023	6.32781	0.106806	0.257086	0.00440619	0.0342016	0.139388	14727	Lilr4b	leukocyte immunoglobulin-like receptor, subfamily B, member 4B [Source:MGI Symbol;Acc:MGI:102702]	protein_coding
ENSMUSG00000098395	14.1109	-0.998527	0.840079	0.0044023	0.034185	0.036211	NA	Gm27998	predicted gene, 27998 [Source:MGI Symbol;Acc:MGI:5531380]	misc_RNA
ENSMUSG00000029513	324.036	-0.235607	0.0907527	0.00439336	0.034129	0.000997717	19079	Prkab1	protein kinase, AMP-activated, beta 1 non-catalytic subunit [Source:MGI Symbol;Acc:MGI:1336167]	protein_coding
ENSMUSG00000027168	207.303	-0.377483	0.1641	0.00438315	0.0340632	0.00244337	18508	Pax6	paired box 6 [Source:MGI Symbol;Acc:MGI:97490]	protein_coding
ENSMUSG00000031224	126.528	-0.454433	0.210141	0.0043791	0.0340452	0.00354993	272790	Magee2	melanoma antigen, family E, 2 [Source:MGI Symbol;Acc:MGI:2148316]	protein_coding
ENSMUSG00000049804	2666.53	-0.349759	0.146666	0.0043783	0.0340452	0.00182904	100503043	Armcx4	armadillo repeat containing, X-linked 4 [Source:MGI Symbol;Acc:MGI:2147887]	protein_coding
ENSMUSG00000029314	58.1638	0.506322	0.250037	0.00436764	0.033983	0.00548066	231510	Gpat3	glycerol-3-phosphate acyltransferase 3 [Source:MGI Symbol;Acc:MGI:3603816]	protein_coding
ENSMUSG00000001435	560.646	-0.523678	0.281267	0.0043631	0.0339612	0.0081101	12822	Col18a1	collagen, type XVIII, alpha 1 [Source:MGI Symbol;Acc:MGI:88451]	protein_coding
ENSMUSG00000003153	3383.57	0.338066	0.141981	0.00435441	0.0339193	0.00184502	20527	Slc2a3	solute carrier family 2 (facilitated glucose transporter), member 3 [Source:MGI Symbol;Acc:MGI:95757]	protein_coding
ENSMUSG00000082475	54.0633	0.563877	0.297792	0.00435599	0.0339193	0.00742304	NA	Gm7206	predicted pseudogene 7206 [Source:MGI Symbol;Acc:MGI:3646634]	processed_pseudogene
ENSMUSG00000006412	824.779	-0.312809	0.13282	0.00435211	0.0339161	0.00205288	18637	Pfdn2	prefoldin 2 [Source:MGI Symbol;Acc:MGI:1276111]	protein_coding
ENSMUSG00000068428	18.0018	1.00469	0.735985	0.00435177	0.0339161	0.0252156	239789	Gmnc	geminin coiled-coil domain containing [Source:MGI Symbol;Acc:MGI:2685452]	protein_coding
ENSMUSG00000096956	38.8172	0.564806	0.301834	0.00435059	0.0339161	0.00787173	100616095	Snhg18	small nucleolar RNA host gene 18 [Source:MGI Symbol;Acc:MGI:1914085]	lincRNA
ENSMUSG00000052915	2629.37	-0.210541	0.0791672	0.00433521	0.0338246	0.00082903	74026	Msl1	male specific lethal 1 [Source:MGI Symbol;Acc:MGI:1921276]	protein_coding
ENSMUSG00000064294	7.87396	-1.11421	0.859211	0.00433275	0.0338189	0.0291617	71724	Aox3	aldehyde oxidase 3 [Source:MGI Symbol;Acc:MGI:1918974]	protein_coding
ENSMUSG00000029722	726.025	0.287128	0.116161	0.00432612	0.0337923	0.00146851	231801	Agfg2	ArfGAP with FG repeats 2 [Source:MGI Symbol;Acc:MGI:2443267]	protein_coding
ENSMUSG00000086909	6.33343	-0.931824	0.591015	0.00432763	0.0337923	0.0159916	237749	Gm4926	predicted gene 4926 [Source:MGI Symbol;Acc:MGI:3646427]	lincRNA
ENSMUSG00000046999	147.291	0.326992	0.137392	0.0043238	0.0337894	0.00185462	68725	1110032F04Rik	RIKEN cDNA 1110032F04 gene [Source:MGI Symbol;Acc:MGI:1915975]	protein_coding
ENSMUSG00000078974	889.028	0.481992	0.237673	0.00432144	0.0337844	0.00546455	20335	Sec61g	SEC61, gamma subunit [Source:MGI Symbol;Acc:MGI:1202066]	protein_coding
ENSMUSG00000051579	791.617	-0.381585	0.167966	0.00430546	0.0336729	0.00266429	66684	Tceal8	transcription elongation factor A (SII)-like 8 [Source:MGI Symbol;Acc:MGI:1913934]	protein_coding
ENSMUSG00000020361	6114.53	-0.205404	0.0775564	0.0042944	0.0335998	0.000865623	15525	Hspa4	heat shock protein 4 [Source:MGI Symbol;Acc:MGI:1342292]	protein_coding
ENSMUSG00000074129	6407.6	0.487046	0.246622	0.00429405	0.0335998	0.00614171	22121	Rpl13a	ribosomal protein L13A [Source:MGI Symbol;Acc:MGI:1351455]	protein_coding
ENSMUSG00000026812	1240.69	-0.358942	0.150401	0.0042878	0.0335836	0.00181952	64930	Tsc1	TSC complex subunit 1 [Source:MGI Symbol;Acc:MGI:1929183]	protein_coding
ENSMUSG00000085401	6.08262	1.08495	0.782144	0.00428891	0.0335836	0.0240261	NA	Slc39a1-ps	solute carrier family 39 (zinc transporter), member 1, pseudogene [Source:MGI Symbol;Acc:MGI:3615375]	processed_pseudogene
ENSMUSG00000024660	409.387	0.263101	0.103821	0.00428464	0.033577	0.00120435	16319	Incenp	inner centromere protein [Source:MGI Symbol;Acc:MGI:1313288]	protein_coding
ENSMUSG00000049881	378.312	0.443252	0.209906	0.00428372	0.033577	0.00426066	69953	2810025M15Rik	RIKEN cDNA 2810025M15 gene [Source:MGI Symbol;Acc:MGI:1917203]	transcribed_processed_pseudogene
ENSMUSG00000027999	175.286	0.353592	0.150772	0.00427725	0.0335543	0.00209638	66350	Pla2g12a	phospholipase A2, group XIIA [Source:MGI Symbol;Acc:MGI:1913600]	protein_coding
ENSMUSG00000041594	282.094	-0.341594	0.140456	0.00427832	0.0335543	0.00164206	70551	Tmtc4	transmembrane and tetratricopeptide repeat containing 4 [Source:MGI Symbol;Acc:MGI:1921050]	protein_coding
ENSMUSG00000030557	2348.15	-0.318277	0.13033	0.00427322	0.0335411	0.00161667	17258	Mef2a	myocyte enhancer factor 2A [Source:MGI Symbol;Acc:MGI:99532]	protein_coding
ENSMUSG00000020190	980.305	0.264844	0.105141	0.00426935	0.0335241	0.00127328	17347	Mknk2	MAP kinase-interacting serine/threonine kinase 2 [Source:MGI Symbol;Acc:MGI:894279]	protein_coding
ENSMUSG00000032396	602.92	-0.181913	0.0670913	0.00426756	0.0335235	0.000721059	213550	Dis3l	DIS3 like exosome 3'-5' exoribonuclease [Source:MGI Symbol;Acc:MGI:2143272]	protein_coding
ENSMUSG00000114181	6.19677	1.10085	0.891755	0.00426395	0.0335085	0.0330602	NA	Gm46376	predicted gene, 46376 [Source:MGI Symbol;Acc:MGI:5826013]	lincRNA
ENSMUSG00000022126	4.14196	0.123888	0.271636	0.00426155	0.0335032	0.130597	16365	Acod1	aconitate decarboxylase 1 [Source:MGI Symbol;Acc:MGI:103206]	protein_coding
ENSMUSG00000032267	538.569	0.328014	0.135368	0.0042576	0.0334855	0.00168234	235323	Usp28	ubiquitin specific peptidase 28 [Source:MGI Symbol;Acc:MGI:2442293]	protein_coding
ENSMUSG00000001674	423.27	0.253153	0.0990135	0.00424356	0.0333884	0.00113097	66942	Ddx18	DEAD (Asp-Glu-Ala-Asp) box polypeptide 18 [Source:MGI Symbol;Acc:MGI:1914192]	protein_coding
ENSMUSG00000038252	544.099	0.332181	0.141717	0.00424062	0.0333787	0.00210987	68298	Ncapd2	non-SMC condensin I complex, subunit D2 [Source:MGI Symbol;Acc:MGI:1915548]	protein_coding
ENSMUSG00000034910	950.767	-0.344261	0.144487	0.00423722	0.0333653	0.00183223	72135	Pygo1	pygopus 1 [Source:MGI Symbol;Acc:MGI:1919385]	protein_coding
ENSMUSG00000025920	2506.45	-0.173311	0.0635328	0.00423123	0.0333316	0.000702234	29819	Stau2	staufen double-stranded RNA binding protein 2 [Source:MGI Symbol;Acc:MGI:1352508]	protein_coding
ENSMUSG00000071265	580.226	0.466033	0.245484	0.0042092	0.0331714	0.00730439	74284	1700086L19Rik	RIKEN cDNA 1700086L19 gene [Source:MGI Symbol;Acc:MGI:1921534]	transcribed_unitary_pseudogene
ENSMUSG00000043857	2127.56	-0.371371	0.161798	0.00420517	0.0331529	0.00247949	268510	Mgat5b	mannoside acetylglucosaminyltransferase 5, isoenzyme B [Source:MGI Symbol;Acc:MGI:3606200]	protein_coding
ENSMUSG00000019178	6.34742	0.201679	0.3708	0.00420229	0.033144	0.113516	76571	Styxl1	serine/threonine/tyrosine interacting-like 1 [Source:MGI Symbol;Acc:MGI:1923821]	protein_coding
ENSMUSG00000047935	447.539	-0.558309	0.289344	0.00420235	0.033144	0.0068169	434280	Sox1ot	Sox1 overlapping transcript [Source:MGI Symbol;Acc:MGI:3645522]	sense_overlapping
ENSMUSG00000062098	1535.86	-0.356232	0.149605	0.00418313	0.0330189	0.00184182	228662	Btbd3	BTB (POZ) domain containing 3 [Source:MGI Symbol;Acc:MGI:2385155]	protein_coding
ENSMUSG00000000078	1863.08	-0.285526	0.112373	0.00417955	0.033004	0.00118094	23849	Klf6	Kruppel-like factor 6 [Source:MGI Symbol;Acc:MGI:1346318]	protein_coding
ENSMUSG00000027775	659.342	-0.248128	0.0959997	0.00417191	0.0329569	0.0010397	66868	Mfsd1	major facilitator superfamily domain containing 1 [Source:MGI Symbol;Acc:MGI:1914118]	protein_coding
ENSMUSG00000051341	45.7669	-0.661944	0.35638	0.00416687	0.0329304	0.00824054	22710	Zfp52	zinc finger protein 52 [Source:MGI Symbol;Acc:MGI:99199]	protein_coding
ENSMUSG00000024878	159.141	-0.354156	0.149527	0.00416271	0.0329108	0.00194475	226043	Cbwd1	COBW domain containing 1 [Source:MGI Symbol;Acc:MGI:2385089]	protein_coding
ENSMUSG00000034801	596.835	-0.275927	0.108909	0.00415961	0.0329091	0.0012114	20663	Sos2	SOS Ras/Rho guanine nucleotide exchange factor 2 [Source:MGI Symbol;Acc:MGI:98355]	protein_coding
ENSMUSG00000036551	7.66409	0.238645	0.462511	0.00415605	0.0329091	0.118789	434756	Akap14	A kinase (PRKA) anchor protein 14 [Source:MGI Symbol;Acc:MGI:3618288]	protein_coding
ENSMUSG00000038900	4453.31	0.452733	0.21282	0.00416082	0.0329091	0.00399217	269261	Rpl12	ribosomal protein L12 [Source:MGI Symbol;Acc:MGI:98002]	protein_coding
ENSMUSG00000062248	117.18	0.391289	0.174655	0.00416035	0.0329091	0.00289352	66197	Cks2	CDC28 protein kinase regulatory subunit 2 [Source:MGI Symbol;Acc:MGI:1913447]	protein_coding
ENSMUSG00000025816	1523.44	0.157427	0.0571211	0.00415332	0.0329028	0.000633525	57743	Sec61a2	Sec61, alpha subunit 2 (S. cerevisiae) [Source:MGI Symbol;Acc:MGI:1931071]	protein_coding
ENSMUSG00000039983	871.957	0.284806	0.113362	0.00415304	0.0329028	0.00129029	269336	Ccdc32	coiled-coil domain containing 32 [Source:MGI Symbol;Acc:MGI:2685477]	protein_coding
ENSMUSG00000019853	40.6252	0.686237	0.453745	0.00414614	0.0328725	0.0184726	56016	Hebp2	heme binding protein 2 [Source:MGI Symbol;Acc:MGI:1860084]	protein_coding
ENSMUSG00000116637	48.6925	0.654631	0.366868	0.0041428	0.0328593	0.00945774	666489	Gm8130	predicted gene 8130 [Source:MGI Symbol;Acc:MGI:3647919]	processed_pseudogene
ENSMUSG00000059898	11.7219	0.834358	0.514007	0.00412068	0.032697	0.0144186	13507	Dsc3	desmocollin 3 [Source:MGI Symbol;Acc:MGI:1194993]	protein_coding
ENSMUSG00000057696	22.847	0.753658	0.460999	0.00411874	0.0326949	0.0140385	NA	Rpl30-ps1	ribosomal protein L30, pseudogene 1 [Source:MGI Symbol;Acc:MGI:1321399]	processed_pseudogene
ENSMUSG00000062006	1656.17	0.487457	0.23781	0.00411833	0.0326949	0.00508905	NA	Rpl34	ribosomal protein L34 [Source:MGI Symbol;Acc:MGI:1915686]	protein_coding
ENSMUSG00000007589	217.094	0.465919	0.234704	0.00410509	0.0326436	0.00601455	28113	Tinf2	Terf1 (TRF1)-interacting nuclear factor 2 [Source:MGI Symbol;Acc:MGI:107246]	protein_coding
ENSMUSG00000028671	196.908	0.373753	0.163668	0.00410785	0.0326436	0.00256695	74246	Gale	galactose-4-epimerase, UDP [Source:MGI Symbol;Acc:MGI:1921496]	protein_coding
ENSMUSG00000033430	1054.63	-0.251122	0.0969321	0.00410584	0.0326436	0.00101652	57321	Terf2ip	telomeric repeat binding factor 2, interacting protein [Source:MGI Symbol;Acc:MGI:1929871]	protein_coding
ENSMUSG00000037679	418.871	0.406805	0.188232	0.00410682	0.0326436	0.00357275	70435	Inf2	inverted formin, FH2 and WH2 domain containing [Source:MGI Symbol;Acc:MGI:1917685]	protein_coding
ENSMUSG00000040663	18.6708	0.879858	0.633443	0.00410895	0.0326436	0.0239223	56708	Clcf1	cardiotrophin-like cytokine factor 1 [Source:MGI Symbol;Acc:MGI:1930088]	protein_coding
ENSMUSG00000055471	109.819	-0.668599	0.384368	0.00409239	0.032578	0.0106529	11682	Alk	anaplastic lymphoma kinase [Source:MGI Symbol;Acc:MGI:103305]	protein_coding
ENSMUSG00000019789	71.7722	0.521617	0.261132	0.00408926	0.0325663	0.0058498	15214	Hey2	hairy/enhancer-of-split related with YRPW motif 2 [Source:MGI Symbol;Acc:MGI:1341884]	protein_coding
ENSMUSG00000001247	16.0594	-0.846026	0.548044	0.00408046	0.0325094	0.0171501	54135	Lsr	lipolysis stimulated lipoprotein receptor [Source:MGI Symbol;Acc:MGI:1927471]	protein_coding
ENSMUSG00000018654	5.64872	1.8396	1.57829	0.00408046	0.0325094	0.0381558	22778	Ikzf1	IKAROS family zinc finger 1 [Source:MGI Symbol;Acc:MGI:1342540]	protein_coding
ENSMUSG00000020052	297.897	-0.261279	0.101478	0.00406546	0.0324163	0.00108036	17172	Ascl1	achaete-scute family bHLH transcription factor 1 [Source:MGI Symbol;Acc:MGI:96919]	protein_coding
ENSMUSG00000027353	103.833	0.421821	0.189538	0.00405633	0.0323566	0.00296261	66634	Mcm8	minichromosome maintenance 8 homologous recombination repair factor [Source:MGI Symbol;Acc:MGI:1913884]	protein_coding
ENSMUSG00000056917	102.381	0.492815	0.245203	0.00405107	0.0323278	0.00568252	20469	Sipa1	signal-induced proliferation associated gene 1 [Source:MGI Symbol;Acc:MGI:107576]	protein_coding
ENSMUSG00000098192	14.8926	0.957508	0.672651	0.00404947	0.0323278	0.0223726	100041831	Gm3534	predicted pseudogene 3534 [Source:MGI Symbol;Acc:MGI:3781711]	processed_pseudogene
ENSMUSG00000001065	409.097	0.28747	0.114686	0.00404694	0.0323212	0.00131493	57247	Zfp276	zinc finger protein (C2H2 type) 276 [Source:MGI Symbol;Acc:MGI:1888495]	protein_coding
ENSMUSG00000022023	826.136	-0.304698	0.122426	0.00404677	0.0323212	0.00138563	22380	Wbp4	WW domain binding protein 4 [Source:MGI Symbol;Acc:MGI:109568]	protein_coding
ENSMUSG00000022992	999.339	-0.172951	0.0630362	0.00404293	0.0323155	0.000662931	69612	Kansl2	KAT8 regulatory NSL complex subunit 2 [Source:MGI Symbol;Acc:MGI:1916862]	protein_coding
ENSMUSG00000068617	163.629	0.404959	0.17933	0.00404259	0.0323155	0.00274052	66793	Efcab1	EF-hand calcium binding domain 1 [Source:MGI Symbol;Acc:MGI:1914043]	protein_coding
ENSMUSG00000035431	169.045	0.377313	0.162201	0.00403936	0.0323132	0.00229329	20605	Sstr1	somatostatin receptor 1 [Source:MGI Symbol;Acc:MGI:98327]	protein_coding
ENSMUSG00000014905	627.049	-0.290441	0.115248	0.00403196	0.0322672	0.00126364	27362	Dnajb9	DnaJ heat shock protein family (Hsp40) member B9 [Source:MGI Symbol;Acc:MGI:1351618]	protein_coding
ENSMUSG00000041324	116.351	-0.499428	0.239629	0.00402315	0.0322191	0.00459273	16323	Inhba	inhibin beta-A [Source:MGI Symbol;Acc:MGI:96570]	protein_coding
ENSMUSG00000049555	100.215	0.539281	0.30442	0.00402431	0.0322191	0.00974728	20776	Tmie	transmembrane inner ear [Source:MGI Symbol;Acc:MGI:2159400]	protein_coding
ENSMUSG00000110773	5.84038	1.25954	0.833818	0.00402079	0.0322173	0.0185135	NA	Gm39326	predicted gene, 39326 [Source:MGI Symbol;Acc:MGI:5622211]	antisense
ENSMUSG00000083567	30.2472	0.51605	0.253645	0.00401722	0.0322018	0.0053259	497655	Gm11451	predicted gene 11451 [Source:MGI Symbol;Acc:MGI:3705412]	processed_pseudogene
ENSMUSG00000103255	37.3879	-0.624569	0.324913	0.00400562	0.0321219	0.00692385	353236	Pcdhac1	protocadherin alpha subfamily C, 1 [Source:MGI Symbol;Acc:MGI:1891442]	protein_coding
ENSMUSG00000008140	1689.93	0.353822	0.149918	0.0039819	0.0319448	0.00200677	69683	Emc10	ER membrane protein complex subunit 10 [Source:MGI Symbol;Acc:MGI:1916933]	protein_coding
ENSMUSG00000003585	306.866	-0.364813	0.158322	0.0039773	0.0319209	0.00242188	67815	Sec14l2	SEC14-like lipid binding 2 [Source:MGI Symbol;Acc:MGI:1915065]	protein_coding
ENSMUSG00000079173	13.2641	0.940712	0.727952	0.00396871	0.031865	0.0293972	22635	Zan	zonadhesin [Source:MGI Symbol;Acc:MGI:106656]	protein_coding
ENSMUSG00000026739	661.735	-0.362377	0.150088	0.00396676	0.0318632	0.0017207	12151	Bmi1	Bmi1 polycomb ring finger oncogene [Source:MGI Symbol;Acc:MGI:88174]	protein_coding
ENSMUSG00000036792	886.099	-0.283959	0.111384	0.00396686	0.0318632	0.00115344	109241	Mbd5	methyl-CpG binding domain protein 5 [Source:MGI Symbol;Acc:MGI:2138934]	protein_coding
ENSMUSG00000024791	47.5832	0.509691	0.252964	0.00396057	0.0318387	0.00560564	67849	Cdca5	cell division cycle associated 5 [Source:MGI Symbol;Acc:MGI:1915099]	protein_coding
ENSMUSG00000026480	16.7765	1.13318	1.17073	0.00395826	0.0318333	0.0553236	17970	Ncf2	neutrophil cytosolic factor 2 [Source:MGI Symbol;Acc:MGI:97284]	protein_coding
ENSMUSG00000030313	1209.17	-0.378717	0.161562	0.00395589	0.0318272	0.0021065	320560	Dennd5b	DENN/MADD domain containing 5B [Source:MGI Symbol;Acc:MGI:2444273]	protein_coding
ENSMUSG00000062040	300.342	-0.307835	0.123851	0.00394783	0.0317754	0.00140874	22689	Zfp27	zinc finger protein 27 [Source:MGI Symbol;Acc:MGI:99174]	protein_coding
ENSMUSG00000044211	64.6934	-0.409232	0.180559	0.00394203	0.0317417	0.00270594	NA	Gm7887	predicted gene 7887 [Source:MGI Symbol;Acc:MGI:3648251]	processed_pseudogene
ENSMUSG00000020486	321.081	0.582754	0.367527	0.00393133	0.0316686	0.0156478	18952	Septin4	septin 4 [Source:MGI Symbol;Acc:MGI:1270156]	protein_coding
ENSMUSG00000035773	127.044	-0.347948	0.144191	0.00392888	0.0316619	0.00172367	114229	Kiss1r	KISS1 receptor [Source:MGI Symbol;Acc:MGI:2148793]	protein_coding
ENSMUSG00000054967	134.552	-0.309118	0.124812	0.00391843	0.0315907	0.00145012	239546	Zfp647	zinc finger protein 647 [Source:MGI Symbol;Acc:MGI:3052806]	protein_coding
ENSMUSG00000059263	2099.01	-0.28747	0.112893	0.00391591	0.0315833	0.00116712	74996	Usp47	ubiquitin specific peptidase 47 [Source:MGI Symbol;Acc:MGI:1922246]	protein_coding
ENSMUSG00000032374	517.924	0.609619	0.3467	0.00388567	0.0313523	0.0101278	26432	Plod2	procollagen lysine, 2-oxoglutarate 5-dioxygenase 2 [Source:MGI Symbol;Acc:MGI:1347007]	protein_coding
ENSMUSG00000015950	18.5665	0.108361	0.258306	0.00387904	0.031314	0.138261	17969	Ncf1	neutrophil cytosolic factor 1 [Source:MGI Symbol;Acc:MGI:97283]	protein_coding
ENSMUSG00000031824	2484.1	-0.395312	0.169558	0.00387933	0.031314	0.00223526	234797	6430548M08Rik	RIKEN cDNA 6430548M08 gene [Source:MGI Symbol;Acc:MGI:2443793]	protein_coding
ENSMUSG00000024068	1700.5	-0.229452	0.0863617	0.00386808	0.0312563	0.000834492	50850	Spast	spastin [Source:MGI Symbol;Acc:MGI:1858896]	protein_coding
ENSMUSG00000042426	745.383	-0.220711	0.0825426	0.00386846	0.0312563	0.000798509	218629	Dhx29	DEAH (Asp-Glu-Ala-His) box polypeptide 29 [Source:MGI Symbol;Acc:MGI:2145374]	protein_coding
ENSMUSG00000091542	128.946	-0.52546	0.25039	0.003869	0.0312563	0.00444965	NA	Gm17167	predicted gene 17167 [Source:MGI Symbol;Acc:MGI:4937994]	processed_transcript
ENSMUSG00000020170	865.621	-0.248386	0.0942986	0.00386004	0.0312326	0.000912546	327826	Frs2	fibroblast growth factor receptor substrate 2 [Source:MGI Symbol;Acc:MGI:1100860]	protein_coding
ENSMUSG00000063535	51.4112	-0.452264	0.207061	0.00386128	0.0312326	0.0033711	76373	Zfp773	zinc finger protein 773 [Source:MGI Symbol;Acc:MGI:1923623]	protein_coding
ENSMUSG00000003644	90.3455	0.372679	0.159404	0.00385293	0.0311949	0.00216056	20111	Rps6ka1	ribosomal protein S6 kinase polypeptide 1 [Source:MGI Symbol;Acc:MGI:104558]	protein_coding
ENSMUSG00000028136	2718.74	-0.305673	0.121009	0.00385344	0.0311949	0.00124206	76742	Snx27	sorting nexin family member 27 [Source:MGI Symbol;Acc:MGI:1923992]	protein_coding
ENSMUSG00000037466	91.1751	0.463123	0.226242	0.00383626	0.0310815	0.00513101	104732	Tedc1	tubulin epsilon and delta complex 1 [Source:MGI Symbol;Acc:MGI:2144738]	protein_coding
ENSMUSG00000118434	133.064	-0.358714	0.150564	0.00382231	0.0309812	0.00183542	NA	Gm13301	predicted gene 13301 [Source:MGI Symbol;Acc:MGI:3707230]	transcribed_unprocessed_pseudogene
ENSMUSG00000035246	2663.99	0.233971	0.0887782	0.0038182	0.0309607	0.000903087	236899	Pcyt1b	phosphate cytidylyltransferase 1, choline, beta isoform [Source:MGI Symbol;Acc:MGI:2147987]	protein_coding
ENSMUSG00000035620	732.686	-0.244233	0.0920121	0.00381588	0.0309547	0.000843611	237422	Ric8b	RIC8 guanine nucleotide exchange factor B [Source:MGI Symbol;Acc:MGI:2682307]	protein_coding
ENSMUSG00000104516	10.9321	0.902918	0.574826	0.00381037	0.0309228	0.0162609	NA	Gm9884	predicted gene 9884 [Source:MGI Symbol;Acc:MGI:3642830]	TEC
ENSMUSG00000008658	1479.52	-0.244748	0.0926374	0.00379314	0.0308078	0.000880526	268859	Rbfox1	RNA binding protein, fox-1 homolog (C. elegans) 1 [Source:MGI Symbol;Acc:MGI:1926224]	protein_coding
ENSMUSG00000020182	38.1913	0.554241	0.291455	0.00379463	0.0308078	0.00726495	13195	Ddc	dopa decarboxylase [Source:MGI Symbol;Acc:MGI:94876]	protein_coding
ENSMUSG00000045657	192.563	0.302052	0.120753	0.003793	0.0308078	0.0013349	93881	Pcdhb10	protocadherin beta 10 [Source:MGI Symbol;Acc:MGI:2136745]	protein_coding
ENSMUSG00000038894	1676.67	0.254212	0.098045	0.00377308	0.0306709	0.00100606	384783	Irs2	insulin receptor substrate 2 [Source:MGI Symbol;Acc:MGI:109334]	protein_coding
ENSMUSG00000021485	58.1857	0.453402	0.211029	0.00376417	0.0306112	0.00374297	17121	Mxd3	Max dimerization protein 3 [Source:MGI Symbol;Acc:MGI:104987]	protein_coding
ENSMUSG00000092274	489.417	0.765823	1.12432	0.00376264	0.0306112	0.0894364	66961	Neat1	nuclear paraspeckle assembly transcript 1 (non-protein coding) [Source:MGI Symbol;Acc:MGI:1914211]	lincRNA
ENSMUSG00000053398	1419.65	-0.262731	0.102786	0.00375679	0.0305766	0.00113768	236539	Phgdh	3-phosphoglycerate dehydrogenase [Source:MGI Symbol;Acc:MGI:1355330]	protein_coding
ENSMUSG00000005034	7728.85	-0.288388	0.112901	0.00375205	0.0305506	0.00114664	18749	Prkacb	protein kinase, cAMP dependent, catalytic, beta [Source:MGI Symbol;Acc:MGI:97594]	protein_coding
ENSMUSG00000021752	297.224	-0.240348	0.0910603	0.00375176	0.0305506	0.00088991	71393	Kctd6	potassium channel tetramerisation domain containing 6 [Source:MGI Symbol;Acc:MGI:1918643]	protein_coding
ENSMUSG00000047798	3.39123	0.0591998	0.230263	0.0037512	0.0305506	0.176362	246746	Cd300lf	CD300 molecule like family member F [Source:MGI Symbol;Acc:MGI:2442359]	protein_coding
ENSMUSG00000050737	84.7975	0.615281	0.718064	0.00373787	0.0304731	0.066895	64292	Ptges	prostaglandin E synthase [Source:MGI Symbol;Acc:MGI:1927593]	protein_coding
ENSMUSG00000031133	101.757	-0.73972	0.427564	0.0037333	0.0304485	0.010923	73341	Arhgef6	Rac/Cdc42 guanine nucleotide exchange factor (GEF) 6 [Source:MGI Symbol;Acc:MGI:1920591]	protein_coding
ENSMUSG00000023007	756.57	0.274014	0.107508	0.00373048	0.0304453	0.001158	54614	Prpf40b	pre-mRNA processing factor 40B [Source:MGI Symbol;Acc:MGI:1925583]	protein_coding
ENSMUSG00000069495	658.219	-0.302756	0.119732	0.00373135	0.0304453	0.00123731	227867	Epc2	enhancer of polycomb homolog 2 [Source:MGI Symbol;Acc:MGI:1278321]	protein_coding
ENSMUSG00000054843	3647.89	-0.288686	0.112933	0.00372539	0.030422	0.00113544	226255	Atrnl1	attractin like 1 [Source:MGI Symbol;Acc:MGI:2147749]	protein_coding
ENSMUSG00000043629	110.137	0.436188	0.19506	0.00371998	0.0303905	0.00291755	67080	1700019D03Rik	RIKEN cDNA 1700019D03 gene [Source:MGI Symbol;Acc:MGI:1914330]	protein_coding
ENSMUSG00000040003	1479.84	-0.312157	0.124522	0.00371445	0.0303579	0.00131245	50791	Magi2	membrane associated guanylate kinase, WW and PDZ domain containing 2 [Source:MGI Symbol;Acc:MGI:1354953]	protein_coding
ENSMUSG00000104950	36.0328	-0.499187	0.232751	0.00371303	0.0303579	0.00377551	NA	4833413G10Rik	RIKEN cDNA 4833413G10 gene [Source:MGI Symbol;Acc:MGI:1921834]	antisense
ENSMUSG00000058192	782.834	-0.292429	0.11395	0.00370107	0.0302738	0.00110431	244721	Zfp846	zinc finger protein 846 [Source:MGI Symbol;Acc:MGI:1924012]	protein_coding
ENSMUSG00000040264	4.48161	1.82841	1.44139	0.00368686	0.0301702	0.0309499	14468	Gbp2b	guanylate binding protein 2b [Source:MGI Symbol;Acc:MGI:95666]	protein_coding
ENSMUSG00000029757	2984.94	-0.304209	0.117904	0.00368361	0.0301561	0.00105254	13426	Dync1i1	dynein cytoplasmic 1 intermediate chain 1 [Source:MGI Symbol;Acc:MGI:107743]	protein_coding
ENSMUSG00000033685	111.654	0.825892	1.00982	0.0036827	0.0301561	0.0710741	22228	Ucp2	uncoupling protein 2 (mitochondrial, proton carrier) [Source:MGI Symbol;Acc:MGI:109354]	protein_coding
ENSMUSG00000031165	2.14322	0.0861095	0.243314	0.00367919	0.030145	0.152602	22376	Was	Wiskott-Aldrich syndrome [Source:MGI Symbol;Acc:MGI:105059]	protein_coding
ENSMUSG00000035576	129.887	0.376656	0.160847	0.00367345	0.0301106	0.00213687	241764	L3mbtl1	L3MBTL1 histone methyl-lysine binding protein [Source:MGI Symbol;Acc:MGI:2676663]	protein_coding
ENSMUSG00000051920	245.78	-0.429069	0.188436	0.00366904	0.0300985	0.00260804	239405	Rspo2	R-spondin 2 [Source:MGI Symbol;Acc:MGI:1922667]	protein_coding
ENSMUSG00000068036	2316.72	-0.282624	0.109649	0.00367044	0.0300985	0.00106963	17356	Afdn	afadin, adherens junction formation factor [Source:MGI Symbol;Acc:MGI:1314653]	protein_coding
ENSMUSG00000021583	231.991	0.425688	0.194204	0.00363237	0.0298173	0.00328806	80898	Erap1	endoplasmic reticulum aminopeptidase 1 [Source:MGI Symbol;Acc:MGI:1933403]	protein_coding
ENSMUSG00000024437	90.0536	-0.382766	0.162435	0.00362705	0.0298173	0.0020364	NA	Gm8615	predicted pseudogene 8615 [Source:MGI Symbol;Acc:MGI:3647532]	transcribed_processed_pseudogene
ENSMUSG00000025226	306.001	0.433155	0.195648	0.00363311	0.0298173	0.00307968	68431	Fbxl15	F-box and leucine-rich repeat protein 15 [Source:MGI Symbol;Acc:MGI:1915681]	protein_coding
ENSMUSG00000041515	32.2906	0.727773	0.410948	0.00363091	0.0298173	0.00975518	15900	Irf8	interferon regulatory factor 8 [Source:MGI Symbol;Acc:MGI:96395]	protein_coding
ENSMUSG00000064363	61919.6	-0.473316	0.217193	0.00363084	0.0298173	0.00341951	17719	mt-Nd4	mitochondrially encoded NADH dehydrogenase 4 [Source:MGI Symbol;Acc:MGI:102498]	protein_coding
ENSMUSG00000117256	30.6124	0.682678	0.371019	0.00363153	0.0298173	0.00847226	NA	Gm5497	predicted gene 5497 [Source:MGI Symbol;Acc:MGI:3646432]	processed_pseudogene
ENSMUSG00000024350	1442.89	-0.222193	0.0838269	0.00361765	0.0297656	0.000860104	76594	Dnajc18	DnaJ heat shock protein family (Hsp40) member C18 [Source:MGI Symbol;Acc:MGI:1923844]	protein_coding
ENSMUSG00000039959	3423.46	0.313719	0.126256	0.0036177	0.0297656	0.00141132	215114	Hip1	huntingtin interacting protein 1 [Source:MGI Symbol;Acc:MGI:1099804]	protein_coding
ENSMUSG00000032547	750.219	-0.252047	0.0942063	0.00361257	0.0297504	0.00079326	20187	Ryk	receptor-like tyrosine kinase [Source:MGI Symbol;Acc:MGI:101766]	protein_coding
ENSMUSG00000036412	59.2841	0.670523	0.366276	0.00361282	0.0297504	0.00865816	545260	Arsi	arylsulfatase i [Source:MGI Symbol;Acc:MGI:2670959]	protein_coding
ENSMUSG00000074521	27.7211	0.533373	0.254606	0.00360279	0.0296928	0.00449863	NA	Gm14327	predicted gene 14327 [Source:MGI Symbol;Acc:MGI:3652188]	protein_coding
ENSMUSG00000020227	7.93865	1.24549	0.860506	0.00359455	0.0296373	0.0212605	73914	Irak3	interleukin-1 receptor-associated kinase 3 [Source:MGI Symbol;Acc:MGI:1921164]	protein_coding
ENSMUSG00000027341	389.762	0.276426	0.107122	0.00359335	0.0296373	0.0010504	70612	Tmem230	transmembrane protein 230 [Source:MGI Symbol;Acc:MGI:1917862]	protein_coding
ENSMUSG00000028187	194.82	-0.403565	0.173362	0.00358831	0.0296211	0.00227963	70285	Rpf1	ribosome production factor 1 homolog [Source:MGI Symbol;Acc:MGI:1917535]	protein_coding
ENSMUSG00000038291	1044.46	-0.26724	0.101775	0.00358957	0.0296211	0.000931684	102141	Snx25	sorting nexin 25 [Source:MGI Symbol;Acc:MGI:2142610]	protein_coding
ENSMUSG00000034949	714.659	0.313077	0.126708	0.0035799	0.0295894	0.00147379	103406	Zfr2	zinc finger RNA binding protein 2 [Source:MGI Symbol;Acc:MGI:2143792]	protein_coding
ENSMUSG00000038871	1147.04	-0.268166	0.102076	0.00358233	0.0295894	0.000927829	12183	Bpgm	2,3-bisphosphoglycerate mutase [Source:MGI Symbol;Acc:MGI:1098242]	protein_coding
ENSMUSG00000054676	152.955	-0.394529	0.166868	0.00358271	0.0295894	0.00197083	72244	1600014C10Rik	RIKEN cDNA 1600014C10 gene [Source:MGI Symbol;Acc:MGI:1919494]	protein_coding
ENSMUSG00000031570	472.033	0.263554	0.101764	0.0035681	0.029506	0.00102071	71910	Plpp5	phospholipid phosphatase 5 [Source:MGI Symbol;Acc:MGI:1919160]	protein_coding
ENSMUSG00000081721	14.195	0.926899	0.580185	0.00355711	0.0294275	0.0152217	100043349	Gm13882	predicted gene 13882 [Source:MGI Symbol;Acc:MGI:3650052]	processed_pseudogene
ENSMUSG00000049047	2073.38	-0.371583	0.153829	0.00354781	0.029363	0.00170888	71703	Armcx3	armadillo repeat containing, X-linked 3 [Source:MGI Symbol;Acc:MGI:1918953]	protein_coding
ENSMUSG00000000805	12.1933	0.950255	0.605816	0.00352888	0.0292186	0.0163668	12351	Car4	carbonic anhydrase 4 [Source:MGI Symbol;Acc:MGI:1096574]	protein_coding
ENSMUSG00000038150	1324.08	-0.184176	0.0662756	0.00352611	0.0292081	0.000573573	66612	Ormdl3	ORM1-like 3 (S. cerevisiae) [Source:MGI Symbol;Acc:MGI:1913862]	protein_coding
ENSMUSG00000066196	28.3314	0.761871	0.453088	0.00352391	0.0292021	0.0123585	433700	Spag8	sperm associated antigen 8 [Source:MGI Symbol;Acc:MGI:3056295]	protein_coding
ENSMUSG00000021993	446.259	0.250944	0.0950893	0.00351778	0.0291636	0.000893665	70478	Mipep	mitochondrial intermediate peptidase [Source:MGI Symbol;Acc:MGI:1917728]	protein_coding
ENSMUSG00000006463	420.359	0.219904	0.0812086	0.00350976	0.0291207	0.000727506	70605	Zdhhc24	zinc finger, DHHC domain containing 24 [Source:MGI Symbol;Acc:MGI:1917855]	protein_coding
ENSMUSG00000039745	59.6537	0.562136	0.285349	0.00351111	0.0291207	0.00621213	53415	Htatip2	HIV-1 Tat interactive protein 2 [Source:MGI Symbol;Acc:MGI:1859271]	protein_coding
ENSMUSG00000071547	478.731	0.308309	0.123821	0.00350856	0.0291207	0.00137795	70021	Nt5dc2	5'-nucleotidase domain containing 2 [Source:MGI Symbol;Acc:MGI:1917271]	protein_coding
ENSMUSG00000064367	48164.5	-0.4052	0.169632	0.00350557	0.0291117	0.00179739	17721	mt-Nd5	mitochondrially encoded NADH dehydrogenase 5 [Source:MGI Symbol;Acc:MGI:102496]	protein_coding
ENSMUSG00000069729	1671.51	-0.380975	0.157963	0.00350428	0.0291117	0.00172962	239985	Arid1b	AT rich interactive domain 1B (SWI-like) [Source:MGI Symbol;Acc:MGI:1926129]	protein_coding
ENSMUSG00000041939	1070.76	0.381726	0.163479	0.00350081	0.0290968	0.00220124	17855	Mvk	mevalonate kinase [Source:MGI Symbol;Acc:MGI:107624]	protein_coding
ENSMUSG00000020175	473.958	0.242298	0.0913032	0.00349833	0.0290885	0.000847269	76877	Rab36	RAB36, member RAS oncogene family [Source:MGI Symbol;Acc:MGI:1924127]	protein_coding
ENSMUSG00000048897	261.417	-0.325731	0.129687	0.00348472	0.0289876	0.00129274	209225	Zfp710	zinc finger protein 710 [Source:MGI Symbol;Acc:MGI:1921747]	protein_coding
ENSMUSG00000029228	356.049	0.274509	0.105591	0.00348269	0.028983	0.000995643	16924	Lnx1	ligand of numb-protein X 1 [Source:MGI Symbol;Acc:MGI:1278335]	protein_coding
ENSMUSG00000068039	3856.97	-0.199394	0.0720861	0.0034826	0.028983	0.000604694	21454	Tcp1	t-complex protein 1 [Source:MGI Symbol;Acc:MGI:98535]	protein_coding
ENSMUSG00000025963	19.4214	0.842915	0.51147	0.00346508	0.028861	0.0134739	76668	Mdh1b	malate dehydrogenase 1B, NAD (soluble) [Source:MGI Symbol;Acc:MGI:1923918]	protein_coding
ENSMUSG00000057948	10.7453	0.999739	0.686226	0.00346174	0.0288454	0.0208389	70450	Unc13d	unc-13 homolog D [Source:MGI Symbol;Acc:MGI:1917700]	protein_coding
ENSMUSG00000028019	176.055	-0.310898	0.122711	0.0034595	0.028839	0.00120905	54635	Pdgfc	platelet-derived growth factor, C polypeptide [Source:MGI Symbol;Acc:MGI:1859631]	protein_coding
ENSMUSG00000039715	614.54	0.264024	0.100969	0.003458	0.0288387	0.000951148	71820	Wdr34	WD repeat domain 34 [Source:MGI Symbol;Acc:MGI:1919070]	protein_coding
ENSMUSG00000049511	87.6218	-0.375919	0.156911	0.00345723	0.0288387	0.00177547	15551	Htr1b	5-hydroxytryptamine (serotonin) receptor 1B [Source:MGI Symbol;Acc:MGI:96274]	protein_coding
ENSMUSG00000063897	91.9233	0.422441	0.187945	0.00345687	0.0288387	0.00283415	236082	CAAA01118383.1	dehydrogenase/reductase (SDR family) X chromosome [Source:NCBI gene;Acc:236082]	protein_coding
ENSMUSG00000021930	762.739	-0.242648	0.0907279	0.00345334	0.0288367	0.00079501	66674	Spryd7	SPRY domain containing 7 [Source:MGI Symbol;Acc:MGI:1913924]	protein_coding
ENSMUSG00000044017	16.123	0.762053	0.433403	0.00341461	0.0285254	0.0101358	243277	Adgrd1	adhesion G protein-coupled receptor D1 [Source:MGI Symbol;Acc:MGI:3041203]	protein_coding
ENSMUSG00000090145	39.2621	0.134478	0.27813	0.00340627	0.0284678	0.125068	394435	Ugt1a6b	UDP glucuronosyltransferase 1 family, polypeptide A6B [Source:MGI Symbol;Acc:MGI:3580629]	protein_coding
ENSMUSG00000050578	2.67873	0.0907517	0.245961	0.00340424	0.028463	0.149312	17386	Mmp13	matrix metallopeptidase 13 [Source:MGI Symbol;Acc:MGI:1340026]	protein_coding
ENSMUSG00000112332	33.6332	-0.608332	0.298267	0.0034005	0.0284438	0.00527819	NA	4930466K18Rik	RIKEN cDNA 4930466K18 gene [Source:MGI Symbol;Acc:MGI:1922219]	TEC
ENSMUSG00000025135	858.461	0.305495	0.120536	0.00339902	0.0284436	0.00119964	66156	Anapc11	anaphase promoting complex subunit 11 [Source:MGI Symbol;Acc:MGI:1913406]	protein_coding
ENSMUSG00000034575	688.836	-0.232596	0.0848555	0.0033975	0.028443	0.000668889	210106	Tent4a	terminal nucleotidyltransferase 4A [Source:MGI Symbol;Acc:MGI:2682295]	protein_coding
ENSMUSG00000037104	1161.13	-0.32934	0.130704	0.0033935	0.0284216	0.00126605	56468	Socs5	suppressor of cytokine signaling 5 [Source:MGI Symbol;Acc:MGI:2385459]	protein_coding
ENSMUSG00000033174	1234.12	-0.263991	0.100012	0.00338245	0.0283412	0.000888031	23945	Mgll	monoglyceride lipase [Source:MGI Symbol;Acc:MGI:1346042]	protein_coding
ENSMUSG00000026202	3504.06	0.306374	0.121998	0.00338002	0.0283329	0.00129764	22145	Tuba4a	tubulin, alpha 4A [Source:MGI Symbol;Acc:MGI:1095410]	protein_coding
ENSMUSG00000021972	808.599	-0.399995	0.168195	0.00337748	0.0283302	0.00187384	219150	Hmbox1	homeobox containing 1 [Source:MGI Symbol;Acc:MGI:2445066]	protein_coding
ENSMUSG00000034059	175.688	-0.284424	0.109129	0.00337824	0.0283302	0.000975256	241525	Ypel4	yippee like 4 [Source:MGI Symbol;Acc:MGI:3605071]	protein_coding
ENSMUSG00000028719	2166.98	-0.256801	0.0967052	0.00337026	0.0282874	0.000839958	66588	Cmpk1	cytidine monophosphate (UMP-CMP) kinase 1 [Source:MGI Symbol;Acc:MGI:1913838]	protein_coding
ENSMUSG00000026955	122.035	0.461534	0.218538	0.00335317	0.0281611	0.00425104	72080	Sapcd2	suppressor APC domain containing 2 [Source:MGI Symbol;Acc:MGI:1919330]	protein_coding
ENSMUSG00000031523	528.957	-0.389812	0.162466	0.00335316	0.0281611	0.00175997	50768	Dlc1	deleted in liver cancer 1 [Source:MGI Symbol;Acc:MGI:1354949]	protein_coding
ENSMUSG00000040466	117.462	0.549302	0.276268	0.00335378	0.0281611	0.0059687	233016	Blvrb	biliverdin reductase B (flavin reductase (NADPH)) [Source:MGI Symbol;Acc:MGI:2385271]	protein_coding
ENSMUSG00000029371	15.6663	0.781079	0.445335	0.0033466	0.028137	0.010232	20311	Cxcl5	chemokine (C-X-C motif) ligand 5 [Source:MGI Symbol;Acc:MGI:1096868]	protein_coding
ENSMUSG00000025956	169.64	0.351785	0.14294	0.00334233	0.0281131	0.00152431	67099	Mettl21a	methyltransferase like 21A [Source:MGI Symbol;Acc:MGI:1914349]	protein_coding
ENSMUSG00000027806	718.828	-0.304615	0.118658	0.00332712	0.0280081	0.00110212	72033	Tsc22d2	TSC22 domain family, member 2 [Source:MGI Symbol;Acc:MGI:1919283]	protein_coding
ENSMUSG00000068037	45.8302	0.497777	0.233693	0.00332842	0.0280081	0.00394934	17171	Mas1	MAS1 oncogene [Source:MGI Symbol;Acc:MGI:96918]	protein_coding
ENSMUSG00000002007	14.1209	0.891716	0.509347	0.00331994	0.0279608	0.0103367	56504	Srpk3	serine/arginine-rich protein specific kinase 3 [Source:MGI Symbol;Acc:MGI:1891338]	protein_coding
ENSMUSG00000055493	646.043	0.318518	0.125841	0.00331283	0.0279129	0.00122315	13853	Epm2a	epilepsy, progressive myoclonic epilepsy, type 2 gene alpha [Source:MGI Symbol;Acc:MGI:1341085]	protein_coding
ENSMUSG00000038797	167.998	-0.339946	0.135923	0.00331008	0.0279017	0.0013399	22691	Zscan2	zinc finger and SCAN domain containing 2 [Source:MGI Symbol;Acc:MGI:99176]	protein_coding
ENSMUSG00000042293	65.5674	0.616317	0.315915	0.00331	0.0279017	0.00645102	434402	Gm5617	predicted gene 5617 [Source:MGI Symbol;Acc:MGI:3643566]	protein_coding
ENSMUSG00000038784	573.409	-0.289269	0.111513	0.00330144	0.0278528	0.00100188	53621	Cnot4	CCR4-NOT transcription complex, subunit 4 [Source:MGI Symbol;Acc:MGI:1859026]	protein_coding
ENSMUSG00000027074	79.2847	0.262899	0.503198	0.00329517	0.0278118	0.117305	58207	Slc43a3	solute carrier family 43, member 3 [Source:MGI Symbol;Acc:MGI:1931054]	protein_coding
ENSMUSG00000090063	619.652	-0.768204	0.446828	0.00328933	0.0277745	0.0112295	320038	Dlx6os1	distal-less homeobox 6, opposite strand 1 [Source:MGI Symbol;Acc:MGI:2443217]	antisense
ENSMUSG00000004837	3.41908	2.21553	1.41961	0.0032804	0.027711	0.0166282	71520	Grap	GRB2-related adaptor protein [Source:MGI Symbol;Acc:MGI:1918770]	protein_coding
ENSMUSG00000038375	4579.24	-0.241042	0.0892635	0.00327462	0.0276814	0.000742175	68728	Trp53inp2	transformation related protein 53 inducible nuclear protein 2 [Source:MGI Symbol;Acc:MGI:1915978]	protein_coding
ENSMUSG00000098222	21.7909	0.749109	0.410997	0.00327443	0.0276814	0.00879577	NA	Gm8318	predicted gene 8318 [Source:MGI Symbol;Acc:MGI:3646694]	processed_pseudogene
ENSMUSG00000113771	19.8339	-0.742493	0.396888	0.00327548	0.0276814	0.0078989	102640479	Gm36529	predicted gene, 36529 [Source:MGI Symbol;Acc:MGI:5595688]	antisense
ENSMUSG00000048478	122.355	0.526809	0.251152	0.00326967	0.027668	0.00445942	320869	Spata33	spermatogenesis associated 33 [Source:MGI Symbol;Acc:MGI:2444920]	protein_coding
ENSMUSG00000001700	363.671	-0.319652	0.128471	0.00326771	0.0276634	0.00139076	107022	Gramd3	GRAM domain containing 3 [Source:MGI Symbol;Acc:MGI:1914815]	protein_coding
ENSMUSG00000093930	27400.3	0.302522	0.120282	0.00326745	0.0276634	0.00128541	208715	Hmgcs1	3-hydroxy-3-methylglutaryl-Coenzyme A synthase 1 [Source:MGI Symbol;Acc:MGI:107592]	protein_coding
ENSMUSG00000039853	2.42056	0.0661374	0.233239	0.00324884	0.0275274	0.169445	74735	Trim14	tripartite motif-containing 14 [Source:MGI Symbol;Acc:MGI:1921985]	protein_coding
ENSMUSG00000052917	578.169	-0.38656	0.16062	0.00324525	0.0275089	0.00174466	66315	Senp7	SUMO1/sentrin specific peptidase 7 [Source:MGI Symbol;Acc:MGI:1913565]	protein_coding
ENSMUSG00000040928	724.139	-0.256464	0.0929763	0.00324374	0.027508	0.000626291	74648	S100pbp	S100P binding protein [Source:MGI Symbol;Acc:MGI:1921898]	protein_coding
ENSMUSG00000025932	88.7471	-0.617336	0.300231	0.00323422	0.0274391	0.00500594	14048	Eya1	EYA transcriptional coactivator and phosphatase 1 [Source:MGI Symbol;Acc:MGI:109344]	protein_coding
ENSMUSG00000000876	420.222	0.289001	0.111484	0.00322703	0.0273905	0.00100815	59038	Pxmp4	peroxisomal membrane protein 4 [Source:MGI Symbol;Acc:MGI:1891701]	protein_coding
ENSMUSG00000025978	360.909	-0.316422	0.125555	0.00322709	0.0273905	0.00126123	74013	Rftn2	raftlin family member 2 [Source:MGI Symbol;Acc:MGI:1921263]	protein_coding
ENSMUSG00000060176	63.9626	0.752059	0.430432	0.00322522	0.0273905	0.0104334	75050	Kif27	kinesin family member 27 [Source:MGI Symbol;Acc:MGI:1922300]	protein_coding
ENSMUSG00000058569	1806.31	0.223299	0.0817547	0.00321586	0.0273306	0.000693088	67511	Tmed9	transmembrane p24 trafficking protein 9 [Source:MGI Symbol;Acc:MGI:1914761]	protein_coding
ENSMUSG00000049553	986.415	-0.275921	0.104596	0.00321314	0.0273295	0.000895548	20019	Polr1a	polymerase (RNA) I polypeptide A [Source:MGI Symbol;Acc:MGI:1096397]	protein_coding
ENSMUSG00000086746	8.52779	1.27559	0.949789	0.00321433	0.0273295	0.026305	NA	Gm15222	predicted gene 15222 [Source:MGI Symbol;Acc:MGI:3705297]	antisense
ENSMUSG00000001120	860.361	-0.351717	0.142068	0.00319669	0.027203	0.00145274	59093	Pcbp3	poly(rC) binding protein 3 [Source:MGI Symbol;Acc:MGI:1890470]	protein_coding
ENSMUSG00000036333	6973.63	-0.284402	0.108475	0.0031911	0.0271673	0.000943286	77480	Kidins220	kinase D-interacting substrate 220 [Source:MGI Symbol;Acc:MGI:1924730]	protein_coding
ENSMUSG00000038777	674.751	-0.36875	0.1505	0.00318061	0.0270897	0.00158914	20360	Sema6c	sema domain, transmembrane domain (TM), and cytoplasmic domain, (semaphorin) 6C [Source:MGI Symbol;Acc:MGI:1338032]	protein_coding
ENSMUSG00000063531	224.956	-0.690425	0.371377	0.00317294	0.0270361	0.00817187	20349	Sema3e	sema domain, immunoglobulin domain (Ig), short basic domain, secreted, (semaphorin) 3E [Source:MGI Symbol;Acc:MGI:1340034]	protein_coding
ENSMUSG00000052142	2.15571	0.0784295	0.239085	0.00315994	0.0269371	0.158486	320484	Rasal3	RAS protein activator like 3 [Source:MGI Symbol;Acc:MGI:2444128]	protein_coding
ENSMUSG00000030793	13.0469	1.47897	1.25277	0.00315355	0.0268943	0.0369747	66824	Pycard	PYD and CARD domain containing [Source:MGI Symbol;Acc:MGI:1931465]	protein_coding
ENSMUSG00000067847	807.087	0.436134	0.19232	0.00314791	0.0268579	0.00269835	67067	Romo1	reactive oxygen species modulator 1 [Source:MGI Symbol;Acc:MGI:1914317]	protein_coding
ENSMUSG00000026442	5761.18	0.329975	0.132855	0.00314192	0.026822	0.00142162	269116	Nfasc	neurofascin [Source:MGI Symbol;Acc:MGI:104753]	protein_coding
ENSMUSG00000032220	304.662	0.271042	0.102647	0.00314233	0.026822	0.00088615	71602	Myo1e	myosin IE [Source:MGI Symbol;Acc:MGI:106621]	protein_coding
ENSMUSG00000051650	99.9212	0.548831	0.272438	0.00313656	0.026796	0.00561659	53625	B3gnt2	UDP-GlcNAc:betaGal beta-1,3-N-acetylglucosaminyltransferase 2 [Source:MGI Symbol;Acc:MGI:1889505]	protein_coding
ENSMUSG00000029416	308.702	0.454612	0.200192	0.00313334	0.0267802	0.00266807	100561	Slc15a4	solute carrier family 15, member 4 [Source:MGI Symbol;Acc:MGI:2140796]	protein_coding
ENSMUSG00000048216	1611.64	-0.299416	0.117448	0.00313238	0.0267802	0.00115572	64450	Gpr85	G protein-coupled receptor 85 [Source:MGI Symbol;Acc:MGI:1927851]	protein_coding
ENSMUSG00000026610	113.017	-0.728057	0.403756	0.00312911	0.0267673	0.00910602	26381	Esrrg	estrogen-related receptor gamma [Source:MGI Symbol;Acc:MGI:1347056]	protein_coding
ENSMUSG00000032727	335.021	-0.379768	0.155352	0.00312321	0.0267285	0.00160835	218613	Mier3	MIER family member 3 [Source:MGI Symbol;Acc:MGI:2442317]	protein_coding
ENSMUSG00000019888	49.5684	-0.643391	0.316258	0.00311736	0.0266901	0.00533123	67569	Mgat4c	MGAT4 family, member C [Source:MGI Symbol;Acc:MGI:1914819]	protein_coding
ENSMUSG00000065947	10326.6	-0.447667	0.193053	0.00311542	0.0266851	0.00234481	17720	mt-Nd4l	mitochondrially encoded NADH dehydrogenase 4L [Source:MGI Symbol;Acc:MGI:102497]	protein_coding
ENSMUSG00000020123	65.879	-0.530561	0.242584	0.0031083	0.0266357	0.00333168	54140	Avpr1a	arginine vasopressin receptor 1A [Source:MGI Symbol;Acc:MGI:1859216]	protein_coding
ENSMUSG00000032680	44.8649	0.809697	0.475084	0.00310395	0.0266101	0.0117077	228778	6820408C15Rik	RIKEN cDNA 6820408C15 gene [Source:MGI Symbol;Acc:MGI:3045333]	protein_coding
ENSMUSG00000027677	1226.3	0.488445	0.227821	0.00309468	0.0265423	0.00379414	67120	Ttc14	tetratricopeptide repeat domain 14 [Source:MGI Symbol;Acc:MGI:1914370]	protein_coding
ENSMUSG00000018340	1531.59	0.502584	0.267205	0.00308965	0.0265205	0.00772317	11749	Anxa6	annexin A6 [Source:MGI Symbol;Acc:MGI:88255]	protein_coding
ENSMUSG00000044934	206.776	0.428813	0.185021	0.00309015	0.0265205	0.00235865	238673	Zfp367	zinc finger protein 367 [Source:MGI Symbol;Acc:MGI:2442266]	protein_coding
ENSMUSG00000106574	87.0863	0.643358	0.328642	0.00309079	0.0265205	0.00638459	100039840	Gm2451	predicted pseudogene 2451 [Source:MGI Symbol;Acc:MGI:3780618]	processed_pseudogene
ENSMUSG00000030867	173.753	0.348274	0.142028	0.00307788	0.0264604	0.00157552	18817	Plk1	polo like kinase 1 [Source:MGI Symbol;Acc:MGI:97621]	protein_coding
ENSMUSG00000037139	12.0201	0.919865	1.00245	0.00307907	0.0264604	0.0605644	242702	Myom3	myomesin family, member 3 [Source:MGI Symbol;Acc:MGI:2685280]	protein_coding
ENSMUSG00000040272	63.4337	0.528482	0.249367	0.00307974	0.0264604	0.00411166	329470	Accs	1-aminocyclopropane-1-carboxylate synthase (non-functional) [Source:MGI Symbol;Acc:MGI:1919717]	protein_coding
ENSMUSG00000056529	3.66574	0.109524	0.259101	0.00307914	0.0264604	0.137498	19204	Ptafr	platelet-activating factor receptor [Source:MGI Symbol;Acc:MGI:106066]	protein_coding
ENSMUSG00000027469	463.182	0.303275	0.119243	0.00307225	0.0264478	0.0011763	72119	Tpx2	TPX2, microtubule-associated [Source:MGI Symbol;Acc:MGI:1919369]	protein_coding
ENSMUSG00000029477	4.4887	0.140033	0.287637	0.00307288	0.0264478	0.124404	74890	Morn3	MORN repeat containing 3 [Source:MGI Symbol;Acc:MGI:1922140]	protein_coding
ENSMUSG00000085905	8.0011	1.12167	0.837222	0.00305767	0.02634	0.0265329	102639473	Gm14273	predicted gene 14273 [Source:MGI Symbol;Acc:MGI:3649600]	antisense
ENSMUSG00000019590	696.719	0.292536	0.111784	0.00305539	0.0263319	0.000949161	13056	Cyb561	cytochrome b-561 [Source:MGI Symbol;Acc:MGI:103253]	protein_coding
ENSMUSG00000020707	40.4055	0.47134	0.209138	0.00305309	0.0263237	0.00279882	71956	Rnf135	ring finger protein 135 [Source:MGI Symbol;Acc:MGI:1919206]	protein_coding
ENSMUSG00000038886	2447.25	-0.279395	0.10657	0.00304691	0.0262819	0.000945229	140481	Man2a2	mannosidase 2, alpha 2 [Source:MGI Symbol;Acc:MGI:2150656]	protein_coding
ENSMUSG00000041064	49.2769	0.567027	0.276457	0.00304475	0.0262749	0.00507861	208084	Pif1	PIF1 5'-to-3' DNA helicase [Source:MGI Symbol;Acc:MGI:2143057]	protein_coding
ENSMUSG00000067006	12.8565	-0.904972	0.535605	0.00303806	0.0262286	0.0121171	20724	Serpinb5	serine (or cysteine) peptidase inhibitor, clade B, member 5 [Source:MGI Symbol;Acc:MGI:109579]	protein_coding
ENSMUSG00000059713	1208.69	-0.491695	0.220828	0.00302848	0.0261575	0.00295023	53902	Rcan3	regulator of calcineurin 3 [Source:MGI Symbol;Acc:MGI:1858220]	protein_coding
ENSMUSG00000047371	283.244	-0.296159	0.113728	0.00302492	0.0261482	0.000983375	233890	Zfp768	zinc finger protein 768 [Source:MGI Symbol;Acc:MGI:2384582]	protein_coding
ENSMUSG00000061086	32.4676	0.582854	0.284098	0.00302607	0.0261482	0.00507339	17896	Myl4	myosin, light polypeptide 4 [Source:MGI Symbol;Acc:MGI:97267]	protein_coding
ENSMUSG00000059854	81.1408	0.812061	0.526573	0.00302204	0.0261364	0.0171998	244653	Hydin	HYDIN, axonemal central pair apparatus protein [Source:MGI Symbol;Acc:MGI:2389007]	protein_coding
ENSMUSG00000030509	390.723	-0.350979	0.139071	0.0029989	0.0259477	0.00124922	117589	Asb7	ankyrin repeat and SOCS box-containing 7 [Source:MGI Symbol;Acc:MGI:2152835]	protein_coding
ENSMUSG00000060568	777.122	-0.310381	0.119666	0.00299137	0.025894	0.00100397	226610	Fam78b	family with sequence similarity 78, member B [Source:MGI Symbol;Acc:MGI:2443050]	protein_coding
ENSMUSG00000053931	4614.08	0.446305	0.206693	0.0029821	0.0258252	0.00358647	71994	Cnn3	calponin 3, acidic [Source:MGI Symbol;Acc:MGI:1919244]	protein_coding
ENSMUSG00000036246	171.535	-0.404275	0.167361	0.00297802	0.0258012	0.00170592	78816	Gmip	Gem-interacting protein [Source:MGI Symbol;Acc:MGI:1926066]	protein_coding
ENSMUSG00000070025	67.1707	0.534137	0.248954	0.00297786	0.0258012	0.00376619	100040634	Gm10284	predicted pseudogene 10284 [Source:MGI Symbol;Acc:MGI:3704311]	processed_pseudogene
ENSMUSG00000025927	14.7112	-1.13685	0.606186	0.00295863	0.0256559	0.00780393	21419	Tfap2b	transcription factor AP-2 beta [Source:MGI Symbol;Acc:MGI:104672]	protein_coding
ENSMUSG00000004455	2417.58	-0.206688	0.0737129	0.0029543	0.0256399	0.000513257	NA	Ppp1cc	protein phosphatase 1 catalytic subunit gamma [Source:MGI Symbol;Acc:MGI:104872]	protein_coding
ENSMUSG00000053137	223.926	0.317985	0.125591	0.00295548	0.0256399	0.0012208	19094	Mapk11	mitogen-activated protein kinase 11 [Source:MGI Symbol;Acc:MGI:1338024]	protein_coding
ENSMUSG00000030774	3020.55	-0.201311	0.0734224	0.00294712	0.02559	0.000665908	18479	Pak1	p21 (RAC1) activated kinase 1 [Source:MGI Symbol;Acc:MGI:1339975]	protein_coding
ENSMUSG00000025597	173.883	-0.455376	0.199176	0.00294308	0.0255662	0.00255591	237010	Klhl4	kelch-like 4 [Source:MGI Symbol;Acc:MGI:2442829]	protein_coding
ENSMUSG00000027887	9.56054	-0.906139	0.50476	0.00294267	0.0255662	0.00925752	17306	Sypl2	synaptophysin-like 2 [Source:MGI Symbol;Acc:MGI:1328311]	protein_coding
ENSMUSG00000115149	17.3818	0.852619	0.491192	0.00293834	0.0255477	0.0107753	380930	9330188P03Rik	RIKEN cDNA 9330188P03 gene [Source:MGI Symbol;Acc:MGI:2686435]	processed_transcript
ENSMUSG00000078429	1656.35	0.222072	0.0785933	0.00293629	0.0255411	0.00047651	52468	Ctdsp2	CTD (carboxy-terminal domain, RNA polymerase II, polypeptide A) small phosphatase 2 [Source:MGI Symbol;Acc:MGI:1098748]	protein_coding
ENSMUSG00000022295	2817.09	-0.262079	0.0972321	0.00293411	0.0255336	0.000747162	66335	Atp6v1c1	ATPase, H+ transporting, lysosomal V1 subunit C1 [Source:MGI Symbol;Acc:MGI:1913585]	protein_coding
ENSMUSG00000036782	1322.8	-0.328136	0.127157	0.00293321	0.0255336	0.00104612	67455	Klhl13	kelch-like 13 [Source:MGI Symbol;Acc:MGI:1914705]	protein_coding
ENSMUSG00000038764	393.704	0.510366	0.245484	0.00292349	0.0254732	0.00463809	545622	Ptpn3	protein tyrosine phosphatase, non-receptor type 3 [Source:MGI Symbol;Acc:MGI:105307]	protein_coding
ENSMUSG00000074635	27.4385	0.561767	0.262383	0.00292458	0.0254732	0.00383613	67304	3110070M22Rik	RIKEN cDNA 3110070M22 gene [Source:MGI Symbol;Acc:MGI:1914554]	antisense
ENSMUSG00000025138	370.934	0.410024	0.176841	0.0029209	0.0254637	0.00235172	209011	Sirt7	sirtuin 7 [Source:MGI Symbol;Acc:MGI:2385849]	protein_coding
ENSMUSG00000048387	27.8795	-0.880686	0.535844	0.00291996	0.0254637	0.0136527	23967	Osr1	odd-skipped related transcription factor 1 [Source:MGI Symbol;Acc:MGI:1344424]	protein_coding
ENSMUSG00000017737	501.85	0.0625545	0.231236	0.00291744	0.0254562	0.173202	17395	Mmp9	matrix metallopeptidase 9 [Source:MGI Symbol;Acc:MGI:97011]	protein_coding
ENSMUSG00000032735	950.969	-0.470138	0.203356	0.00290881	0.0253922	0.00238298	319713	Ablim3	actin binding LIM protein family, member 3 [Source:MGI Symbol;Acc:MGI:2442582]	protein_coding
ENSMUSG00000034912	691.14	-0.421297	0.175533	0.00290592	0.0253783	0.00175689	320772	Mdga2	MAM domain containing glycosylphosphatidylinositol anchor 2 [Source:MGI Symbol;Acc:MGI:2444706]	protein_coding
ENSMUSG00000040710	332.882	-0.842403	0.486301	0.00290184	0.0253539	0.0108574	20452	St8sia4	ST8 alpha-N-acetyl-neuraminide alpha-2,8-sialyltransferase 4 [Source:MGI Symbol;Acc:MGI:106018]	protein_coding
ENSMUSG00000050623	25.2689	0.628653	0.313419	0.00289488	0.0253052	0.00574894	67077	Catsperz	cation channel sperm associated auxiliary subunit zeta [Source:MGI Symbol;Acc:MGI:1914327]	protein_coding
ENSMUSG00000072872	1487.58	-0.306164	0.11493	0.00289498	0.0253052	0.000812753	56353	Rybp	RING1 and YY1 binding protein [Source:MGI Symbol;Acc:MGI:1929059]	protein_coding
ENSMUSG00000052087	225.719	0.439912	0.195167	0.00288692	0.0252574	0.00278716	51791	Rgs14	regulator of G-protein signaling 14 [Source:MGI Symbol;Acc:MGI:1859709]	protein_coding
ENSMUSG00000092627	12.7735	0.92706	0.897841	0.0028854	0.0252553	0.0490803	NA	D130058E05Rik	RIKEN cDNA D130058E05 gene [Source:MGI Symbol;Acc:MGI:2444614]	processed_transcript
ENSMUSG00000047153	431.338	0.296618	0.112936	0.00286943	0.0251267	0.000929756	219094	Khnyn	KH and NYN domain containing [Source:MGI Symbol;Acc:MGI:2451333]	protein_coding
ENSMUSG00000064326	95.6216	0.409855	0.17384	0.00286841	0.0251267	0.0020265	30954	Siva1	SIVA1, apoptosis-inducing factor [Source:MGI Symbol;Acc:MGI:1353606]	protein_coding
ENSMUSG00000003429	2845.16	0.379778	0.160572	0.00286424	0.0251037	0.00196756	27207	Rps11	ribosomal protein S11 [Source:MGI Symbol;Acc:MGI:1351329]	protein_coding
ENSMUSG00000086477	41.379	-0.485313	0.214952	0.00284793	0.0249719	0.0027444	NA	Gm15506	predicted gene 15506 [Source:MGI Symbol;Acc:MGI:3782954]	transcribed_unitary_pseudogene
ENSMUSG00000068011	1.87126	0.105304	0.256275	0.00284663	0.0249716	0.140527	70291	Mkrn2os	makorin, ring finger protein 2, opposite strand [Source:MGI Symbol;Acc:MGI:1917541]	protein_coding
ENSMUSG00000022881	87.3089	0.476289	0.215972	0.00284316	0.0249524	0.00318914	106344	Rfc4	replication factor C (activator 1) 4 [Source:MGI Symbol;Acc:MGI:2146571]	protein_coding
ENSMUSG00000031101	6.40159	1.96822	1.34182	0.00284288	0.0249524	0.0204646	74131	Sash3	SAM and SH3 domain containing 3 [Source:MGI Symbol;Acc:MGI:1921381]	protein_coding
ENSMUSG00000024854	136.646	0.425429	0.179844	0.00283477	0.0249011	0.0019643	69745	Pold4	polymerase (DNA-directed), delta 4 [Source:MGI Symbol;Acc:MGI:1916995]	protein_coding
ENSMUSG00000026938	11.2327	0.0346614	0.222728	0.00283218	0.0248895	0.206034	14133	Fcna	ficolin A [Source:MGI Symbol;Acc:MGI:1340905]	protein_coding
ENSMUSG00000011263	18.2637	0.842374	0.469663	0.00281395	0.0247581	0.00928807	74463	Exoc3l2	exocyst complex component 3-like 2 [Source:MGI Symbol;Acc:MGI:1921713]	protein_coding
ENSMUSG00000030602	234.13	0.282879	0.107069	0.00281572	0.0247581	0.000878654	70584	Pak4	p21 (RAC1) activated kinase 4 [Source:MGI Symbol;Acc:MGI:1917834]	protein_coding
ENSMUSG00000071660	571.753	-0.242655	0.0882346	0.00281294	0.0247581	0.000646693	70387	Ttc9c	tetratricopeptide repeat domain 9C [Source:MGI Symbol;Acc:MGI:1917637]	protein_coding
ENSMUSG00000086191	30.6508	0.559572	0.262927	0.00281598	0.0247581	0.00397789	432396	Zfp652os	zinc finger protein 652, opposite strand [Source:MGI Symbol;Acc:MGI:3044900]	antisense
ENSMUSG00000020411	29.0173	0.714276	0.397729	0.00280528	0.0247084	0.00924989	214112	Nipal4	NIPA-like domain containing 4 [Source:MGI Symbol;Acc:MGI:2444671]	protein_coding
ENSMUSG00000034158	2402.93	-0.359253	0.140382	0.00280417	0.0247084	0.00112426	320184	Lrrc58	leucine rich repeat containing 58 [Source:MGI Symbol;Acc:MGI:2443542]	protein_coding
ENSMUSG00000000740	4983.25	0.434551	0.195138	0.00279702	0.0246578	0.0029461	270106	Rpl13	ribosomal protein L13 [Source:MGI Symbol;Acc:MGI:105922]	protein_coding
ENSMUSG00000022901	2.82081	0.159734	0.310699	0.00279495	0.0246506	0.11913	12524	Cd86	CD86 antigen [Source:MGI Symbol;Acc:MGI:101773]	protein_coding
ENSMUSG00000032523	16.6182	0.950782	0.550994	0.00279235	0.0246387	0.0110634	74770	Hhatl	hedgehog acyltransferase-like [Source:MGI Symbol;Acc:MGI:1922020]	protein_coding
ENSMUSG00000039197	654.615	-0.346033	0.138429	0.00278827	0.0246138	0.00134241	11534	Adk	adenosine kinase [Source:MGI Symbol;Acc:MGI:87930]	protein_coding
ENSMUSG00000034765	68.4601	0.452398	0.192934	0.00277751	0.0245299	0.00209975	240672	Dusp5	dual specificity phosphatase 5 [Source:MGI Symbol;Acc:MGI:2685183]	protein_coding
ENSMUSG00000029910	308.988	0.397532	0.168207	0.00276841	0.0244606	0.0019904	56150	Mad2l1	MAD2 mitotic arrest deficient-like 1 [Source:MGI Symbol;Acc:MGI:1860374]	protein_coding
ENSMUSG00000040740	6.39357	-1.15716	0.674609	0.00276354	0.0244285	0.0113629	384071	Slc25a34	solute carrier family 25, member 34 [Source:MGI Symbol;Acc:MGI:2686215]	protein_coding
ENSMUSG00000032558	210.847	0.626048	0.317123	0.00275918	0.024401	0.00615341	74025	Nphp3	nephronophthisis 3 (adolescent) [Source:MGI Symbol;Acc:MGI:1921275]	protein_coding
ENSMUSG00000037552	343.872	0.406582	0.173492	0.00275807	0.024401	0.00211325	101497	Plekhg2	pleckstrin homology domain containing, family G (with RhoGef domain) member 2 [Source:MGI Symbol;Acc:MGI:2141874]	protein_coding
ENSMUSG00000048118	559.171	-0.36548	0.145714	0.00275866	0.024401	0.00130504	238247	Arid4a	AT rich interactive domain 4A (RBP1-like) [Source:MGI Symbol;Acc:MGI:2444354]	protein_coding
ENSMUSG00000072294	538.069	-0.559792	0.253192	0.00275486	0.0243958	0.00310905	16597	Klf12	Kruppel-like factor 12 [Source:MGI Symbol;Acc:MGI:1333796]	protein_coding
ENSMUSG00000021357	1307.1	-0.257411	0.0941019	0.00275133	0.0243844	0.000676417	66482	Exoc2	exocyst complex component 2 [Source:MGI Symbol;Acc:MGI:1913732]	protein_coding
ENSMUSG00000082062	7.09531	1.62583	1.03615	0.00275233	0.0243844	0.0163186	NA	Ftl2-ps	ferritin light polypeptide 2, pseudogene [Source:MGI Symbol;Acc:MGI:95590]	processed_pseudogene
ENSMUSG00000004768	734.008	-0.230253	0.0830197	0.00274712	0.0243602	0.000586231	19335	Rab23	RAB23, member RAS oncogene family [Source:MGI Symbol;Acc:MGI:99833]	protein_coding
ENSMUSG00000029838	7378.15	-0.36447	0.148146	0.00274077	0.0243252	0.00153771	19242	Ptn	pleiotrophin [Source:MGI Symbol;Acc:MGI:97804]	protein_coding
ENSMUSG00000055652	511.528	0.294472	0.112188	0.00274194	0.0243252	0.000935543	207952	Klhl25	kelch-like 25 [Source:MGI Symbol;Acc:MGI:2668031]	protein_coding
ENSMUSG00000040204	186.696	0.47473	0.218329	0.0027334	0.0242715	0.00345503	68026	Pclaf	PCNA clamp associated factor [Source:MGI Symbol;Acc:MGI:1915276]	protein_coding
ENSMUSG00000086496	182.355	-0.715124	0.379646	0.00272862	0.0242399	0.00764964	100045469	Gm14204	predicted gene 14204 [Source:MGI Symbol;Acc:MGI:3651576]	processed_transcript
ENSMUSG00000039097	37.0724	0.966229	0.613568	0.00272645	0.0242316	0.0160588	19773	Rln1	relaxin 1 [Source:MGI Symbol;Acc:MGI:97931]	protein_coding
ENSMUSG00000026966	617.363	0.386263	0.15781	0.00271153	0.02411	0.00159735	68475	Ssna1	SS nuclear autoantigen 1 [Source:MGI Symbol;Acc:MGI:1915725]	protein_coding
ENSMUSG00000013089	1265.91	-0.26814	0.099525	0.00271022	0.0241093	0.000750513	104156	Etv5	ets variant 5 [Source:MGI Symbol;Acc:MGI:1096867]	protein_coding
ENSMUSG00000025608	535.598	0.335351	0.132132	0.00271022	0.0241093	0.00119023	27205	Podxl	podocalyxin-like [Source:MGI Symbol;Acc:MGI:1351317]	protein_coding
ENSMUSG00000052298	4325.89	0.21713	0.0774104	0.00270876	0.0241093	0.000510568	72729	Cdc42se2	CDC42 small effector 2 [Source:MGI Symbol;Acc:MGI:1919979]	protein_coding
ENSMUSG00000027708	726.01	-0.385724	0.155176	0.00270605	0.024105	0.00140617	114893	Dcun1d1	DCN1, defective in cullin neddylation 1, domain containing 1 (S. cerevisiae) [Source:MGI Symbol;Acc:MGI:2150386]	protein_coding
ENSMUSG00000054237	135.576	-0.465092	0.199741	0.00270298	0.0240886	0.0022694	70567	Fra10ac1	FRA10AC1 homolog (human) [Source:MGI Symbol;Acc:MGI:1917817]	protein_coding
ENSMUSG00000024211	109.014	-0.647056	0.314741	0.00269009	0.0239846	0.00502147	14823	Grm8	glutamate receptor, metabotropic 8 [Source:MGI Symbol;Acc:MGI:1351345]	protein_coding
ENSMUSG00000018287	767.636	-0.267539	0.0992946	0.00268317	0.0239338	0.000748837	216873	Spag7	sperm associated antigen 7 [Source:MGI Symbol;Acc:MGI:107380]	protein_coding
ENSMUSG00000031543	637.119	-0.518397	0.227463	0.00267775	0.0238963	0.00258933	11733	Ank1	ankyrin 1, erythroid [Source:MGI Symbol;Acc:MGI:88024]	protein_coding
ENSMUSG00000062175	126.584	-0.396343	0.161076	0.00267589	0.0238906	0.00153235	228839	Tgif2	TGFB-induced factor homeobox 2 [Source:MGI Symbol;Acc:MGI:1915299]	protein_coding
ENSMUSG00000020061	18.2576	0.798264	0.429673	0.00266664	0.0238188	0.00822681	109272	Mybpc1	myosin binding protein C, slow-type [Source:MGI Symbol;Acc:MGI:1336213]	protein_coding
ENSMUSG00000053199	2005.36	-0.387441	0.155138	0.00265904	0.0237618	0.00135246	244867	Arhgap20	Rho GTPase activating protein 20 [Source:MGI Symbol;Acc:MGI:2445175]	protein_coding
ENSMUSG00000030268	1750.99	-0.358832	0.140941	0.00265733	0.0237573	0.0011717	12035	Bcat1	branched chain aminotransferase 1, cytosolic [Source:MGI Symbol;Acc:MGI:104861]	protein_coding
ENSMUSG00000086822	37.6795	0.706738	0.359786	0.00263582	0.0235757	0.00629485	414081	5330413P13Rik	RIKEN cDNA 5330413P13 gene [Source:MGI Symbol;Acc:MGI:3041161]	lincRNA
ENSMUSG00000024587	3701.18	-0.199639	0.0704688	0.00263055	0.0235394	0.0004599	70223	Nars	asparaginyl-tRNA synthetase [Source:MGI Symbol;Acc:MGI:1917473]	protein_coding
ENSMUSG00000064345	49627.6	-0.480576	0.211395	0.00262718	0.02352	0.00264924	17717	mt-Nd2	mitochondrially encoded NADH dehydrogenase 2 [Source:MGI Symbol;Acc:MGI:102500]	protein_coding
ENSMUSG00000061175	670.264	-0.300678	0.112647	0.00261087	0.0233845	0.000805559	329679	Fnip2	folliculin interacting protein 2 [Source:MGI Symbol;Acc:MGI:2683054]	protein_coding
ENSMUSG00000079469	214.316	-0.32651	0.125131	0.00260814	0.0233708	0.000967169	55981	Pigb	phosphatidylinositol glycan anchor biosynthesis, class B [Source:MGI Symbol;Acc:MGI:1891825]	protein_coding
ENSMUSG00000097675	33.6951	0.684726	0.357051	0.00260376	0.0233422	0.00698129	100504641	1700101I11Rik	RIKEN cDNA 1700101I11 gene [Source:MGI Symbol;Acc:MGI:1915180]	processed_transcript
ENSMUSG00000032468	1281.43	-0.227219	0.081221	0.00259629	0.0232859	0.000532111	74125	Armc8	armadillo repeat containing 8 [Source:MGI Symbol;Acc:MGI:1921375]	protein_coding
ENSMUSG00000045725	41.5463	0.586575	0.276308	0.00259292	0.0232663	0.00405891	78004	Prr15	proline rich 15 [Source:MGI Symbol;Acc:MGI:1925254]	protein_coding
ENSMUSG00000020150	135.198	0.509471	0.237878	0.00256968	0.0230683	0.00382212	14431	Gamt	guanidinoacetate methyltransferase [Source:MGI Symbol;Acc:MGI:1098221]	protein_coding
ENSMUSG00000039988	1711.95	-0.270526	0.0999144	0.00256921	0.0230683	0.000729123	433667	Ankrd13c	ankyrin repeat domain 13c [Source:MGI Symbol;Acc:MGI:2139746]	protein_coding
ENSMUSG00000060938	1273.58	0.56446	0.266472	0.00256202	0.0230206	0.00414043	19941	Rpl26	ribosomal protein L26 [Source:MGI Symbol;Acc:MGI:106022]	protein_coding
ENSMUSG00000109887	66.464	-0.655462	0.309459	0.00256025	0.0230152	0.00414523	NA	Gm28756	predicted gene 28756 [Source:MGI Symbol;Acc:MGI:5579462]	processed_transcript
ENSMUSG00000039741	785.444	-0.313682	0.117216	0.00254846	0.0229198	0.000789769	268515	Bahcc1	BAH domain and coiled-coil containing 1 [Source:MGI Symbol;Acc:MGI:2679272]	protein_coding
ENSMUSG00000030284	1148.94	0.246165	0.0888365	0.00253795	0.0228358	0.000593312	171508	Creld1	cysteine-rich with EGF-like domains 1 [Source:MGI Symbol;Acc:MGI:2152539]	protein_coding
ENSMUSG00000051159	52.4703	0.535098	0.242628	0.00253717	0.0228358	0.00318491	12705	Cited1	Cbp/p300-interacting transactivator with Glu/Asp-rich carboxy-terminal domain 1 [Source:MGI Symbol;Acc:MGI:108023]	protein_coding
ENSMUSG00000034330	112.441	0.475534	0.209218	0.00253042	0.022793	0.002653	234779	Plcg2	phospholipase C, gamma 2 [Source:MGI Symbol;Acc:MGI:97616]	protein_coding
ENSMUSG00000037610	79.0311	-0.787703	0.404436	0.00253087	0.022793	0.00648163	72413	Kcnmb2	potassium large conductance calcium-activated channel, subfamily M, beta member 2 [Source:MGI Symbol;Acc:MGI:1919663]	protein_coding
ENSMUSG00000024045	1088.8	-0.301449	0.113526	0.00252817	0.0227896	0.000841782	56399	Akap8	A kinase (PRKA) anchor protein 8 [Source:MGI Symbol;Acc:MGI:1928488]	protein_coding
ENSMUSG00000015542	152.432	0.35839	0.140765	0.00252095	0.0227349	0.00116941	66176	Nat9	N-acetyltransferase 9 (GCN5-related, putative) [Source:MGI Symbol;Acc:MGI:1913426]	protein_coding
ENSMUSG00000021280	37.4271	0.863541	0.55649	0.00251865	0.0227246	0.0168531	74190	Exoc3l4	exocyst complex component 3-like 4 [Source:MGI Symbol;Acc:MGI:1921363]	protein_coding
ENSMUSG00000023952	841.011	0.309548	0.118628	0.00251699	0.0227201	0.00096516	56055	Gtpbp2	GTP binding protein 2 [Source:MGI Symbol;Acc:MGI:1860138]	protein_coding
ENSMUSG00000056258	3418.13	0.426853	0.184789	0.00251552	0.0227173	0.00239705	110862	Kcnq3	potassium voltage-gated channel, subfamily Q, member 3 [Source:MGI Symbol;Acc:MGI:1336181]	protein_coding
ENSMUSG00000024887	61.3201	0.710117	0.375244	0.00251046	0.0226821	0.00743629	54447	Asah2	N-acylsphingosine amidohydrolase 2 [Source:MGI Symbol;Acc:MGI:1859310]	protein_coding
ENSMUSG00000034652	4.55307	2.27151	1.22866	0.00250474	0.0226408	0.00831713	217303	Cd300a	CD300A molecule [Source:MGI Symbol;Acc:MGI:2443411]	protein_coding
ENSMUSG00000031897	293.219	0.402237	0.164395	0.00250113	0.0226186	0.00160284	19171	Psmb10	proteasome (prosome, macropain) subunit, beta type 10 [Source:MGI Symbol;Acc:MGI:1096380]	protein_coding
ENSMUSG00000041135	106.825	0.503413	0.23509	0.00250053	0.0226186	0.00383146	192656	Ripk2	receptor (TNFRSF)-interacting serine-threonine kinase 2 [Source:MGI Symbol;Acc:MGI:1891456]	protein_coding
ENSMUSG00000027387	85.9914	-0.406698	0.164838	0.00248791	0.0225198	0.00149234	57432	Zc3h8	zinc finger CCCH type containing 8 [Source:MGI Symbol;Acc:MGI:1930128]	protein_coding
ENSMUSG00000004952	52.7581	0.599781	0.281521	0.00248397	0.0224945	0.00393984	54153	Rasa4	RAS p21 protein activator 4 [Source:MGI Symbol;Acc:MGI:1858600]	protein_coding
ENSMUSG00000048617	45.6404	0.453993	0.190851	0.00247128	0.0223899	0.00186744	234542	Rtbdn	retbindin [Source:MGI Symbol;Acc:MGI:2443686]	protein_coding
ENSMUSG00000027412	34.8002	0.807276	0.550737	0.00246962	0.0223852	0.0204965	64899	Lpin3	lipin 3 [Source:MGI Symbol;Acc:MGI:1891342]	protein_coding
ENSMUSG00000032968	307.205	0.260472	0.0946257	0.00246471	0.0223511	0.000637904	16322	Inha	inhibin alpha [Source:MGI Symbol;Acc:MGI:96569]	protein_coding
ENSMUSG00000017478	800.449	-0.207281	0.0712305	0.00246266	0.0223428	0.000355989	76014	Zc3h18	zinc finger CCCH-type containing 18 [Source:MGI Symbol;Acc:MGI:1923264]	protein_coding
ENSMUSG00000102070	655.085	-0.607106	0.29863	0.00245799	0.0223107	0.0053632	NA	Gm28661	predicted gene 28661 [Source:MGI Symbol;Acc:MGI:5579367]	unprocessed_pseudogene
ENSMUSG00000068735	524.392	-0.449494	0.194551	0.00245331	0.0222786	0.00239001	277414	Trp53i11	transformation related protein 53 inducible protein 11 [Source:MGI Symbol;Acc:MGI:2670995]	protein_coding
ENSMUSG00000021775	663.324	-0.471656	0.197494	0.00244486	0.0222121	0.00180055	353187	Nr1d2	nuclear receptor subfamily 1, group D, member 2 [Source:MGI Symbol;Acc:MGI:2449205]	protein_coding
ENSMUSG00000026664	145.147	-0.506321	0.218135	0.00244249	0.0222008	0.00233098	16922	Phyh	phytanoyl-CoA hydroxylase [Source:MGI Symbol;Acc:MGI:891978]	protein_coding
ENSMUSG00000001786	324.976	0.276218	0.101678	0.00243004	0.0220979	0.000714649	69754	Fbxo7	F-box protein 7 [Source:MGI Symbol;Acc:MGI:1917004]	protein_coding
ENSMUSG00000025420	95.7637	0.467613	0.198014	0.00242609	0.0220722	0.00199694	71206	Katnal2	katanin p60 subunit A-like 2 [Source:MGI Symbol;Acc:MGI:1924234]	protein_coding
ENSMUSG00000030543	8.54432	1.07273	0.568461	0.00242558	0.0220722	0.00753617	17293	Mesp2	mesoderm posterior 2 [Source:MGI Symbol;Acc:MGI:1096325]	protein_coding
ENSMUSG00000042289	115.122	0.550161	0.272233	0.00241947	0.0220324	0.00552932	101502	Hsd3b7	hydroxy-delta-5-steroid dehydrogenase, 3 beta- and steroid delta-isomerase 7 [Source:MGI Symbol;Acc:MGI:2141879]	protein_coding
ENSMUSG00000040522	3.57525	0.0836869	0.242232	0.00240419	0.0219035	0.154451	170744	Tlr8	toll-like receptor 8 [Source:MGI Symbol;Acc:MGI:2176887]	protein_coding
ENSMUSG00000040612	3235.34	0.380817	0.153592	0.00239448	0.0218251	0.00143969	100039795	Ildr2	immunoglobulin-like domain containing receptor 2 [Source:MGI Symbol;Acc:MGI:1196370]	protein_coding
ENSMUSG00000028884	273.86	0.31842	0.120319	0.0023905	0.021799	0.000871174	19891	Rpa2	replication protein A2 [Source:MGI Symbol;Acc:MGI:1339939]	protein_coding
ENSMUSG00000024451	4.16132	0.0802062	0.239275	0.00238447	0.0217541	0.156865	106952	Arap3	ArfGAP with RhoGAP domain, ankyrin repeat and PH domain 3 [Source:MGI Symbol;Acc:MGI:2147274]	protein_coding
ENSMUSG00000027401	131.727	0.663877	0.394938	0.00238322	0.0217541	0.0123845	21818	Tgm3	transglutaminase 3, E polypeptide [Source:MGI Symbol;Acc:MGI:98732]	protein_coding
ENSMUSG00000030615	312.859	-0.323767	0.120851	0.00238236	0.0217541	0.000784543	66271	Tmem126a	transmembrane protein 126A [Source:MGI Symbol;Acc:MGI:1913521]	protein_coding
ENSMUSG00000079022	204.23	0.478492	0.215107	0.00238427	0.0217541	0.00297502	69700	Col22a1	collagen, type XXII, alpha 1 [Source:MGI Symbol;Acc:MGI:1916950]	protein_coding
ENSMUSG00000025358	130.648	0.420745	0.176263	0.00237715	0.0217277	0.0018132	12566	Cdk2	cyclin-dependent kinase 2 [Source:MGI Symbol;Acc:MGI:104772]	protein_coding
ENSMUSG00000033467	254.033	0.364364	0.141512	0.00237556	0.0217234	0.00107821	57914	Crlf2	cytokine receptor-like factor 2 [Source:MGI Symbol;Acc:MGI:1889506]	protein_coding
ENSMUSG00000040624	541.414	-0.342976	0.133425	0.002373	0.0217101	0.00108685	213783	Plekhg1	pleckstrin homology domain containing, family G (with RhoGef domain) member 1 [Source:MGI Symbol;Acc:MGI:2676551]	protein_coding
ENSMUSG00000011427	323.813	-0.334234	0.126867	0.00237025	0.0216951	0.000908762	233056	Zfp790	zinc finger protein 790 [Source:MGI Symbol;Acc:MGI:1923431]	protein_coding
ENSMUSG00000026827	1548.99	-0.289458	0.105856	0.00235003	0.02152	0.000677935	14571	Gpd2	glycerol phosphate dehydrogenase 2, mitochondrial [Source:MGI Symbol;Acc:MGI:99778]	protein_coding
ENSMUSG00000031722	2.73424	0.0822586	0.241304	0.00234497	0.0214837	0.155474	15439	Hp	haptoglobin [Source:MGI Symbol;Acc:MGI:96211]	protein_coding
ENSMUSG00000009575	4919.91	-0.393273	0.155081	0.0023419	0.0214656	0.00119258	12419	Cbx5	chromobox 5 [Source:MGI Symbol;Acc:MGI:109372]	protein_coding
ENSMUSG00000029101	994.287	-0.473043	0.198612	0.00234129	0.0214656	0.00183862	71729	Rgs12	regulator of G-protein signaling 12 [Source:MGI Symbol;Acc:MGI:1918979]	protein_coding
ENSMUSG00000020032	1279.35	-0.441666	0.179009	0.00233713	0.0214431	0.00148968	77976	Nuak1	NUAK family, SNF1-like kinase, 1 [Source:MGI Symbol;Acc:MGI:1925226]	protein_coding
ENSMUSG00000036510	788.442	0.346577	0.136812	0.00233587	0.0214431	0.00121375	12564	Cdh8	cadherin 8 [Source:MGI Symbol;Acc:MGI:107434]	protein_coding
ENSMUSG00000098240	27.3035	0.707267	0.34224	0.00233421	0.0214431	0.00485154	100043659	Gm4575	predicted gene 4575 [Source:MGI Symbol;Acc:MGI:3782758]	processed_pseudogene
ENSMUSG00000109241	13.0907	0.874703	0.453727	0.00233726	0.0214431	0.00685457	664977	Gm7434	predicted gene 7434 [Source:MGI Symbol;Acc:MGI:3644530]	processed_pseudogene
ENSMUSG00000037509	2904.32	0.272818	0.100357	0.00232265	0.021349	0.00071307	226970	Arhgef4	Rho guanine nucleotide exchange factor (GEF) 4 [Source:MGI Symbol;Acc:MGI:2442507]	protein_coding
ENSMUSG00000032118	6330.05	-0.234032	0.0822535	0.0023181	0.0213172	0.000441034	235180	Fez1	fasciculation and elongation protein zeta 1 (zygin I) [Source:MGI Symbol;Acc:MGI:2670976]	protein_coding
ENSMUSG00000020623	177.371	-0.343205	0.131039	0.0023157	0.0213051	0.000947188	26399	Map2k6	mitogen-activated protein kinase kinase 6 [Source:MGI Symbol;Acc:MGI:1346870]	protein_coding
ENSMUSG00000059112	2.02913	0.11875	0.266725	0.00231449	0.0213039	0.132857	258790	Olfr1263	olfactory receptor 1263 [Source:MGI Symbol;Acc:MGI:3031097]	protein_coding
ENSMUSG00000046585	6.28696	1.44257	0.814206	0.0023093	0.0212662	0.00973938	381229	Cfap58	cilia and flagella associated protein 58 [Source:MGI Symbol;Acc:MGI:2685815]	protein_coding
ENSMUSG00000022744	931.116	0.260093	0.0938971	0.00230803	0.0212644	0.000596146	224250	Cldnd1	claudin domain containing 1 [Source:MGI Symbol;Acc:MGI:2447860]	protein_coding
ENSMUSG00000022476	948.008	0.262931	0.0958712	0.00229965	0.0212253	0.000664418	78929	Polr3h	polymerase (RNA) III (DNA directed) polypeptide H [Source:MGI Symbol;Acc:MGI:1926179]	protein_coding
ENSMUSG00000025144	202.293	0.377318	0.149187	0.00230178	0.0212253	0.00123495	20892	Cenpx	centromere protein X [Source:MGI Symbol;Acc:MGI:894324]	protein_coding
ENSMUSG00000037499	289.641	0.389103	0.155965	0.0022989	0.0212253	0.00136006	66208	Nenf	neuron derived neurotrophic factor [Source:MGI Symbol;Acc:MGI:1913458]	protein_coding
ENSMUSG00000066760	36.5063	0.674769	0.361997	0.0023027	0.0212253	0.00806902	26436	Psg16	pregnancy specific glycoprotein 16 [Source:MGI Symbol;Acc:MGI:1347249]	protein_coding
ENSMUSG00000079179	408.992	-0.299531	0.110885	0.00230069	0.0212253	0.000738885	74173	Rab10os	RAB10, member RAS oncogene family, opposite strand [Source:MGI Symbol;Acc:MGI:1921423]	antisense
ENSMUSG00000039159	2872.31	-0.209106	0.0725845	0.00228605	0.0211215	0.000393411	22214	Ube2h	ubiquitin-conjugating enzyme E2H [Source:MGI Symbol;Acc:MGI:104632]	protein_coding
ENSMUSG00000007655	243.577	0.659408	0.380671	0.00228339	0.0211068	0.0108656	12389	Cav1	caveolin 1, caveolae protein [Source:MGI Symbol;Acc:MGI:102709]	protein_coding
ENSMUSG00000002396	259.711	0.341747	0.13111	0.00228106	0.0210952	0.000973233	77090	Ocel1	occludin/ELL domain containing 1 [Source:MGI Symbol;Acc:MGI:1924340]	protein_coding
ENSMUSG00000062778	22.343	0.654896	0.307271	0.00228051	0.0210952	0.00393033	81600	Chia1	chitinase, acidic 1 [Source:MGI Symbol;Acc:MGI:1932052]	protein_coding
ENSMUSG00000066720	6.26539	1.2481	0.663399	0.00227465	0.0210558	0.0077098	56863	Cldn9	claudin 9 [Source:MGI Symbol;Acc:MGI:1913100]	protein_coding
ENSMUSG00000076498	7.02342	-1.45276	0.815494	0.00227362	0.0210558	0.00951999	100125263	Trbc2	T cell receptor beta, constant 2 [Source:MGI Symbol;Acc:MGI:4835227]	TR_C_gene
ENSMUSG00000027297	36.3641	0.547801	0.247782	0.00226783	0.0210125	0.00311747	17005	Ltk	leukocyte tyrosine kinase [Source:MGI Symbol;Acc:MGI:96840]	protein_coding
ENSMUSG00000032366	2841.05	-0.332654	0.128853	0.0022663	0.0210082	0.00104184	22003	Tpm1	tropomyosin 1, alpha [Source:MGI Symbol;Acc:MGI:98809]	protein_coding
ENSMUSG00000034438	7.37481	1.49014	1.36333	0.00225945	0.0209546	0.0441449	76074	Gbp8	guanylate-binding protein 8 [Source:MGI Symbol;Acc:MGI:1923324]	protein_coding
ENSMUSG00000010392	882.661	-0.297704	0.109976	0.00225462	0.0209197	0.000730741	53334	Gosr1	golgi SNAP receptor complex member 1 [Source:MGI Symbol;Acc:MGI:1858260]	protein_coding
ENSMUSG00000027134	643.991	0.334906	0.128814	0.00224051	0.0207986	0.000993593	99010	Lpcat4	lysophosphatidylcholine acyltransferase 4 [Source:MGI Symbol;Acc:MGI:2138993]	protein_coding
ENSMUSG00000020390	2018.43	-0.23056	0.081144	0.00223591	0.0207658	0.00044352	22210	Ube2b	ubiquitin-conjugating enzyme E2B [Source:MGI Symbol;Acc:MGI:102944]	protein_coding
ENSMUSG00000035459	5.15543	1.42133	0.941757	0.00223484	0.0207657	0.018575	192188	Stab2	stabilin 2 [Source:MGI Symbol;Acc:MGI:2178743]	protein_coding
ENSMUSG00000028126	546.482	-0.239416	0.0843102	0.00223104	0.0207415	0.000447276	18720	Pip5k1a	phosphatidylinositol-4-phosphate 5-kinase, type 1 alpha [Source:MGI Symbol;Acc:MGI:107929]	protein_coding
ENSMUSG00000028568	1072.54	-0.268536	0.0972687	0.00223118	0.0207415	0.00061908	70533	Btf3l4	basic transcription factor 3-like 4 [Source:MGI Symbol;Acc:MGI:1915312]	protein_coding
ENSMUSG00000021322	4.96939	0.111925	0.261977	0.00222347	0.0206894	0.136653	27052	Aoah	acyloxyacyl hydrolase [Source:MGI Symbol;Acc:MGI:1350928]	protein_coding
ENSMUSG00000039419	2036.78	-0.598062	0.274571	0.00221096	0.0205828	0.00343278	66797	Cntnap2	contactin associated protein-like 2 [Source:MGI Symbol;Acc:MGI:1914047]	protein_coding
ENSMUSG00000078201	113.512	0.42279	0.172123	0.00220688	0.0205546	0.00156196	227615	Tmem203	transmembrane protein 203 [Source:MGI Symbol;Acc:MGI:2443597]	protein_coding
ENSMUSG00000025804	15.8772	0.0250132	0.220815	0.00219056	0.0204123	0.221885	12768	Ccr1	chemokine (C-C motif) receptor 1 [Source:MGI Symbol;Acc:MGI:104618]	protein_coding
ENSMUSG00000082399	18.0715	1.06533	0.596723	0.00218912	0.0204086	0.00942669	NA	Gm14036	predicted gene 14036 [Source:MGI Symbol;Acc:MGI:3649581]	processed_pseudogene
ENSMUSG00000047604	132	-0.378747	0.14644	0.00218741	0.0204023	0.00103547	212398	Frat2	frequently rearranged in advanced T cell lymphomas 2 [Source:MGI Symbol;Acc:MGI:2673967]	protein_coding
ENSMUSG00000086843	5.44363	-1.18128	0.614948	0.00218645	0.0204023	0.00693658	338535	E030013I19Rik	RIKEN cDNA E030013I19 gene [Source:MGI Symbol;Acc:MGI:2443735]	antisense
ENSMUSG00000027322	25.347	0.0212326	0.220221	0.00218332	0.0203873	0.229538	20612	Siglec1	sialic acid binding Ig-like lectin 1, sialoadhesin [Source:MGI Symbol;Acc:MGI:99668]	protein_coding
ENSMUSG00000034295	1203.15	0.263067	0.0947914	0.00218372	0.0203873	0.000582001	225288	Fhod3	formin homology 2 domain containing 3 [Source:MGI Symbol;Acc:MGI:1925847]	protein_coding
ENSMUSG00000025588	5.02568	-1.27227	0.680102	0.00218074	0.0203789	0.00791247	17960	Nat1	N-acetyl transferase 1 [Source:MGI Symbol;Acc:MGI:97279]	protein_coding
ENSMUSG00000027506	977.807	0.255913	0.0913824	0.00217805	0.0203634	0.000525363	21985	Tpd52	tumor protein D52 [Source:MGI Symbol;Acc:MGI:107749]	protein_coding
ENSMUSG00000078926	4.84957	0.22655	0.445527	0.00217716	0.0203634	0.120057	238896	Cdc20b	cell division cycle 20B [Source:MGI Symbol;Acc:MGI:3644472]	protein_coding
ENSMUSG00000027907	481.029	0.766709	0.552847	0.00217493	0.0203537	0.0240607	20195	S100a11	S100 calcium binding protein A11 [Source:MGI Symbol;Acc:MGI:1338798]	protein_coding
ENSMUSG00000019214	50.9403	0.617877	0.294394	0.00217331	0.0203482	0.00443989	214901	Chtf18	CTF18, chromosome transmission fidelity factor 18 [Source:MGI Symbol;Acc:MGI:2384887]	protein_coding
ENSMUSG00000060962	15.2923	1.10486	0.630923	0.00217042	0.0203308	0.0103044	73712	Dmkn	dermokine [Source:MGI Symbol;Acc:MGI:1920962]	protein_coding
ENSMUSG00000029718	102.371	-0.686071	0.34188	0.00216485	0.0202943	0.00573232	18542	Pcolce	procollagen C-endopeptidase enhancer protein [Source:MGI Symbol;Acc:MGI:105099]	protein_coding
ENSMUSG00000094707	3.831	-1.7868	0.949719	0.00216548	0.0202943	0.00770312	329056	A830019P07Rik	RIKEN cDNA A830019P07 gene [Source:MGI Symbol;Acc:MGI:3028035]	lincRNA
ENSMUSG00000037833	18.3589	-0.732448	0.345481	0.00216067	0.0202685	0.00409726	328381	Sh2d4b	SH2 domain containing 4B [Source:MGI Symbol;Acc:MGI:1925182]	protein_coding
ENSMUSG00000025220	5602.61	-0.286069	0.103441	0.00215357	0.0202116	0.000606124	76055	Oga	O-GlcNAcase [Source:MGI Symbol;Acc:MGI:1932139]	protein_coding
ENSMUSG00000025145	348.396	0.364995	0.142715	0.00215227	0.0202091	0.00112872	217366	Lrrc45	leucine rich repeat containing 45 [Source:MGI Symbol;Acc:MGI:2387183]	protein_coding
ENSMUSG00000041741	201.85	0.377007	0.148407	0.00214676	0.020167	0.00118326	54611	Pde3a	phosphodiesterase 3A, cGMP inhibited [Source:MGI Symbol;Acc:MGI:1860764]	protein_coding
ENSMUSG00000021728	145.219	0.496686	0.211843	0.00214067	0.0201194	0.00210312	13723	Emb	embigin [Source:MGI Symbol;Acc:MGI:95321]	protein_coding
ENSMUSG00000020719	12228.1	-0.306933	0.113734	0.00213671	0.0200955	0.00074383	13207	Ddx5	DEAD (Asp-Glu-Ala-Asp) box polypeptide 5 [Source:MGI Symbol;Acc:MGI:105037]	protein_coding
ENSMUSG00000058163	1.80448	0.11807	0.266211	0.0021371	0.0200955	0.133177	432555	Gm5431	predicted gene 5431 [Source:MGI Symbol;Acc:MGI:3645205]	protein_coding
ENSMUSG00000043065	180.758	0.318741	0.119344	0.00213434	0.0200888	0.000803786	212514	Spice1	spindle and centriole associated protein 1 [Source:MGI Symbol;Acc:MGI:1196252]	protein_coding
ENSMUSG00000032705	943.77	0.244468	0.0865679	0.00211654	0.0199418	0.000477799	97827	Exd2	exonuclease 3'-5' domain containing 2 [Source:MGI Symbol;Acc:MGI:1922485]	protein_coding
ENSMUSG00000034041	3.69445	0.0848746	0.243082	0.0021177	0.0199418	0.153612	17095	Lyl1	lymphoblastomic leukemia 1 [Source:MGI Symbol;Acc:MGI:96891]	protein_coding
ENSMUSG00000060244	82.2641	-0.384158	0.150783	0.00211683	0.0199418	0.00116255	56009	Alyref2	Aly/REF export factor 2 [Source:MGI Symbol;Acc:MGI:1913144]	protein_coding
ENSMUSG00000048540	7.04575	-1.18468	0.611963	0.00211152	0.0199123	0.00667912	18072	Nhlh2	nescient helix loop helix 2 [Source:MGI Symbol;Acc:MGI:97324]	protein_coding
ENSMUSG00000037946	374.885	-0.286329	0.103792	0.00210653	0.0198747	0.000624847	30938	Fgd3	FYVE, RhoGEF and PH domain containing 3 [Source:MGI Symbol;Acc:MGI:1353657]	protein_coding
ENSMUSG00000027605	748.151	0.388911	0.156176	0.00210131	0.019835	0.00137538	60525	Acss2	acyl-CoA synthetase short-chain family member 2 [Source:MGI Symbol;Acc:MGI:1890410]	protein_coding
ENSMUSG00000028923	438.62	0.38346	0.15482	0.00208924	0.0197306	0.00144751	66147	Necap2	NECAP endocytosis associated 2 [Source:MGI Symbol;Acc:MGI:1913397]	protein_coding
ENSMUSG00000029071	1273.45	0.253802	0.0906768	0.00208744	0.0197231	0.000529409	13542	Dvl1	dishevelled segment polarity protein 1 [Source:MGI Symbol;Acc:MGI:94941]	protein_coding
ENSMUSG00000031540	1906	-0.353114	0.133427	0.00207964	0.0196588	0.000869323	244349	Kat6a	K(lysine) acetyltransferase 6A [Source:MGI Symbol;Acc:MGI:2442415]	protein_coding
ENSMUSG00000031862	883.009	0.29051	0.108125	0.00206846	0.0195626	0.000770729	170759	Atp13a1	ATPase type 13A1 [Source:MGI Symbol;Acc:MGI:2180801]	protein_coding
ENSMUSG00000096188	2633.5	0.316253	0.117646	0.00206015	0.0194934	0.000769031	97487	Cmtm4	CKLF-like MARVEL transmembrane domain containing 4 [Source:MGI Symbol;Acc:MGI:2142888]	protein_coding
ENSMUSG00000004894	9.88453	1.19762	0.978764	0.0020547	0.0194512	0.0336989	73940	Hapln2	hyaluronan and proteoglycan link protein 2 [Source:MGI Symbol;Acc:MGI:2137300]	protein_coding
ENSMUSG00000019732	17.61	-0.736942	0.356907	0.00205317	0.0194512	0.00487716	73316	Calr3	calreticulin 3 [Source:MGI Symbol;Acc:MGI:1920566]	protein_coding
ENSMUSG00000036693	540.919	-0.268848	0.09611	0.00205454	0.0194512	0.000533463	75416	Nop14	NOP14 nucleolar protein [Source:MGI Symbol;Acc:MGI:1922666]	protein_coding
ENSMUSG00000116678	41.8415	0.787609	0.390662	0.00205397	0.0194512	0.00559469	NA	Pgk1-ps1	phosphoglycerate kinase 1, pseudogene 1 [Source:MGI Symbol;Acc:MGI:97556]	processed_pseudogene
ENSMUSG00000068966	670.671	-0.375309	0.144247	0.00205018	0.019446	0.000987455	241311	Zbtb34	zinc finger and BTB domain containing 34 [Source:MGI Symbol;Acc:MGI:2685195]	protein_coding
ENSMUSG00000036278	106.156	0.49696	0.214911	0.00204888	0.019443	0.00237947	107227	Macrod1	mono-ADP ribosylhydrolase 1 [Source:MGI Symbol;Acc:MGI:2147583]	protein_coding
ENSMUSG00000054484	424.066	-0.24824	0.0871451	0.00204771	0.0194413	0.000433625	96957	Tmem62	transmembrane protein 62 [Source:MGI Symbol;Acc:MGI:2139461]	protein_coding
ENSMUSG00000006611	38.5572	0.98569	0.819733	0.00204224	0.0193988	0.0351154	15216	Hfe	homeostatic iron regulator [Source:MGI Symbol;Acc:MGI:109191]	protein_coding
ENSMUSG00000024965	17.9102	1.59892	1.0274	0.00204054	0.0193921	0.0167453	108101	Fermt3	fermitin family member 3 [Source:MGI Symbol;Acc:MGI:2147790]	protein_coding
ENSMUSG00000109783	6.98758	-1.02075	0.532162	0.00203854	0.0193824	0.00696849	NA	Gm45338	predicted gene 45338 [Source:MGI Symbol;Acc:MGI:5791174]	processed_transcript
ENSMUSG00000021890	448.285	0.304215	0.111475	0.00203661	0.0193735	0.000697655	74427	Eaf1	ELL associated factor 1 [Source:MGI Symbol;Acc:MGI:1921677]	protein_coding
ENSMUSG00000029636	1990.93	-0.28526	0.102835	0.00203482	0.0193659	0.000584819	245880	Wasf3	WAS protein family, member 3 [Source:MGI Symbol;Acc:MGI:2658986]	protein_coding
ENSMUSG00000034379	119.26	-0.409191	0.15906	0.0020345	0.0193659	0.00108467	69544	Wdr5b	WD repeat domain 5B [Source:MGI Symbol;Acc:MGI:1916794]	protein_coding
ENSMUSG00000040339	1577.5	-0.35925	0.136044	0.00203105	0.0193487	0.000884275	329739	Fam102b	family with sequence similarity 102, member B [Source:MGI Symbol;Acc:MGI:3036259]	protein_coding
ENSMUSG00000032193	957.932	0.381427	0.151317	0.00202864	0.0193352	0.00125882	16835	Ldlr	low density lipoprotein receptor [Source:MGI Symbol;Acc:MGI:96765]	protein_coding
ENSMUSG00000000627	820.086	0.332592	0.12483	0.00202652	0.0193317	0.000810953	20355	Sema4f	sema domain, immunoglobulin domain (Ig), TM domain, and short cytoplasmic domain [Source:MGI Symbol;Acc:MGI:1340055]	protein_coding
ENSMUSG00000034543	1406.12	-0.253676	0.089491	0.00202729	0.0193317	0.000454826	74522	Morc2a	microrchidia 2A [Source:MGI Symbol;Acc:MGI:1921772]	protein_coding
ENSMUSG00000026447	374.859	-0.35093	0.13241	0.00202286	0.0193082	0.000861939	240752	Pik3c2b	phosphatidylinositol-4-phosphate 3-kinase catalytic subunit type 2 beta [Source:MGI Symbol;Acc:MGI:2685045]	protein_coding
ENSMUSG00000001348	9.50206	1.29874	0.848104	0.00201529	0.0192453	0.0176498	11433	Acp5	acid phosphatase 5, tartrate resistant [Source:MGI Symbol;Acc:MGI:87883]	protein_coding
ENSMUSG00000021156	2705.93	-0.242524	0.0852339	0.00200117	0.0191284	0.000439799	66505	Zmynd11	zinc finger, MYND domain containing 11 [Source:MGI Symbol;Acc:MGI:1913755]	protein_coding
ENSMUSG00000039099	11.1583	1.41583	0.797566	0.00200125	0.0191284	0.00967639	626359	Wdr93	WD repeat domain 93 [Source:MGI Symbol;Acc:MGI:3646885]	protein_coding
ENSMUSG00000042462	227.498	0.664467	0.31534	0.00200207	0.0191284	0.00433302	66422	Dctpp1	dCTP pyrophosphatase 1 [Source:MGI Symbol;Acc:MGI:1913672]	protein_coding
ENSMUSG00000020220	2004.42	-0.331337	0.123721	0.00199758	0.0191134	0.00078628	230895	Vps13d	vacuolar protein sorting 13D [Source:MGI Symbol;Acc:MGI:2448530]	protein_coding
ENSMUSG00000084314	66.1876	0.762801	0.378611	0.00199429	0.0190912	0.00561111	108168715	Rps15a-ps3	ribosomal protein S15A, pseudogene 3 [Source:MGI Symbol;Acc:MGI:3650886]	processed_pseudogene
ENSMUSG00000098132	36.3846	0.770246	0.386026	0.00199428	0.0190912	0.00588364	78748	Rassf10	Ras association (RalGDS/AF-6) domain family (N-terminal) member 10 [Source:MGI Symbol;Acc:MGI:1925998]	protein_coding
ENSMUSG00000027499	7271.56	-0.278799	0.0991298	0.00198985	0.0190723	0.000499953	18767	Pkia	protein kinase inhibitor, alpha [Source:MGI Symbol;Acc:MGI:104747]	protein_coding
ENSMUSG00000069114	312.92	-0.415906	0.162749	0.00199037	0.0190723	0.00114216	229055	Zbtb10	zinc finger and BTB domain containing 10 [Source:MGI Symbol;Acc:MGI:2139883]	protein_coding
ENSMUSG00000026126	10.725	1.69008	1.18057	0.00197473	0.0189409	0.0219628	19253	Ptpn18	protein tyrosine phosphatase, non-receptor type 18 [Source:MGI Symbol;Acc:MGI:108410]	protein_coding
ENSMUSG00000039294	302.805	0.254335	0.0907349	0.0019721	0.018925	0.000518629	217370	Cybc1	cytochrome b 245 chaperone 1 [Source:MGI Symbol;Acc:MGI:2384959]	protein_coding
ENSMUSG00000024677	9.62715	0.0590913	0.230234	0.00197047	0.0189186	0.176496	69774	Ms4a6b	membrane-spanning 4-domains, subfamily A, member 6B [Source:MGI Symbol;Acc:MGI:1917024]	protein_coding
ENSMUSG00000049092	610.549	-0.24915	0.0865934	0.00197033	0.0189186	0.000397974	70713	Gpr137c	G protein-coupled receptor 137C [Source:MGI Symbol;Acc:MGI:1917963]	protein_coding
ENSMUSG00000019837	501.872	-0.461658	0.189385	0.00196752	0.0189088	0.00162784	67371	Gtf3c6	general transcription factor IIIC, polypeptide 6, alpha [Source:MGI Symbol;Acc:MGI:1914621]	protein_coding
ENSMUSG00000022462	1372.37	-0.300183	0.108549	0.00196574	0.0189069	0.000607553	67760	Slc38a2	solute carrier family 38, member 2 [Source:MGI Symbol;Acc:MGI:1915010]	protein_coding
ENSMUSG00000029182	3.60837	0.170775	0.328132	0.00196492	0.0189069	0.117811	75434	Fam166c	family with sequence similarity 166, member C [Source:MGI Symbol;Acc:MGI:1922684]	protein_coding
ENSMUSG00000040605	450.487	0.523734	0.224063	0.00196636	0.0189069	0.00217751	56175	Bace2	beta-site APP-cleaving enzyme 2 [Source:MGI Symbol;Acc:MGI:1860440]	protein_coding
ENSMUSG00000108242	17.5193	0.948209	0.54877	0.00195093	0.0187862	0.0109725	NA	9330118I20Rik	RIKEN cDNA 9330118I20 gene [Source:MGI Symbol;Acc:MGI:1924758]	processed_transcript
ENSMUSG00000029167	639.436	-0.517219	0.216843	0.00194667	0.0187544	0.00182269	19017	Ppargc1a	peroxisome proliferative activated receptor, gamma, coactivator 1 alpha [Source:MGI Symbol;Acc:MGI:1342774]	protein_coding
ENSMUSG00000009216	2362.82	-0.342713	0.127382	0.00194563	0.0187536	0.000760597	109349	Fam163b	family with sequence similarity 163, member B [Source:MGI Symbol;Acc:MGI:1926106]	protein_coding
ENSMUSG00000014164	917.573	-0.311038	0.113666	0.00194555	0.0187536	0.000674904	100503085	Klhl3	kelch-like 3 [Source:MGI Symbol;Acc:MGI:2445185]	protein_coding
ENSMUSG00000025515	4.74502	1.77531	0.9472	0.00193832	0.0187015	0.0078107	NA	Muc2	mucin 2 [Source:MGI Symbol;Acc:MGI:1339364]	protein_coding
ENSMUSG00000038806	560.709	-0.265509	0.0937345	0.00193749	0.0187015	0.000461169	208768	Sde2	SDE2 telomere maintenance homolog (S. pombe) [Source:MGI Symbol;Acc:MGI:2384788]	protein_coding
ENSMUSG00000052632	923.791	-0.294767	0.104789	0.00193205	0.0186594	0.000498635	211914	Asap2	ArfGAP with SH3 domain, ankyrin repeat and PH domain 2 [Source:MGI Symbol;Acc:MGI:2685438]	protein_coding
ENSMUSG00000107944	7.23266	0.129867	0.277592	0.00193078	0.0186562	0.128394	NA	Gm44280	predicted gene, 44280 [Source:MGI Symbol;Acc:MGI:5690672]	TEC
ENSMUSG00000032376	541.438	-0.200762	0.0683213	0.00192908	0.0186491	0.000315749	235441	Usp3	ubiquitin specific peptidase 3 [Source:MGI Symbol;Acc:MGI:2152450]	protein_coding
ENSMUSG00000024910	3.70132	2.06145	0.993511	0.00192406	0.0186097	0.00470902	13041	Ctsw	cathepsin W [Source:MGI Symbol;Acc:MGI:1338045]	protein_coding
ENSMUSG00000060147	428.257	0.447755	0.191151	0.00192245	0.0186061	0.00212674	20719	Serpinb6a	serine (or cysteine) peptidase inhibitor, clade B, member 6a [Source:MGI Symbol;Acc:MGI:103123]	protein_coding
ENSMUSG00000060475	1099.13	-0.220543	0.0760979	0.00192274	0.0186061	0.000370011	60532	Wtap	Wilms tumour 1-associating protein [Source:MGI Symbol;Acc:MGI:1926395]	protein_coding
ENSMUSG00000037348	781.564	0.310163	0.114981	0.00191762	0.0185749	0.00074549	71904	Paqr7	progestin and adipoQ receptor family member VII [Source:MGI Symbol;Acc:MGI:1919154]	protein_coding
ENSMUSG00000050931	62.3041	0.893458	0.48568	0.00191663	0.0185744	0.00847936	74442	Sgms2	sphingomyelin synthase 2 [Source:MGI Symbol;Acc:MGI:1921692]	protein_coding
ENSMUSG00000020758	23.9586	1.00406	0.875918	0.00191078	0.0185269	0.0397188	192897	Itgb4	integrin beta 4 [Source:MGI Symbol;Acc:MGI:96613]	protein_coding
ENSMUSG00000022433	2268.03	-0.294082	0.105321	0.00191025	0.0185269	0.000543003	27373	Csnk1e	casein kinase 1, epsilon [Source:MGI Symbol;Acc:MGI:1351660]	protein_coding
ENSMUSG00000102543	670.751	0.488179	0.199856	0.00189542	0.0183962	0.00161389	93708	Pcdhgc5	protocadherin gamma subfamily C, 5 [Source:MGI Symbol;Acc:MGI:1935205]	protein_coding
ENSMUSG00000032417	293.723	0.416789	0.167943	0.00188788	0.0183444	0.00143451	69519	Rwdd2a	RWD domain containing 2A [Source:MGI Symbol;Acc:MGI:1916769]	protein_coding
ENSMUSG00000034755	869.922	-0.462886	0.187819	0.00188915	0.0183444	0.00151361	245578	Pcdh11x	protocadherin 11 X-linked [Source:MGI Symbol;Acc:MGI:2442849]	protein_coding
ENSMUSG00000042302	983.179	-0.310395	0.112445	0.00188888	0.0183444	0.000621957	216565	Ehbp1	EH domain binding protein 1 [Source:MGI Symbol;Acc:MGI:2667252]	protein_coding
ENSMUSG00000069769	1093.46	-0.427243	0.166749	0.00188809	0.0183444	0.00111092	76626	Msi2	musashi RNA-binding protein 2 [Source:MGI Symbol;Acc:MGI:1923876]	protein_coding
ENSMUSG00000000958	10.3326	1.22233	0.631494	0.00188517	0.018342	0.00669159	20540	Slc7a7	solute carrier family 7 (cationic amino acid transporter, y+ system), member 7 [Source:MGI Symbol;Acc:MGI:1337120]	protein_coding
ENSMUSG00000070369	3.45138	0.196688	0.371612	0.00187547	0.0182567	0.116096	381924	Itgad	integrin, alpha D [Source:MGI Symbol;Acc:MGI:3578624]	protein_coding
ENSMUSG00000051079	54.0956	-0.904545	0.43706	0.00187395	0.018251	0.00480043	246709	Rgs13	regulator of G-protein signaling 13 [Source:MGI Symbol;Acc:MGI:2180585]	protein_coding
ENSMUSG00000020562	6.31556	1.44974	0.749812	0.00186905	0.0182123	0.0067228	75040	Efcab10	EF-hand calcium binding domain 10 [Source:MGI Symbol;Acc:MGI:1922290]	protein_coding
ENSMUSG00000059361	123.111	-0.692749	0.325814	0.001868	0.0182111	0.00401123	228777	Nrsn2	neurensin 2 [Source:MGI Symbol;Acc:MGI:2684969]	protein_coding
ENSMUSG00000020963	155.91	-0.359446	0.133583	0.00186153	0.0181571	0.00075891	22095	Tshr	thyroid stimulating hormone receptor [Source:MGI Symbol;Acc:MGI:98849]	protein_coding
ENSMUSG00000025034	1054.93	-0.244482	0.0854093	0.00185658	0.0181179	0.000414278	93679	Trim8	tripartite motif-containing 8 [Source:MGI Symbol;Acc:MGI:1933302]	protein_coding
ENSMUSG00000000982	4.48384	2.28818	1.29483	0.0018527	0.0180889	0.00988164	20302	Ccl3	chemokine (C-C motif) ligand 3 [Source:MGI Symbol;Acc:MGI:98260]	protein_coding
ENSMUSG00000002985	20390.9	-0.36239	0.140125	0.0018508	0.0180802	0.00103758	11816	Apoe	apolipoprotein E [Source:MGI Symbol;Acc:MGI:88057]	protein_coding
ENSMUSG00000024588	743.202	-0.273746	0.0954077	0.00185088	0.0180802	0.000408387	14151	Fech	ferrochelatase [Source:MGI Symbol;Acc:MGI:95513]	protein_coding
ENSMUSG00000027823	1384.09	-0.395582	0.150465	0.00184935	0.0180802	0.000922063	229363	Gmps	guanine monophosphate synthetase [Source:MGI Symbol;Acc:MGI:2448526]	protein_coding
ENSMUSG00000049532	1715.94	-0.300793	0.108275	0.00185028	0.0180802	0.000574974	50524	Sall2	spalt like transcription factor 2 [Source:MGI Symbol;Acc:MGI:1354373]	protein_coding
ENSMUSG00000038205	864.307	0.314369	0.114373	0.0018405	0.0180147	0.000648165	108097	Prkab2	protein kinase, AMP-activated, beta 2 non-catalytic subunit [Source:MGI Symbol;Acc:MGI:1336185]	protein_coding
ENSMUSG00000023084	8.28879	0.177015	0.337116	0.00183633	0.0179828	0.116799	74485	Lrrc71	leucine rich repeat containing 71 [Source:MGI Symbol;Acc:MGI:1921735]	protein_coding
ENSMUSG00000025511	404.262	0.375027	0.14492	0.00183268	0.0179828	0.00102704	64540	Tspan4	tetraspanin 4 [Source:MGI Symbol;Acc:MGI:1928097]	protein_coding
ENSMUSG00000026321	72.0607	0.402223	0.155506	0.00183515	0.0179828	0.00103126	21934	Tnfrsf11a	tumor necrosis factor receptor superfamily, member 11a, NFKB activator [Source:MGI Symbol;Acc:MGI:1314891]	protein_coding
ENSMUSG00000032023	6.86534	1.34745	0.688357	0.00183593	0.0179828	0.0063966	70989	Jhy	junctional cadherin complex regulator [Source:MGI Symbol;Acc:MGI:1918239]	protein_coding
ENSMUSG00000054196	41.389	-0.595718	0.259509	0.0018351	0.0179828	0.00247586	68588	Cthrc1	collagen triple helix repeat containing 1 [Source:MGI Symbol;Acc:MGI:1915838]	protein_coding
ENSMUSG00000042616	565.471	0.234458	0.0810655	0.00183078	0.0179733	0.000378806	230751	Oscp1	organic solute carrier partner 1 [Source:MGI Symbol;Acc:MGI:1916308]	protein_coding
ENSMUSG00000107134	147.472	-0.825377	0.426912	0.00182778	0.0179529	0.00672906	NA	Gm42528	predicted gene 42528 [Source:MGI Symbol;Acc:MGI:5662665]	TEC
ENSMUSG00000021025	540.084	0.541469	0.248452	0.00182345	0.0179194	0.0034151	18035	Nfkbia	nuclear factor of kappa light polypeptide gene enhancer in B cells inhibitor, alpha [Source:MGI Symbol;Acc:MGI:104741]	protein_coding
ENSMUSG00000078490	56.6778	0.664872	0.302358	0.00182329	0.0179194	0.00322339	544678	Cfap74	cilia and flagella associated protein 74 [Source:MGI Symbol;Acc:MGI:1917130]	protein_coding
ENSMUSG00000020901	49.8001	0.762902	0.416535	0.00181481	0.0178523	0.00862218	320207	Pik3r5	phosphoinositide-3-kinase regulatory subunit 5 [Source:MGI Symbol;Acc:MGI:2443588]	protein_coding
ENSMUSG00000027489	226.708	0.582207	0.286887	0.00181213	0.0178523	0.00544853	56846	Necab3	N-terminal EF-hand calcium binding protein 3 [Source:MGI Symbol;Acc:MGI:1861721]	protein_coding
ENSMUSG00000078676	1335.9	-0.224373	0.0761893	0.00181308	0.0178523	0.000306774	192160	Casc3	cancer susceptibility candidate 3 [Source:MGI Symbol;Acc:MGI:2179723]	protein_coding
ENSMUSG00000096780	1126.03	0.322506	0.117464	0.00181446	0.0178523	0.000658489	NA	Tmem181b-ps	transmembrane protein 181B, pseudogene [Source:MGI Symbol;Acc:MGI:3779544]	transcribed_unprocessed_pseudogene
ENSMUSG00000055210	3.69378	-2.05347	0.963888	0.00181031	0.0178438	0.00394459	17301	Foxd2	forkhead box D2 [Source:MGI Symbol;Acc:MGI:1347471]	protein_coding
ENSMUSG00000017861	102.504	0.53298	0.226225	0.00180527	0.0178031	0.0020397	17865	Mybl2	myeloblastosis oncogene-like 2 [Source:MGI Symbol;Acc:MGI:101785]	protein_coding
ENSMUSG00000059602	480.098	-0.531065	0.219636	0.00180418	0.0178013	0.00169409	27204	Syn3	synapsin III [Source:MGI Symbol;Acc:MGI:1351334]	protein_coding
ENSMUSG00000034796	519.184	0.340609	0.125189	0.00178437	0.0176147	0.000709935	102278	Cpne7	copine VII [Source:MGI Symbol;Acc:MGI:2142747]	protein_coding
ENSMUSG00000069682	87.8426	0.557614	0.24317	0.00177256	0.0175103	0.00250848	19897	Gm10275	predicted pseudogene 10275 [Source:MGI Symbol;Acc:MGI:3704354]	transcribed_processed_pseudogene
ENSMUSG00000079641	2430.3	0.661079	0.30899	0.0017729	0.0175103	0.0038595	67248	Rpl39	ribosomal protein L39 [Source:MGI Symbol;Acc:MGI:1914498]	protein_coding
ENSMUSG00000022255	1585.35	-0.323964	0.117636	0.00176441	0.017444	0.000634984	67154	Mtdh	metadherin [Source:MGI Symbol;Acc:MGI:1914404]	protein_coding
ENSMUSG00000017724	227.957	-0.407856	0.158687	0.00176174	0.017428	0.0010912	18612	Etv4	ets variant 4 [Source:MGI Symbol;Acc:MGI:99423]	protein_coding
ENSMUSG00000038975	653.76	-0.305174	0.109392	0.00176191	0.017428	0.000549854	19352	Rabggtb	Rab geranylgeranyl transferase, b subunit [Source:MGI Symbol;Acc:MGI:99537]	protein_coding
ENSMUSG00000117901	45.7563	-0.480952	0.193118	0.00175861	0.017413	0.00137282	NA	AC109619.1	novel transcript, antisense to Macrod1	antisense
ENSMUSG00000020027	752.563	0.518742	0.234995	0.00175248	0.0173733	0.00316378	216233	Socs2	suppressor of cytokine signaling 2 [Source:MGI Symbol;Acc:MGI:1201787]	protein_coding
ENSMUSG00000024339	187.544	0.614204	0.304226	0.00175245	0.0173733	0.00555108	21355	Tap2	transporter 2, ATP-binding cassette, sub-family B (MDR/TAP) [Source:MGI Symbol;Acc:MGI:98484]	protein_coding
ENSMUSG00000031714	796.63	0.338739	0.126724	0.00175161	0.0173733	0.000800262	14388	Gab1	growth factor receptor bound protein 2-associated protein 1 [Source:MGI Symbol;Acc:MGI:108088]	protein_coding
ENSMUSG00000032342	298.165	-0.26375	0.0926872	0.00175372	0.0173733	0.000438564	68291	Mto1	mitochondrial tRNA translation optimization 1 [Source:MGI Symbol;Acc:MGI:1915541]	protein_coding
ENSMUSG00000040952	3316.01	0.578255	0.251985	0.00175306	0.0173733	0.00249398	20085	Rps19	ribosomal protein S19 [Source:MGI Symbol;Acc:MGI:1333780]	protein_coding
ENSMUSG00000048022	602.654	-0.429194	0.169971	0.0017461	0.0173416	0.00124444	319832	Tmem229a	transmembrane protein 229A [Source:MGI Symbol;Acc:MGI:2442812]	protein_coding
ENSMUSG00000037709	173.634	-0.433376	0.168949	0.0017418	0.0173146	0.0011087	58909	Fam13a	family with sequence similarity 13, member A [Source:MGI Symbol;Acc:MGI:1889842]	protein_coding
ENSMUSG00000048612	105.961	-0.656722	0.288281	0.0017425	0.0173146	0.00260055	226101	Myof	myoferlin [Source:MGI Symbol;Acc:MGI:1919192]	protein_coding
ENSMUSG00000034453	548.137	-0.33504	0.121988	0.00173928	0.0173002	0.000655534	70428	Polr3b	polymerase (RNA) III (DNA directed) polypeptide B [Source:MGI Symbol;Acc:MGI:1917678]	protein_coding
ENSMUSG00000022096	297.819	0.750175	0.435291	0.00173639	0.0172824	0.0111048	15460	Hr	lysine demethylase and nuclear receptor corepressor [Source:MGI Symbol;Acc:MGI:96223]	protein_coding
ENSMUSG00000026628	45.4521	0.854181	0.512663	0.00173661	0.0172824	0.0129071	11910	Atf3	activating transcription factor 3 [Source:MGI Symbol;Acc:MGI:109384]	protein_coding
ENSMUSG00000003923	537.452	-0.286817	0.101611	0.00173292	0.0172709	0.000482955	21780	Tfam	transcription factor A, mitochondrial [Source:MGI Symbol;Acc:MGI:107810]	protein_coding
ENSMUSG00000062345	9.54263	2.06152	1.28168	0.00173369	0.0172709	0.0149146	18788	Serpinb2	serine (or cysteine) peptidase inhibitor, clade B, member 2 [Source:MGI Symbol;Acc:MGI:97609]	protein_coding
ENSMUSG00000072576	3.71646	1.92494	0.910198	0.00173252	0.0172709	0.00419327	NA	Gm16020	predicted gene 16020 [Source:MGI Symbol;Acc:MGI:3801865]	processed_pseudogene
ENSMUSG00000038637	127.952	0.515985	0.214788	0.00173056	0.017266	0.00175382	70552	Lrrc56	leucine rich repeat containing 56 [Source:MGI Symbol;Acc:MGI:1917802]	protein_coding
ENSMUSG00000057411	653.481	0.347262	0.132168	0.00172679	0.0172371	0.000925906	214917	Fam173a	family with sequence similarity 173, member A [Source:MGI Symbol;Acc:MGI:2384888]	protein_coding
ENSMUSG00000071637	297.348	0.290361	0.610361	0.0017232	0.01721	0.126571	12609	Cebpd	CCAAT/enhancer binding protein (C/EBP), delta [Source:MGI Symbol;Acc:MGI:103573]	protein_coding
ENSMUSG00000028668	893.969	-0.202977	0.0682968	0.00172128	0.0171996	0.000282798	27224	Eloa	elongin A [Source:MGI Symbol;Acc:MGI:1351315]	protein_coding
ENSMUSG00000046598	3196.12	-0.357713	0.131143	0.00171278	0.0171234	0.000703759	71911	Bdh1	3-hydroxybutyrate dehydrogenase, type 1 [Source:MGI Symbol;Acc:MGI:1919161]	protein_coding
ENSMUSG00000021754	436.459	0.375315	0.146007	0.00170339	0.0170382	0.00108902	26401	Map3k1	mitogen-activated protein kinase kinase kinase 1 [Source:MGI Symbol;Acc:MGI:1346872]	protein_coding
ENSMUSG00000024827	605.756	-0.224414	0.0765396	0.00170299	0.0170382	0.000324824	104174	Gldc	glycine decarboxylase [Source:MGI Symbol;Acc:MGI:1341155]	protein_coding
ENSMUSG00000021948	104.557	0.559985	0.24448	0.00170051	0.0170269	0.0025303	18753	Prkcd	protein kinase C, delta [Source:MGI Symbol;Acc:MGI:97598]	protein_coding
ENSMUSG00000008318	96.832	0.464441	0.187357	0.00169858	0.0170162	0.00144228	320100	Relt	RELT tumor necrosis factor receptor [Source:MGI Symbol;Acc:MGI:2443373]	protein_coding
ENSMUSG00000052310	1488.11	0.402801	0.16189	0.0016981	0.0170162	0.00139333	30791	Slc39a1	solute carrier family 39 (zinc transporter), member 1 [Source:MGI Symbol;Acc:MGI:1353474]	protein_coding
ENSMUSG00000006301	298.385	0.488102	0.20929	0.00169514	0.0169991	0.00222504	69660	Tmbim1	transmembrane BAX inhibitor motif containing 1 [Source:MGI Symbol;Acc:MGI:1916910]	protein_coding
ENSMUSG00000082328	4.95644	1.63889	0.846093	0.00169411	0.0169975	0.00666666	NA	Gm13921	predicted gene 13921 [Source:MGI Symbol;Acc:MGI:3651614]	processed_pseudogene
ENSMUSG00000063558	140.421	-0.433898	0.169411	0.00169305	0.0169955	0.00111758	11761	Aox1	aldehyde oxidase 1 [Source:MGI Symbol;Acc:MGI:88035]	protein_coding
ENSMUSG00000030525	227.171	-0.683385	0.30794	0.00168817	0.0169552	0.00300835	11441	Chrna7	cholinergic receptor, nicotinic, alpha polypeptide 7 [Source:MGI Symbol;Acc:MGI:99779]	protein_coding
ENSMUSG00000073433	1441.49	0.398978	0.154688	0.00168312	0.0169132	0.00106321	14570	Arhgdig	Rho GDP dissociation inhibitor (GDI) gamma [Source:MGI Symbol;Acc:MGI:108430]	protein_coding
ENSMUSG00000020023	563.835	0.374459	0.145394	0.00167941	0.0168845	0.00107606	319880	Tmcc3	transmembrane and coiled coil domains 3 [Source:MGI Symbol;Acc:MGI:2442900]	protein_coding
ENSMUSG00000028960	2459.77	-0.331152	0.120375	0.00167875	0.0168845	0.00064376	63958	Ube4b	ubiquitination factor E4B [Source:MGI Symbol;Acc:MGI:1927086]	protein_coding
ENSMUSG00000032179	8.06317	-1.16782	0.57932	0.00167909	0.0168845	0.00560016	12160	Bmp5	bone morphogenetic protein 5 [Source:MGI Symbol;Acc:MGI:88181]	protein_coding
ENSMUSG00000016382	1452.6	-0.391467	0.147062	0.00166968	0.0168125	0.00081817	102866	Pls3	plastin 3 (T-isoform) [Source:MGI Symbol;Acc:MGI:104807]	protein_coding
ENSMUSG00000075289	60.208	0.585404	0.249941	0.00166843	0.0168086	0.00213012	107239	Carns1	carnosine synthase 1 [Source:MGI Symbol;Acc:MGI:2147595]	protein_coding
ENSMUSG00000004568	905.391	-0.273174	0.0967673	0.00166674	0.0168002	0.000480377	102098	Arhgef18	rho/rac guanine nucleotide exchange factor (GEF) 18 [Source:MGI Symbol;Acc:MGI:2142567]	protein_coding
ENSMUSG00000032715	26.3252	0.919834	0.447588	0.00166115	0.0167524	0.005037	228775	Trib3	tribbles pseudokinase 3 [Source:MGI Symbol;Acc:MGI:1345675]	protein_coding
ENSMUSG00000053647	36.882	0.648933	0.292625	0.00166084	0.0167524	0.00302092	76854	Gper1	G protein-coupled estrogen receptor 1 [Source:MGI Symbol;Acc:MGI:1924104]	protein_coding
ENSMUSG00000030688	295.965	0.334537	0.12333	0.00165745	0.0167323	0.000716251	56018	Stard10	START domain containing 10 [Source:MGI Symbol;Acc:MGI:1860093]	protein_coding
ENSMUSG00000020205	363.86	0.389892	0.151221	0.00165653	0.0167316	0.00106535	21664	Phlda1	pleckstrin homology like domain, family A, member 1 [Source:MGI Symbol;Acc:MGI:1096880]	protein_coding
ENSMUSG00000033192	19.6274	1.01926	0.532553	0.00165455	0.0167203	0.00709019	270084	Lpcat2	lysophosphatidylcholine acyltransferase 2 [Source:MGI Symbol;Acc:MGI:3606214]	protein_coding
ENSMUSG00000033781	562.387	-0.3182	0.113953	0.0016531	0.0167203	0.000541637	142688	Asb13	ankyrin repeat and SOCS box-containing 13 [Source:MGI Symbol;Acc:MGI:2145525]	protein_coding
ENSMUSG00000048027	1789.98	-0.3929	0.147891	0.00165402	0.0167203	0.000838132	68799	Rgmb	repulsive guidance molecule family member B [Source:MGI Symbol;Acc:MGI:1916049]	protein_coding
ENSMUSG00000036062	3307.71	0.35994	0.134164	0.00165178	0.016718	0.00077416	230085	Phf24	PHD finger protein 24 [Source:MGI Symbol;Acc:MGI:2140712]	protein_coding
ENSMUSG00000102504	41.9979	-0.544007	0.224121	0.00164686	0.0166769	0.00166498	NA	Gm21955	predicted gene, 21955 [Source:MGI Symbol;Acc:MGI:5439424]	TEC
ENSMUSG00000033149	115.402	-0.674772	0.292724	0.00164533	0.01667	0.00241831	208177	Phldb2	pleckstrin homology like domain, family B, member 2 [Source:MGI Symbol;Acc:MGI:2444981]	protein_coding
ENSMUSG00000090084	9.54124	-1.00527	0.488904	0.00164333	0.0166584	0.00501112	51795	Srpx	sushi-repeat-containing protein [Source:MGI Symbol;Acc:MGI:1858306]	protein_coding
ENSMUSG00000022607	1574.56	-0.227082	0.0775712	0.00163611	0.0165937	0.000331985	14083	Ptk2	PTK2 protein tyrosine kinase 2 [Source:MGI Symbol;Acc:MGI:95481]	protein_coding
ENSMUSG00000031431	309.19	-0.330065	0.118944	0.00163495	0.0165905	0.000583408	14605	Tsc22d3	TSC22 domain family, member 3 [Source:MGI Symbol;Acc:MGI:1196284]	protein_coding
ENSMUSG00000020272	191.212	0.393902	0.151422	0.00163319	0.0165813	0.0009895	20868	Stk10	serine/threonine kinase 10 [Source:MGI Symbol;Acc:MGI:1099439]	protein_coding
ENSMUSG00000104965	29.1266	-0.617785	0.264025	0.00163268	0.0165813	0.00215038	NA	Gm43437	predicted gene 43437 [Source:MGI Symbol;Acc:MGI:5663574]	TEC
ENSMUSG00000038156	1715.6	-0.21985	0.073976	0.00163012	0.0165672	0.000283722	233744	Spon1	spondin 1, (f-spondin) extracellular matrix protein [Source:MGI Symbol;Acc:MGI:2385287]	protein_coding
ENSMUSG00000027702	10.4031	0.220573	0.42582	0.00161269	0.0163986	0.118316	71827	Lrrc34	leucine rich repeat containing 34 [Source:MGI Symbol;Acc:MGI:1919077]	protein_coding
ENSMUSG00000049493	99.5004	0.460554	0.183378	0.00160913	0.0163709	0.00129519	102502	Pls1	plastin 1 (I-isoform) [Source:MGI Symbol;Acc:MGI:104809]	protein_coding
ENSMUSG00000085741	99.307	0.382044	0.143803	0.00160402	0.0163274	0.000836313	74487	5430405H02Rik	RIKEN cDNA 5430405H02 gene [Source:MGI Symbol;Acc:MGI:1921737]	processed_transcript
ENSMUSG00000022371	27.707	-1.10714	0.636511	0.00160232	0.0163186	0.0106611	12818	Col14a1	collagen, type XIV, alpha 1 [Source:MGI Symbol;Acc:MGI:1341272]	protein_coding
ENSMUSG00000043518	154.463	-0.415437	0.157666	0.00160067	0.0163102	0.00090687	24004	Rai2	retinoic acid induced 2 [Source:MGI Symbol;Acc:MGI:1344378]	protein_coding
ENSMUSG00000019998	3492.9	-0.223166	0.0755535	0.00159555	0.0162734	0.000301856	53331	Stx7	syntaxin 7 [Source:MGI Symbol;Acc:MGI:1858210]	protein_coding
ENSMUSG00000026074	5800.01	-0.26375	0.0907336	0.00159622	0.0162734	0.000361321	26921	Map4k4	mitogen-activated protein kinase kinase kinase kinase 4 [Source:MGI Symbol;Acc:MGI:1349394]	protein_coding
ENSMUSG00000071419	46.0708	0.839727	0.399294	0.00159621	0.0162734	0.00438629	NA	Rps15-ps2	ribosomal protein S15, pseudogene 2 [Source:MGI Symbol;Acc:MGI:3647234]	processed_pseudogene
ENSMUSG00000037405	116.137	0.752961	0.402788	0.00158868	0.0162272	0.00794638	15894	Icam1	intercellular adhesion molecule 1 [Source:MGI Symbol;Acc:MGI:96392]	protein_coding
ENSMUSG00000038732	40.0857	0.585881	0.248689	0.00158921	0.0162272	0.00204299	218121	Mboat1	membrane bound O-acyltransferase domain containing 1 [Source:MGI Symbol;Acc:MGI:2387184]	protein_coding
ENSMUSG00000032845	3.45165	0.136855	0.285207	0.00158442	0.0161951	0.125666	225638	Alpk2	alpha-kinase 2 [Source:MGI Symbol;Acc:MGI:2449492]	protein_coding
ENSMUSG00000024256	150.293	-1.17889	0.756611	0.00158271	0.016186	0.0166866	11516	Adcyap1	adenylate cyclase activating polypeptide 1 [Source:MGI Symbol;Acc:MGI:105094]	protein_coding
ENSMUSG00000028464	43.3582	-0.769985	0.347575	0.00157657	0.0161317	0.00305449	22004	Tpm2	tropomyosin 2, beta [Source:MGI Symbol;Acc:MGI:98810]	protein_coding
ENSMUSG00000025854	1086.37	-0.370942	0.137268	0.00156824	0.0160548	0.000737241	80752	Fam20c	family with sequence similarity 20, member C [Source:MGI Symbol;Acc:MGI:2136853]	protein_coding
ENSMUSG00000024210	5.34551	1.52479	0.731831	0.00155805	0.0159588	0.00459775	271424	Ip6k3	inositol hexaphosphate kinase 3 [Source:MGI Symbol;Acc:MGI:3045325]	protein_coding
ENSMUSG00000075012	773.757	-0.33655	0.121106	0.00155021	0.0158948	0.000572174	14221	Fjx1	four jointed box 1 [Source:MGI Symbol;Acc:MGI:1341907]	protein_coding
ENSMUSG00000079259	33.0015	0.676059	0.305345	0.00155099	0.0158948	0.00307548	636931	Trim71	tripartite motif-containing 71 [Source:MGI Symbol;Acc:MGI:2685973]	protein_coding
ENSMUSG00000109216	8.80608	1.22899	0.596248	0.0015467	0.0158674	0.00493363	NA	Gm44907	predicted gene 44907 [Source:MGI Symbol;Acc:MGI:5753483]	TEC
ENSMUSG00000022436	110.007	0.446879	0.17461	0.00154518	0.0158601	0.00112203	20401	Sh3bp1	SH3-domain binding protein 1 [Source:MGI Symbol;Acc:MGI:104603]	protein_coding
ENSMUSG00000030711	29.8865	-0.94022	0.438097	0.00154461	0.0158601	0.00376154	20887	Sult1a1	sulfotransferase family 1A, phenol-preferring, member 1 [Source:MGI Symbol;Acc:MGI:102896]	protein_coding
ENSMUSG00000017713	32.9661	0.656827	0.295792	0.00153934	0.0158237	0.00299999	71776	Tha1	threonine aldolase 1 [Source:MGI Symbol;Acc:MGI:1919026]	protein_coding
ENSMUSG00000020912	12.9772	0.920478	0.454801	0.00154002	0.0158237	0.00549684	268482	Krt12	keratin 12 [Source:MGI Symbol;Acc:MGI:96687]	protein_coding
ENSMUSG00000024177	64.3183	0.574129	0.245703	0.00153922	0.0158237	0.00218767	56520	Nme4	NME/NM23 nucleoside diphosphate kinase 4 [Source:MGI Symbol;Acc:MGI:1931148]	protein_coding
ENSMUSG00000038056	1703.02	-0.433428	0.166094	0.00153944	0.0158237	0.000963149	231051	Kmt2c	lysine (K)-specific methyltransferase 2C [Source:MGI Symbol;Acc:MGI:2444959]	protein_coding
ENSMUSG00000026809	7.9266	1.54623	0.780911	0.00153378	0.0157927	0.00608944	69987	Spaca9	sperm acrosome associated 9 [Source:MGI Symbol;Acc:MGI:1917237]	protein_coding
ENSMUSG00000019892	40.9006	1.03635	0.524242	0.00152893	0.015751	0.00613005	74978	Lrriq1	leucine-rich repeats and IQ motif containing 1 [Source:MGI Symbol;Acc:MGI:1922228]	protein_coding
ENSMUSG00000042737	176.052	0.492002	0.199434	0.00152747	0.0157443	0.00149765	68563	Dpm3	dolichyl-phosphate mannosyltransferase polypeptide 3 [Source:MGI Symbol;Acc:MGI:1915813]	protein_coding
ENSMUSG00000032540	671.812	-0.281284	0.098206	0.0015233	0.0157096	0.000413088	67469	Abhd5	abhydrolase domain containing 5 [Source:MGI Symbol;Acc:MGI:1914719]	protein_coding
ENSMUSG00000052534	4574.68	-0.283617	0.0988883	0.00152157	0.0157	0.000410726	18514	Pbx1	pre B cell leukemia homeobox 1 [Source:MGI Symbol;Acc:MGI:97495]	protein_coding
ENSMUSG00000021432	169.369	0.325655	0.118375	0.00151932	0.015685	0.000642296	108652	Slc35b3	solute carrier family 35, member B3 [Source:MGI Symbol;Acc:MGI:1913978]	protein_coding
ENSMUSG00000031299	5537.58	-0.20465	0.0683318	0.00151616	0.0156606	0.000262133	18597	Pdha1	pyruvate dehydrogenase E1 alpha 1 [Source:MGI Symbol;Acc:MGI:97532]	protein_coding
ENSMUSG00000032224	2912.4	0.331633	0.122366	0.00151321	0.0156384	0.000722668	76886	Fam81a	family with sequence similarity 81, member A [Source:MGI Symbol;Acc:MGI:1924136]	protein_coding
ENSMUSG00000030064	271.36	0.403661	0.15572	0.00150512	0.015563	0.00101024	232288	Frmd4b	FERM domain containing 4B [Source:MGI Symbol;Acc:MGI:2141794]	protein_coding
ENSMUSG00000037935	1635.45	-0.382931	0.146697	0.00150426	0.0155623	0.000961136	57376	Smarce1	SWI/SNF related, matrix associated, actin dependent regulator of chromatin, subfamily e, member 1 [Source:MGI Symbol;Acc:MGI:1927347]	protein_coding
ENSMUSG00000063049	324.515	0.360686	0.134796	0.00150272	0.0155623	0.000791515	69260	Ing2	inhibitor of growth family, member 2 [Source:MGI Symbol;Acc:MGI:1916510]	protein_coding
ENSMUSG00000090996	25.595	2.60972	1.50595	0.00150376	0.0155623	0.0108327	NA	Gm20458	predicted gene 20458 [Source:MGI Symbol;Acc:MGI:5141923]	protein_coding
ENSMUSG00000097825	23.1796	0.781969	0.357399	0.00150408	0.0155623	0.00331856	319251	9630001P10Rik	RIKEN cDNA 9630001P10 gene [Source:MGI Symbol;Acc:MGI:2441755]	antisense
ENSMUSG00000028328	250.203	0.389759	0.145735	0.00150037	0.0155548	0.000796759	21916	Tmod1	tropomodulin 1 [Source:MGI Symbol;Acc:MGI:98775]	protein_coding
ENSMUSG00000028108	42.0863	0.715118	0.33742	0.00149652	0.0155232	0.00410686	13601	Ecm1	extracellular matrix protein 1 [Source:MGI Symbol;Acc:MGI:103060]	protein_coding
ENSMUSG00000026824	1192.66	-0.362584	0.131324	0.00149165	0.0154808	0.000617639	16519	Kcnj3	potassium inwardly-rectifying channel, subfamily J, member 3 [Source:MGI Symbol;Acc:MGI:104742]	protein_coding
ENSMUSG00000040557	132.782	0.393664	0.148124	0.00149033	0.0154753	0.000832669	79565	Mettl27	methyltransferase like 27 [Source:MGI Symbol;Acc:MGI:1933146]	protein_coding
ENSMUSG00000096574	12.7988	1.62146	0.970386	0.00148814	0.0154607	0.0127586	NA	Gm2956	predicted gene 2956 [Source:MGI Symbol;Acc:MGI:3781134]	protein_coding
ENSMUSG00000026147	45.3592	0.577769	0.245178	0.00148299	0.0154163	0.0020331	12839	Col9a1	collagen, type IX, alpha 1 [Source:MGI Symbol;Acc:MGI:88465]	protein_coding
ENSMUSG00000037801	2.44855	0.141016	0.288554	0.00148308	0.0154163	0.124016	78250	Iqch	IQ motif containing H [Source:MGI Symbol;Acc:MGI:1925500]	protein_coding
ENSMUSG00000047866	1275.72	-0.232141	0.0783908	0.00147989	0.0153995	0.000290352	66887	Lonp2	lon peptidase 2, peroxisomal [Source:MGI Symbol;Acc:MGI:1914137]	protein_coding
ENSMUSG00000055334	246.705	0.297794	0.104818	0.00147475	0.0153541	0.00044477	66069	Snupn	snurportin 1 [Source:MGI Symbol;Acc:MGI:1913319]	protein_coding
ENSMUSG00000039632	107.869	0.439519	0.171955	0.00147232	0.015337	0.00113992	77609	Ccdc151	coiled-coil domain containing 151 [Source:MGI Symbol;Acc:MGI:1924859]	protein_coding
ENSMUSG00000021822	48.8983	1.22233	0.646729	0.00147135	0.015335	0.00747618	18792	Plau	plasminogen activator, urokinase [Source:MGI Symbol;Acc:MGI:97611]	protein_coding
ENSMUSG00000027082	45.6932	-0.816451	0.419548	0.00146994	0.0153285	0.00651848	21788	Tfpi	tissue factor pathway inhibitor [Source:MGI Symbol;Acc:MGI:1095418]	protein_coding
ENSMUSG00000020218	56.5742	-0.183259	0.337198	0.00146825	0.015319	0.11363	24117	Wif1	Wnt inhibitory factor 1 [Source:MGI Symbol;Acc:MGI:1344332]	protein_coding
ENSMUSG00000091735	13.553	0.968771	0.473659	0.00146222	0.0152642	0.00517821	436090	Gpr62	G protein-coupled receptor 62 [Source:MGI Symbol;Acc:MGI:3525078]	protein_coding
ENSMUSG00000087075	9.13093	1.23796	0.633622	0.00144376	0.0150795	0.00642672	380787	Lbhd2	LBH domain containing 2 [Source:MGI Symbol;Acc:MGI:2685744]	protein_coding
ENSMUSG00000051313	3.51686	4.31729	2.57305	0.00143941	0.0150448	0.0124884	258976	Olfr1262	olfactory receptor 1262 [Source:MGI Symbol;Acc:MGI:3031096]	protein_coding
ENSMUSG00000062761	1282.98	-0.310371	0.10864	0.00143966	0.0150448	0.000422656	269639	Zfp512	zinc finger protein 512 [Source:MGI Symbol;Acc:MGI:1917345]	protein_coding
ENSMUSG00000020436	1696.28	-0.432618	0.163759	0.00143079	0.0149679	0.000882398	14406	Gabrg2	gamma-aminobutyric acid (GABA) A receptor, subunit gamma 2 [Source:MGI Symbol;Acc:MGI:95623]	protein_coding
ENSMUSG00000040280	7.02388	1.5458	0.733137	0.00142499	0.0149152	0.00430887	407790	Ndufa4l2	Ndufa4, mitochondrial complex associated like 2 [Source:MGI Symbol;Acc:MGI:3039567]	protein_coding
ENSMUSG00000082088	5.48859	-1.46752	0.689651	0.00141962	0.014867	0.00398265	624083	Gm15753	predicted gene 15753 [Source:MGI Symbol;Acc:MGI:3783195]	unprocessed_pseudogene
ENSMUSG00000024426	1999.65	-0.353067	0.126553	0.00141739	0.0148515	0.000548483	73242	Atat1	alpha tubulin acetyltransferase 1 [Source:MGI Symbol;Acc:MGI:1913869]	protein_coding
ENSMUSG00000029925	18.7604	1.85117	1.12159	0.0014085	0.0147663	0.0133668	21391	Tbxas1	thromboxane A synthase 1, platelet [Source:MGI Symbol;Acc:MGI:98497]	protein_coding
ENSMUSG00000055900	168.679	-0.348658	0.126188	0.00140801	0.0147663	0.000608994	230657	Tmem69	transmembrane protein 69 [Source:MGI Symbol;Acc:MGI:3045357]	protein_coding
ENSMUSG00000025551	294.079	-0.490702	0.192621	0.00140556	0.0147513	0.00116483	14169	Fgf14	fibroblast growth factor 14 [Source:MGI Symbol;Acc:MGI:109189]	protein_coding
ENSMUSG00000030123	3316.2	-0.381888	0.139735	0.00140533	0.0147513	0.000690056	67784	Plxnd1	plexin D1 [Source:MGI Symbol;Acc:MGI:2154244]	protein_coding
ENSMUSG00000051034	128.217	-0.349568	0.125776	0.00140419	0.0147513	0.000570774	22648	Zfp11	zinc finger protein 11 [Source:MGI Symbol;Acc:MGI:99156]	protein_coding
ENSMUSG00000000296	108.599	-0.4232	0.162464	0.00139886	0.0147045	0.000979312	21987	Tpd52l1	tumor protein D52-like 1 [Source:MGI Symbol;Acc:MGI:1298386]	protein_coding
ENSMUSG00000009079	3266.74	-0.430359	0.166332	0.00139707	0.0146935	0.00102914	14030	Ewsr1	Ewing sarcoma breakpoint region 1 [Source:MGI Symbol;Acc:MGI:99960]	protein_coding
ENSMUSG00000036103	348.392	-0.777062	0.393183	0.00139553	0.01469	0.00613587	140792	Colec12	collectin sub-family member 12 [Source:MGI Symbol;Acc:MGI:2152907]	protein_coding
ENSMUSG00000073489	4.42661	2.45614	1.20972	0.00139598	0.01469	0.00542186	15951	Ifi204	interferon activated gene 204 [Source:MGI Symbol;Acc:MGI:96429]	protein_coding
ENSMUSG00000045179	216.755	0.480022	0.192444	0.00139376	0.0146824	0.00136259	20675	Sox3	SRY (sex determining region Y)-box 3 [Source:MGI Symbol;Acc:MGI:98365]	protein_coding
ENSMUSG00000042496	428.902	-0.223494	0.0742986	0.00139258	0.0146778	0.00024824	382066	Prdm10	PR domain containing 10 [Source:MGI Symbol;Acc:MGI:2682952]	protein_coding
ENSMUSG00000025510	768.386	0.402801	0.156155	0.00139084	0.0146673	0.00106108	12476	Cd151	CD151 antigen [Source:MGI Symbol;Acc:MGI:1096360]	protein_coding
ENSMUSG00000097885	62.9012	0.567695	0.23273	0.00138838	0.0146493	0.00162503	NA	5031434O11Rik	RIKEN cDNA 5031434O11 gene [Source:MGI Symbol;Acc:MGI:1923230]	processed_transcript
ENSMUSG00000038843	14.22	1.44617	0.817276	0.00138241	0.0145942	0.00981835	14537	Gcnt1	glucosaminyl (N-acetyl) transferase 1, core 2 [Source:MGI Symbol;Acc:MGI:95676]	protein_coding
ENSMUSG00000002010	1437.84	-0.213747	0.0684936	0.00137243	0.0144966	0.00015725	15929	Idh3g	isocitrate dehydrogenase 3 (NAD+), gamma [Source:MGI Symbol;Acc:MGI:1099463]	protein_coding
ENSMUSG00000019467	483.791	-0.290119	0.100528	0.00136731	0.0144503	0.00038663	52666	Arhgef25	Rho guanine nucleotide exchange factor (GEF) 25 [Source:MGI Symbol;Acc:MGI:1277173]	protein_coding
ENSMUSG00000020297	17047.9	-0.327537	0.115148	0.00136118	0.0143989	0.00044227	18197	Nsg2	neuron specific gene family member 2 [Source:MGI Symbol;Acc:MGI:1202070]	protein_coding
ENSMUSG00000113242	5.77731	1.53598	0.722884	0.00136171	0.0143989	0.00403981	NA	Gm48016	predicted gene, 48016 [Source:MGI Symbol;Acc:MGI:6097325]	processed_pseudogene
ENSMUSG00000040483	19.9353	0.204503	0.376119	0.00135477	0.0143409	0.113565	327959	Xaf1	XIAP associated factor 1 [Source:MGI Symbol;Acc:MGI:3772572]	protein_coding
ENSMUSG00000055862	88.1876	0.495325	0.197431	0.00135265	0.0143262	0.00130257	71564	Izumo4	IZUMO family member 4 [Source:MGI Symbol;Acc:MGI:1918814]	protein_coding
ENSMUSG00000039001	1712.24	0.53967	0.221939	0.00135043	0.0143105	0.00164776	66481	Rps21	ribosomal protein S21 [Source:MGI Symbol;Acc:MGI:1913731]	protein_coding
ENSMUSG00000039004	565.231	0.590968	0.260489	0.00135043	0.0143105	0.00268698	12161	Bmp6	bone morphogenetic protein 6 [Source:MGI Symbol;Acc:MGI:88182]	protein_coding
ENSMUSG00000024976	1223.14	-0.347943	0.124525	0.00134897	0.0143105	0.000538909	56392	Shoc2	Shoc2, leucine rich repeat scaffold protein [Source:MGI Symbol;Acc:MGI:1927197]	protein_coding
ENSMUSG00000000167	40.897	0.714507	0.312108	0.00133579	0.0141784	0.0025376	72614	Pih1d2	PIH1 domain containing 2 [Source:MGI Symbol;Acc:MGI:1919864]	protein_coding
ENSMUSG00000054162	1193.17	-0.688507	0.294338	0.00132838	0.0141073	0.00215376	72902	Spock3	sparc/osteonectin, cwcv and kazal-like domains proteoglycan 3 [Source:MGI Symbol;Acc:MGI:1920152]	protein_coding
ENSMUSG00000087412	56.7732	0.620448	0.266399	0.00132784	0.0141073	0.00225917	100040298	Gm15501	predicted pseudogene 15501 [Source:MGI Symbol;Acc:MGI:3704296]	transcribed_processed_pseudogene
ENSMUSG00000027520	661.967	-0.623342	0.261056	0.00132608	0.0140981	0.00180688	73884	Zdbf2	zinc finger, DBF-type containing 2 [Source:MGI Symbol;Acc:MGI:1921134]	protein_coding
ENSMUSG00000059187	682.587	0.517533	0.221389	0.00132282	0.0140711	0.00216734	320265	Tafa1	TAFA chemokine like family member 1 [Source:MGI Symbol;Acc:MGI:2443695]	protein_coding
ENSMUSG00000049502	77.0972	0.732628	0.353296	0.0013188	0.0140359	0.0047344	209200	Dtx3l	deltex 3-like, E3 ubiquitin ligase [Source:MGI Symbol;Acc:MGI:2656973]	protein_coding
ENSMUSG00000092595	31.0215	0.928106	0.463051	0.00131724	0.014027	0.0057545	NA	Gm20427	predicted gene 20427 [Source:MGI Symbol;Acc:MGI:5141892]	processed_transcript
ENSMUSG00000050974	12.2336	0.984916	0.456233	0.00131647	0.0140264	0.00360936	NA	Gm9847	predicted pseudogene 9847 [Source:MGI Symbol;Acc:MGI:3642840]	processed_pseudogene
ENSMUSG00000069633	28.9985	0.727536	0.312758	0.00131015	0.0139666	0.0022967	69129	Pex11g	peroxisomal biogenesis factor 11 gamma [Source:MGI Symbol;Acc:MGI:1920905]	protein_coding
ENSMUSG00000031239	233.707	-0.635886	0.282908	0.00130219	0.0138893	0.00283021	16431	Itm2a	integral membrane protein 2A [Source:MGI Symbol;Acc:MGI:107706]	protein_coding
ENSMUSG00000006715	53.8591	0.548455	0.223769	0.00130028	0.0138839	0.00158369	57441	Gmnn	geminin [Source:MGI Symbol;Acc:MGI:1927344]	protein_coding
ENSMUSG00000048277	110.377	0.579508	0.25276	0.00130012	0.0138839	0.00251211	20973	Syngr2	synaptogyrin 2 [Source:MGI Symbol;Acc:MGI:1328324]	protein_coding
ENSMUSG00000070808	356.482	-0.285256	0.0974903	0.00130097	0.0138839	0.000334038	243842	Bicra	BRD4 interacting chromatin remodeling complex associated protein [Source:MGI Symbol;Acc:MGI:2154263]	protein_coding
ENSMUSG00000049583	3769.51	-0.437764	0.163297	0.00129145	0.0138048	0.000777613	108071	Grm5	glutamate receptor, metabotropic 5 [Source:MGI Symbol;Acc:MGI:1351342]	protein_coding
ENSMUSG00000039963	97.6567	0.718079	0.313921	0.00128817	0.0137772	0.00254857	207607	Ccdc40	coiled-coil domain containing 40 [Source:MGI Symbol;Acc:MGI:2443893]	protein_coding
ENSMUSG00000021190	1621.87	0.405719	0.152653	0.00128648	0.0137667	0.00083085	19141	Lgmn	legumain [Source:MGI Symbol;Acc:MGI:1330838]	protein_coding
ENSMUSG00000023031	16.6766	1.03803	0.499129	0.00127891	0.0136931	0.00462291	109901	Cela1	chymotrypsin-like elastase family, member 1 [Source:MGI Symbol;Acc:MGI:95314]	protein_coding
ENSMUSG00000028139	16.6163	1.06028	0.505187	0.00127717	0.013682	0.00444477	66353	Riiad1	regulatory subunit of type II PKA R-subunit (RIIa) domain containing 1 [Source:MGI Symbol;Acc:MGI:1913603]	protein_coding
ENSMUSG00000075327	197.226	-0.308879	0.107574	0.00126786	0.0135896	0.000406052	381990	Zbtb2	zinc finger and BTB domain containing 2 [Source:MGI Symbol;Acc:MGI:2685949]	protein_coding
ENSMUSG00000044948	48.696	1.16844	0.63909	0.00126043	0.0135174	0.00869426	100048534	Cfap43	cilia and flagella associated protein 43 [Source:MGI Symbol;Acc:MGI:1289258]	protein_coding
ENSMUSG00000058818	4.90518	0.103519	0.255719	0.00125468	0.0134631	0.141961	18733	Pirb	paired Ig-like receptor B [Source:MGI Symbol;Acc:MGI:894311]	protein_coding
ENSMUSG00000026424	48.0986	0.660663	0.285061	0.00124077	0.0133218	0.0023621	171469	Gpr37l1	G protein-coupled receptor 37-like 1 [Source:MGI Symbol;Acc:MGI:1928503]	protein_coding
ENSMUSG00000028753	70.5874	0.63271	0.263362	0.00124083	0.0133218	0.00175076	75718	Vwa5b1	von Willebrand factor A domain containing 5B1 [Source:MGI Symbol;Acc:MGI:1922968]	protein_coding
ENSMUSG00000025980	4521.42	-0.304161	0.10232	0.00123627	0.0132874	0.000281872	15510	Hspd1	heat shock protein 1 (chaperonin) [Source:MGI Symbol;Acc:MGI:96242]	protein_coding
ENSMUSG00000030276	84.3296	0.814833	0.373262	0.00123127	0.0132409	0.00338866	101100	Ttll3	tubulin tyrosine ligase-like family, member 3 [Source:MGI Symbol;Acc:MGI:2141418]	protein_coding
ENSMUSG00000026483	67.4786	1.35732	1.3916	0.00122905	0.0132242	0.0545433	63913	Fam129a	family with sequence similarity 129, member A [Source:MGI Symbol;Acc:MGI:2137237]	protein_coding
ENSMUSG00000041859	269.698	0.347085	0.124992	0.00122855	0.0132242	0.000577783	17215	Mcm3	minichromosome maintenance complex component 3 [Source:MGI Symbol;Acc:MGI:101845]	protein_coding
ENSMUSG00000076617	3.84704	2.29189	0.972084	0.00122336	0.0131775	0.00202321	16019	Ighm	immunoglobulin heavy constant mu [Source:MGI Symbol;Acc:MGI:96448]	IG_C_gene
ENSMUSG00000029084	45.7953	1.09553	0.553702	0.00121446	0.0130888	0.00611262	12494	Cd38	CD38 antigen [Source:MGI Symbol;Acc:MGI:107474]	protein_coding
ENSMUSG00000072663	35.7825	1.13056	0.536196	0.00121289	0.0130791	0.00430405	320277	Spef2	sperm flagellar 2 [Source:MGI Symbol;Acc:MGI:2443727]	protein_coding
ENSMUSG00000039830	2360.8	0.447959	0.179302	0.00120743	0.0130274	0.00134994	50913	Olig2	oligodendrocyte transcription factor 2 [Source:MGI Symbol;Acc:MGI:1355331]	protein_coding
ENSMUSG00000024526	14.3098	-0.862946	0.375986	0.00120599	0.013019	0.00248311	12683	Cidea	cell death-inducing DNA fragmentation factor, alpha subunit-like effector A [Source:MGI Symbol;Acc:MGI:1270845]	protein_coding
ENSMUSG00000025225	101.474	0.587055	0.24919	0.00120204	0.0129835	0.00204629	18034	Nfkb2	nuclear factor of kappa light polypeptide gene enhancer in B cells 2, p49/p100 [Source:MGI Symbol;Acc:MGI:1099800]	protein_coding
ENSMUSG00000036061	340.263	0.352403	0.126279	0.0012004	0.0129777	0.000547111	71726	Smug1	single-strand selective monofunctional uracil DNA glycosylase [Source:MGI Symbol;Acc:MGI:1918976]	protein_coding
ENSMUSG00000079592	178.355	0.520137	0.210883	0.00120084	0.0129777	0.00150296	235312	C1qtnf5	C1q and tumor necrosis factor related protein 5 [Source:MGI Symbol;Acc:MGI:2385958]	protein_coding
ENSMUSG00000073650	27.6766	1.34065	0.663696	0.00119927	0.012975	0.00554019	241112	Catip	ciliogenesis associated TTC17 interacting protein [Source:MGI Symbol;Acc:MGI:2685062]	protein_coding
ENSMUSG00000024507	1476.24	-0.251301	0.0835297	0.00119665	0.0129577	0.000246538	15488	Hsd17b4	hydroxysteroid (17-beta) dehydrogenase 4 [Source:MGI Symbol;Acc:MGI:105089]	protein_coding
ENSMUSG00000046352	86.1338	-0.90947	0.411011	0.00119701	0.0129577	0.00310063	14619	Gjb2	gap junction protein, beta 2 [Source:MGI Symbol;Acc:MGI:95720]	protein_coding
ENSMUSG00000082816	9.80531	1.28342	0.603949	0.00119193	0.012917	0.00403504	100041720	Gm11953	predicted gene 11953 [Source:MGI Symbol;Acc:MGI:3649564]	processed_pseudogene
ENSMUSG00000070443	38.9259	0.884503	0.40224	0.00118765	0.0128777	0.00322768	100041748	Gm10291	predicted pseudogene 10291 [Source:MGI Symbol;Acc:MGI:3641638]	processed_pseudogene
ENSMUSG00000021176	30.6139	0.682146	0.288533	0.00118568	0.0128635	0.00197736	78767	Efcab11	EF-hand calcium binding domain 11 [Source:MGI Symbol;Acc:MGI:1926017]	protein_coding
ENSMUSG00000060591	336.346	0.980961	0.806196	0.00118418	0.0128543	0.0339752	80876	Ifitm2	interferon induced transmembrane protein 2 [Source:MGI Symbol;Acc:MGI:1933382]	protein_coding
ENSMUSG00000089957	16.2316	-0.922191	0.40247	0.00118182	0.0128358	0.00252301	319702	A830011K09Rik	RIKEN cDNA A830011K09 gene [Source:MGI Symbol;Acc:MGI:2442570]	antisense
ENSMUSG00000084898	92.5869	-0.42134	0.156471	0.00117984	0.0128214	0.000755538	100042132	Gm12371	predicted gene 12371 [Source:MGI Symbol;Acc:MGI:3652322]	lincRNA
ENSMUSG00000081491	15.2233	1.0886	0.503372	0.00117905	0.0128199	0.00354536	108167496	Gm12778	predicted gene 12778 [Source:MGI Symbol;Acc:MGI:3649899]	processed_pseudogene
ENSMUSG00000011154	22.4937	1.20374	0.61076	0.00117029	0.0127317	0.00619447	75556	Cfap161	cilia and flagella associated protein 161 [Source:MGI Symbol;Acc:MGI:1922806]	protein_coding
ENSMUSG00000030037	388.953	0.50269	0.198811	0.00116784	0.0127168	0.00123967	68499	Mrpl53	mitochondrial ribosomal protein L53 [Source:MGI Symbol;Acc:MGI:1915749]	protein_coding
ENSMUSG00000046415	5.99858	-1.27485	0.575475	0.00116827	0.0127168	0.00305029	338360	B430212C06Rik	RIKEN cDNA B430212C06 gene [Source:MGI Symbol;Acc:MGI:2442134]	processed_transcript
ENSMUSG00000091514	55.6665	-0.499265	0.190218	0.00116694	0.0127164	0.000937473	100503003	Gm17484	predicted gene, 17484 [Source:MGI Symbol;Acc:MGI:4937118]	lincRNA
ENSMUSG00000041658	1138	-0.300629	0.101559	0.0011661	0.0127143	0.000295113	245670	Rragb	Ras-related GTP binding B [Source:MGI Symbol;Acc:MGI:3038613]	protein_coding
ENSMUSG00000030323	709.235	0.350677	0.127508	0.00116521	0.0127117	0.000645227	81896	Ift122	intraflagellar transport 122 [Source:MGI Symbol;Acc:MGI:1932386]	protein_coding
ENSMUSG00000027204	467.373	-0.504684	0.201018	0.00116451	0.0127111	0.0013001	14118	Fbn1	fibrillin 1 [Source:MGI Symbol;Acc:MGI:95489]	protein_coding
ENSMUSG00000020437	2.73905	0.103347	0.255279	0.0011573	0.0126394	0.141929	246177	Myo1g	myosin IG [Source:MGI Symbol;Acc:MGI:1927091]	protein_coding
ENSMUSG00000014599	792.582	0.507012	0.204866	0.00115617	0.0126342	0.00145798	12977	Csf1	colony stimulating factor 1 (macrophage) [Source:MGI Symbol;Acc:MGI:1339753]	protein_coding
ENSMUSG00000030357	2463.7	-0.309817	0.106763	0.00115495	0.0126279	0.000365643	14228	Fkbp4	FK506 binding protein 4 [Source:MGI Symbol;Acc:MGI:95543]	protein_coding
ENSMUSG00000051022	556.879	-0.594853	0.239575	0.0011545	0.0126279	0.0014242	15476	Hs3st1	heparan sulfate (glucosamine) 3-O-sulfotransferase 1 [Source:MGI Symbol;Acc:MGI:1201606]	protein_coding
ENSMUSG00000031169	633.976	0.300515	0.103329	0.00115256	0.0126158	0.000358122	53627	Porcn	porcupine O-acyltransferase [Source:MGI Symbol;Acc:MGI:1890212]	protein_coding
ENSMUSG00000004561	321.268	0.288643	0.0983084	0.00114873	0.0125809	0.000320773	52535	Mettl17	methyltransferase like 17 [Source:MGI Symbol;Acc:MGI:1098577]	protein_coding
ENSMUSG00000049130	19.1373	0.0448917	0.225441	0.00114507	0.0125478	0.192411	12273	C5ar1	complement component 5a receptor 1 [Source:MGI Symbol;Acc:MGI:88232]	protein_coding
ENSMUSG00000113343	26.42	0.759901	0.345353	0.00114395	0.0125425	0.00320622	NA	Gm34923	predicted gene, 34923 [Source:MGI Symbol;Acc:MGI:5594082]	lincRNA
ENSMUSG00000000441	2015.81	-0.261098	0.0866385	0.0011397	0.0125029	0.000238045	110157	Raf1	v-raf-leukemia viral oncogene 1 [Source:MGI Symbol;Acc:MGI:97847]	protein_coding
ENSMUSG00000024798	111.006	-0.754649	0.338438	0.00113758	0.012491	0.00293377	15566	Htr7	5-hydroxytryptamine (serotonin) receptor 7 [Source:MGI Symbol;Acc:MGI:99841]	protein_coding
ENSMUSG00000038011	39.7842	0.843962	0.375501	0.00113798	0.012491	0.00284201	56087	Dnah10	dynein, axonemal, heavy chain 10 [Source:MGI Symbol;Acc:MGI:1860299]	protein_coding
ENSMUSG00000011008	3.19525	3.29257	1.72089	0.00113596	0.0124829	0.00710942	68279	Mcoln2	mucolipin 2 [Source:MGI Symbol;Acc:MGI:1915529]	protein_coding
ENSMUSG00000034121	95.3251	0.585126	0.234772	0.00113516	0.0124829	0.00136514	380718	Mks1	Meckel syndrome, type 1 [Source:MGI Symbol;Acc:MGI:3584243]	protein_coding
ENSMUSG00000051242	470.891	0.362274	0.131952	0.00113546	0.0124829	0.000659965	93880	Pcdhb9	protocadherin beta 9 [Source:MGI Symbol;Acc:MGI:2136744]	protein_coding
ENSMUSG00000008301	797.258	-0.310636	0.106955	0.00113373	0.0124793	0.000362398	56698	Phax	phosphorylated adaptor for RNA export [Source:MGI Symbol;Acc:MGI:1891839]	protein_coding
ENSMUSG00000032514	56.2091	0.97391	0.468509	0.00113187	0.0124724	0.00464821	74052	Ttc21a	tetratricopeptide repeat domain 21A [Source:MGI Symbol;Acc:MGI:1921302]	protein_coding
ENSMUSG00000034926	3414.1	0.403182	0.148658	0.00113247	0.0124724	0.000717853	74754	Dhcr24	24-dehydrocholesterol reductase [Source:MGI Symbol;Acc:MGI:1922004]	protein_coding
ENSMUSG00000029017	1001.02	-0.278519	0.0941655	0.00113077	0.0124677	0.000296072	73078	Pmpcb	peptidase (mitochondrial processing) beta [Source:MGI Symbol;Acc:MGI:1920328]	protein_coding
ENSMUSG00000021765	87.6909	-0.613455	0.248103	0.00112824	0.0124468	0.00146587	14313	Fst	follistatin [Source:MGI Symbol;Acc:MGI:95586]	protein_coding
ENSMUSG00000002546	1702.98	-0.322004	0.109039	0.00111758	0.0123362	0.000302822	99412	Golga2	golgi autoantigen, golgin subfamily a, 2 [Source:MGI Symbol;Acc:MGI:2139395]	protein_coding
ENSMUSG00000028778	18.3825	0.876461	0.387031	0.00111695	0.0123362	0.00271358	230777	Hcrtr1	hypocretin (orexin) receptor 1 [Source:MGI Symbol;Acc:MGI:2385650]	protein_coding
ENSMUSG00000037754	1833.87	0.258827	0.0859544	0.00111743	0.0123362	0.000241439	228852	Ppp1r16b	protein phosphatase 1, regulatory subunit 16B [Source:MGI Symbol;Acc:MGI:2151841]	protein_coding
ENSMUSG00000043832	2.16952	0.133411	0.281244	0.00111372	0.0123188	0.12683	73149	Clec4a3	C-type lectin domain family 4, member a3 [Source:MGI Symbol;Acc:MGI:1920399]	protein_coding
ENSMUSG00000053080	1990.78	-0.403036	0.145344	0.00111413	0.0123188	0.000587643	108899	2700081O15Rik	RIKEN cDNA 2700081O15 gene [Source:MGI Symbol;Acc:MGI:1919667]	protein_coding
ENSMUSG00000062232	2067.61	-0.360648	0.123377	0.00111012	0.0122883	0.000338163	76089	Rapgef2	Rap guanine nucleotide exchange factor (GEF) 2 [Source:MGI Symbol;Acc:MGI:2659071]	protein_coding
ENSMUSG00000046185	260.582	-0.368842	0.130517	0.00110689	0.0122596	0.000475227	74352	Zfp84	zinc finger protein 84 [Source:MGI Symbol;Acc:MGI:107780]	protein_coding
ENSMUSG00000015575	442.775	0.413741	0.155463	0.0011051	0.0122467	0.000819979	11974	Atp6v0e	ATPase, H+ transporting, lysosomal V0 subunit E [Source:MGI Symbol;Acc:MGI:1328318]	protein_coding
ENSMUSG00000001604	16.4259	1.22865	0.629088	0.00110298	0.01223	0.00643278	21401	Tcea3	transcription elongation factor A (SII), 3 [Source:MGI Symbol;Acc:MGI:1196908]	protein_coding
ENSMUSG00000021221	84.7793	-0.50553	0.191669	0.00109647	0.0121647	0.000897432	70127	Dpf3	D4, zinc and double PHD fingers, family 3 [Source:MGI Symbol;Acc:MGI:1917377]	protein_coding
ENSMUSG00000004880	240.7	0.40053	0.145446	0.00109434	0.0121526	0.000636441	98386	Lbr	lamin B receptor [Source:MGI Symbol;Acc:MGI:2138281]	protein_coding
ENSMUSG00000032500	310.59	-0.384029	0.137079	0.00109476	0.0121526	0.000521321	245038	Dclk3	doublecortin-like kinase 3 [Source:MGI Symbol;Acc:MGI:3039580]	protein_coding
ENSMUSG00000003031	1394.13	-0.233578	0.0774448	0.00109131	0.012128	0.000235503	12576	Cdkn1b	cyclin-dependent kinase inhibitor 1B [Source:MGI Symbol;Acc:MGI:104565]	protein_coding
ENSMUSG00000029428	305.262	0.405262	0.148592	0.00108939	0.0121136	0.000705285	13852	Stx2	syntaxin 2 [Source:MGI Symbol;Acc:MGI:108059]	protein_coding
ENSMUSG00000020525	345.896	-0.267187	0.089209	0.00108663	0.0120898	0.000261259	53892	Ppm1d	protein phosphatase 1D magnesium-dependent, delta isoform [Source:MGI Symbol;Acc:MGI:1858214]	protein_coding
ENSMUSG00000086006	31.2535	0.991131	1.57288	0.00108422	0.0120698	0.097602	100503147	Gm13293	predicted gene 13293 [Source:MGI Symbol;Acc:MGI:3649469]	lincRNA
ENSMUSG00000038418	815.598	0.366045	0.13097	0.00108234	0.0120557	0.000536185	13653	Egr1	early growth response 1 [Source:MGI Symbol;Acc:MGI:95295]	protein_coding
ENSMUSG00000022898	845.334	-0.241481	0.0793022	0.00108076	0.012045	0.000212671	13185	Vps26c	VPS26 endosomal protein sorting factor C [Source:MGI Symbol;Acc:MGI:1206040]	protein_coding
ENSMUSG00000050994	13.2808	1.68068	0.852878	0.00107773	0.0120181	0.00620035	215772	Adgb	androglobin [Source:MGI Symbol;Acc:MGI:3605549]	protein_coding
ENSMUSG00000064357	56323.3	-0.597327	0.240028	0.00107646	0.0120106	0.0013882	17705	mt-Atp6	mitochondrially encoded ATP synthase 6 [Source:MGI Symbol;Acc:MGI:99927]	protein_coding
ENSMUSG00000031073	14.4623	0.992791	0.451388	0.00106691	0.0119108	0.00321052	14170	Fgf15	fibroblast growth factor 15 [Source:MGI Symbol;Acc:MGI:1096383]	protein_coding
ENSMUSG00000040613	190.237	0.731792	0.358887	0.00106366	0.0118814	0.00529401	11810	Apobec1	apolipoprotein B mRNA editing enzyme, catalytic polypeptide 1 [Source:MGI Symbol;Acc:MGI:103298]	protein_coding
ENSMUSG00000035566	1430.05	-0.404086	0.144216	0.00106077	0.0118619	0.000519975	219228	Pcdh17	protocadherin 17 [Source:MGI Symbol;Acc:MGI:2684924]	protein_coding
ENSMUSG00000040373	306.464	0.354615	0.123926	0.00106131	0.0118619	0.000416657	140723	Cacng5	calcium channel, voltage-dependent, gamma subunit 5 [Source:MGI Symbol;Acc:MGI:2157946]	protein_coding
ENSMUSG00000100690	100.224	-0.594383	0.241121	0.00106089	0.0118619	0.00150829	NA	Gm4322	predicted gene 4322 [Source:MGI Symbol;Acc:MGI:3782503]	processed_pseudogene
ENSMUSG00000078776	9.27528	1.32386	0.624346	0.00105926	0.0118593	0.00409246	319482	9530053A07Rik	RIKEN cDNA 9530053A07 gene [Source:MGI Symbol;Acc:MGI:2442118]	protein_coding
ENSMUSG00000049550	1637.43	-0.2728	0.0906188	0.00105586	0.0118279	0.000243988	56430	Clip1	CAP-GLY domain containing linker protein 1 [Source:MGI Symbol;Acc:MGI:1928401]	protein_coding
ENSMUSG00000039195	930.982	0.529167	0.215034	0.00105397	0.0118135	0.00152699	73737	1110008P14Rik	RIKEN cDNA 1110008P14 gene [Source:MGI Symbol;Acc:MGI:1920987]	protein_coding
ENSMUSG00000045790	431.05	-0.302509	0.10117	0.00105157	0.0117934	0.000267403	100503884	Ccdc149	coiled-coil domain containing 149 [Source:MGI Symbol;Acc:MGI:2685293]	protein_coding
ENSMUSG00000050148	3708.65	-0.283686	0.0939909	0.00105083	0.0117918	0.000233822	54609	Ubqln2	ubiquilin 2 [Source:MGI Symbol;Acc:MGI:1860283]	protein_coding
ENSMUSG00000029782	544.937	-0.343975	0.118791	0.00104689	0.0117542	0.000374401	72649	Tmem209	transmembrane protein 209 [Source:MGI Symbol;Acc:MGI:1919899]	protein_coding
ENSMUSG00000045503	574.772	0.408336	0.149208	0.00104504	0.0117403	0.000673394	66460	Sys1	SYS1 Golgi-localized integral membrane protein homolog (S. cerevisiae) [Source:MGI Symbol;Acc:MGI:1913710]	protein_coding
ENSMUSG00000020257	3193.11	-0.262383	0.0867347	0.00103859	0.0116745	0.000227988	77305	Wdr82	WD repeat domain containing 82 [Source:MGI Symbol;Acc:MGI:1924555]	protein_coding
ENSMUSG00000018042	2927.6	0.293569	0.100633	0.00103317	0.0116202	0.000345481	109754	Cyb5r3	cytochrome b5 reductase 3 [Source:MGI Symbol;Acc:MGI:94893]	protein_coding
ENSMUSG00000033278	585.852	-0.411485	0.146966	0.00103004	0.0115917	0.00052671	19274	Ptprm	protein tyrosine phosphatase, receptor type, M [Source:MGI Symbol;Acc:MGI:102694]	protein_coding
ENSMUSG00000004032	1133.69	-0.305399	0.104155	0.00102871	0.0115834	0.000323807	14866	Gstm5	glutathione S-transferase, mu 5 [Source:MGI Symbol;Acc:MGI:1309466]	protein_coding
ENSMUSG00000037716	9.25332	2.13836	1.14297	0.00102684	0.0115743	0.00788532	382077	Ccdc33	coiled-coil domain containing 33 [Source:MGI Symbol;Acc:MGI:1922464]	protein_coding
ENSMUSG00000049580	198.115	0.435611	0.161859	0.00102732	0.0115743	0.000757223	244152	Tsku	tsukushi, small leucine rich proteoglycan [Source:MGI Symbol;Acc:MGI:2443855]	protein_coding
ENSMUSG00000031486	149.609	-0.611565	0.253257	0.00102566	0.011569	0.00171775	78560	Adgra2	adhesion G protein-coupled receptor A2 [Source:MGI Symbol;Acc:MGI:1925810]	protein_coding
ENSMUSG00000060198	73.9462	0.477923	0.180119	0.00102372	0.0115537	0.000849099	100042180	Gm11353	predicted gene 11353 [Source:MGI Symbol;Acc:MGI:3649794]	processed_pseudogene
ENSMUSG00000021486	2587.59	0.296961	0.101077	0.00102241	0.0115504	0.000318759	66494	Prelid1	PRELI domain containing 1 [Source:MGI Symbol;Acc:MGI:1913744]	protein_coding
ENSMUSG00000039307	368.528	0.370824	0.132026	0.00102285	0.0115504	0.0005079	238023	Hexdc	hexosaminidase (glycosyl hydrolase family 20, catalytic domain) containing [Source:MGI Symbol;Acc:MGI:3605542]	protein_coding
ENSMUSG00000025909	180.972	-0.421773	0.152209	0.0010186	0.0115175	0.000591895	71096	Sntg1	syntrophin, gamma 1 [Source:MGI Symbol;Acc:MGI:1918346]	protein_coding
ENSMUSG00000031893	10.1246	2.17187	0.952875	0.00101875	0.0115175	0.00258186	72236	Tsnaxip1	translin-associated factor X (Tsnax) interacting protein 1 [Source:MGI Symbol;Acc:MGI:1919486]	protein_coding
ENSMUSG00000030934	2491.89	0.26135	0.0868123	0.00101708	0.0115118	0.000243138	18242	Oat	ornithine aminotransferase [Source:MGI Symbol;Acc:MGI:97394]	protein_coding
ENSMUSG00000024084	169.173	-0.637142	0.25441	0.00101426	0.0114932	0.0013199	70536	Qpct	glutaminyl-peptide cyclotransferase (glutaminyl cyclase) [Source:MGI Symbol;Acc:MGI:1917786]	protein_coding
ENSMUSG00000056737	23.8685	1.34096	0.742844	0.00101485	0.0114932	0.00908344	12332	Capg	capping protein (actin filament), gelsolin-like [Source:MGI Symbol;Acc:MGI:1098259]	protein_coding
ENSMUSG00000025505	225.992	0.368537	0.130856	0.00101063	0.0114622	0.000493394	71448	Tmem80	transmembrane protein 80 [Source:MGI Symbol;Acc:MGI:1918698]	protein_coding
ENSMUSG00000035456	822.506	-0.381354	0.133788	0.00101094	0.0114622	0.000428714	77630	Prdm8	PR domain containing 8 [Source:MGI Symbol;Acc:MGI:1924880]	protein_coding
ENSMUSG00000001773	39.8641	-0.924464	0.393211	0.0010028	0.0113831	0.00206286	53320	Folh1	folate hydrolase 1 [Source:MGI Symbol;Acc:MGI:1858193]	protein_coding
ENSMUSG00000028573	88.317	0.545925	0.210604	0.00100245	0.0113831	0.00101233	75578	Fggy	FGGY carbohydrate kinase domain containing [Source:MGI Symbol;Acc:MGI:1922828]	protein_coding
ENSMUSG00000029720	84.0332	0.681314	0.294163	0.000999843	0.0113626	0.0023725	NA	Gm20605	predicted gene 20605 [Source:MGI Symbol;Acc:MGI:5306917]	protein_coding
ENSMUSG00000024942	164.722	0.549993	0.216512	0.000998756	0.0113593	0.00118558	12333	Capn1	calpain 1 [Source:MGI Symbol;Acc:MGI:88263]	protein_coding
ENSMUSG00000090338	47.2143	-0.739204	0.301527	0.000998969	0.0113593	0.00158096	NA	Gm17081	predicted gene 17081 [Source:MGI Symbol;Acc:MGI:4937908]	unprocessed_pseudogene
ENSMUSG00000047264	476.29	-0.35053	0.121021	0.000996206	0.011341	0.000372206	140482	Zfp358	zinc finger protein 358 [Source:MGI Symbol;Acc:MGI:2153740]	protein_coding
ENSMUSG00000023947	89.035	0.434482	0.159124	0.000993946	0.0113219	0.000694609	18037	Nfkbie	nuclear factor of kappa light polypeptide gene enhancer in B cells inhibitor, epsilon [Source:MGI Symbol;Acc:MGI:1194908]	protein_coding
ENSMUSG00000041124	1097.35	-0.319452	0.108418	0.000993159	0.0113195	0.000304791	78100	Msantd4	Myb/SANT-like DNA-binding domain containing 4 with coiled-coils [Source:MGI Symbol;Acc:MGI:1925350]	protein_coding
ENSMUSG00000056215	94.7343	0.671931	0.273545	0.00099168	0.0113092	0.00155657	74354	Lrguk	leucine-rich repeats and guanylate kinase domain containing [Source:MGI Symbol;Acc:MGI:1921604]	protein_coding
ENSMUSG00000026411	1357.38	0.305545	0.103133	0.000984956	0.011239	0.000288444	66241	Tmem9	transmembrane protein 9 [Source:MGI Symbol;Acc:MGI:1913491]	protein_coding
ENSMUSG00000107705	566.26	-0.301926	0.101102	0.000984016	0.0112349	0.000270945	NA	Gm45062	predicted gene 45062 [Source:MGI Symbol;Acc:MGI:5753638]	protein_coding
ENSMUSG00000103695	84.8088	0.868294	0.496315	0.000978813	0.0111878	0.0103689	320566	A830029E22Rik	RIKEN cDNA A830029E22 gene [Source:MGI Symbol;Acc:MGI:2444280]	lincRNA
ENSMUSG00000109372	99.3517	-0.854026	0.364849	0.000979321	0.0111878	0.00214699	100502846	Gm19410	predicted gene, 19410 [Source:MGI Symbol;Acc:MGI:5011595]	protein_coding
ENSMUSG00000020739	485.457	0.310077	0.105531	0.000974728	0.0111483	0.000316753	445007	Nup85	nucleoporin 85 [Source:MGI Symbol;Acc:MGI:3046173]	protein_coding
ENSMUSG00000037887	3059.77	-0.462264	0.168301	0.000972104	0.0111248	0.000654059	18218	Dusp8	dual specificity phosphatase 8 [Source:MGI Symbol;Acc:MGI:106626]	protein_coding
ENSMUSG00000099041	97.5307	0.645618	0.262759	0.00097061	0.0111141	0.00155118	NA	Gm28035	predicted gene, 28035 [Source:MGI Symbol;Acc:MGI:5547771]	protein_coding
ENSMUSG00000054400	105.748	0.500201	0.188618	0.000964267	0.011048	0.000852765	75458	Cklf	chemokine-like factor [Source:MGI Symbol;Acc:MGI:1922708]	protein_coding
ENSMUSG00000021711	735.381	-0.263295	0.086114	0.000963249	0.0110427	0.000202631	66975	Trappc13	trafficking protein particle complex 13 [Source:MGI Symbol;Acc:MGI:1914225]	protein_coding
ENSMUSG00000042155	2368.15	-0.316165	0.109149	0.000961835	0.011033	0.000371109	277396	Klhl23	kelch-like 23 [Source:MGI Symbol;Acc:MGI:2683536]	protein_coding
ENSMUSG00000021057	1122.49	-0.598907	0.232089	0.000960859	0.0110282	0.00104826	238276	Akap5	A kinase (PRKA) anchor protein 5 [Source:MGI Symbol;Acc:MGI:2685104]	protein_coding
ENSMUSG00000070047	3577.58	-0.584083	0.22738	0.000960546	0.0110282	0.00109556	14107	Fat1	FAT atypical cadherin 1 [Source:MGI Symbol;Acc:MGI:109168]	protein_coding
ENSMUSG00000002963	314.852	0.38019	0.135348	0.000959729	0.0110282	0.000505245	59047	Pnkp	polynucleotide kinase 3'- phosphatase [Source:MGI Symbol;Acc:MGI:1891698]	protein_coding
ENSMUSG00000038173	373.995	0.704444	0.295009	0.000956837	0.0110014	0.00180371	320981	Enpp6	ectonucleotide pyrophosphatase/phosphodiesterase 6 [Source:MGI Symbol;Acc:MGI:2445171]	protein_coding
ENSMUSG00000056145	633.707	-0.60711	0.235342	0.00095338	0.0109681	0.00105895	229694	AI504432	expressed sequence AI504432 [Source:MGI Symbol;Acc:MGI:2139742]	lincRNA
ENSMUSG00000098142	6.58955	1.58669	0.713295	0.000952618	0.0109657	0.00297089	665129	Gm7507	predicted gene 7507 [Source:MGI Symbol;Acc:MGI:3643248]	processed_pseudogene
ENSMUSG00000032690	4.06445	2.81866	1.32511	0.000951773	0.0109624	0.00399693	246728	Oas2	2'-5' oligoadenylate synthetase 2 [Source:MGI Symbol;Acc:MGI:2180852]	protein_coding
ENSMUSG00000060429	75.1854	-0.635554	0.252064	0.000945066	0.0108916	0.00125641	20649	Sntb1	syntrophin, basic 1 [Source:MGI Symbol;Acc:MGI:101781]	protein_coding
ENSMUSG00000096917	40.5638	0.706702	0.293459	0.000944691	0.0108916	0.00173561	78353	2500002B13Rik	RIKEN cDNA 2500002B13 gene [Source:MGI Symbol;Acc:MGI:1925603]	processed_transcript
ENSMUSG00000001750	124.735	0.759801	0.352435	0.000943001	0.0108806	0.00364145	27060	Tcirg1	T cell, immune regulator 1, ATPase, H+ transporting, lysosomal V0 protein A3 [Source:MGI Symbol;Acc:MGI:1350931]	protein_coding
ENSMUSG00000030638	713.78	0.359988	0.127035	0.000939641	0.0108482	0.000457363	20408	Sh3gl3	SH3-domain GRB2-like 3 [Source:MGI Symbol;Acc:MGI:700011]	protein_coding
ENSMUSG00000020607	1054.49	-0.365488	0.127685	0.00093689	0.0108253	0.000415466	105005	Lratd1	LRAT domain containing 1 [Source:MGI Symbol;Acc:MGI:2145011]	protein_coding
ENSMUSG00000022512	28.5398	-0.900808	0.380578	0.000936079	0.0108253	0.00195126	12737	Cldn1	claudin 1 [Source:MGI Symbol;Acc:MGI:1276109]	protein_coding
ENSMUSG00000040229	3.30311	0.0816897	0.241412	0.000937104	0.0108253	0.156139	23890	Gpr34	G protein-coupled receptor 34 [Source:MGI Symbol;Acc:MGI:1346334]	protein_coding
ENSMUSG00000026360	1247.45	0.437936	0.158519	0.000930317	0.0107659	0.000610434	19735	Rgs2	regulator of G-protein signaling 2 [Source:MGI Symbol;Acc:MGI:1098271]	protein_coding
ENSMUSG00000015396	40.0678	0.699512	0.284779	0.000923465	0.0106942	0.00155927	12522	Cd83	CD83 antigen [Source:MGI Symbol;Acc:MGI:1328316]	protein_coding
ENSMUSG00000037295	80.2249	0.860053	0.462486	0.000923579	0.0106942	0.00815813	100017	Ldlrap1	low density lipoprotein receptor adaptor protein 1 [Source:MGI Symbol;Acc:MGI:2140175]	protein_coding
ENSMUSG00000031887	95.1778	0.4369	0.158351	0.000920102	0.0106722	0.000623402	71609	Tradd	TNFRSF1A-associated via death domain [Source:MGI Symbol;Acc:MGI:109200]	protein_coding
ENSMUSG00000037656	800.492	-0.338846	0.115685	0.00092059	0.0106722	0.000328911	20516	Slc20a2	solute carrier family 20, member 2 [Source:MGI Symbol;Acc:MGI:97851]	protein_coding
ENSMUSG00000092558	456.19	-0.306772	0.101909	0.00092009	0.0106722	0.000244836	56771	Med20	mediator complex subunit 20 [Source:MGI Symbol;Acc:MGI:1929648]	protein_coding
ENSMUSG00000052369	276.59	0.398537	0.141493	0.000916366	0.0106421	0.00048947	380967	Tmem106c	transmembrane protein 106C [Source:MGI Symbol;Acc:MGI:1196384]	protein_coding
ENSMUSG00000027993	4157.42	-0.361673	0.123961	0.000914812	0.0106304	0.000344434	80890	Trim2	tripartite motif-containing 2 [Source:MGI Symbol;Acc:MGI:1933163]	protein_coding
ENSMUSG00000040564	15.0929	1.19421	0.554716	0.000912106	0.0106052	0.00367824	11812	Apoc1	apolipoprotein C-I [Source:MGI Symbol;Acc:MGI:88053]	protein_coding
ENSMUSG00000059089	3.84238	0.0696331	0.235176	0.000911254	0.0106016	0.166382	246256	Fcgr4	Fc receptor, IgG, low affinity IV [Source:MGI Symbol;Acc:MGI:2179523]	protein_coding
ENSMUSG00000017493	612.309	-0.470952	0.170872	0.000903476	0.0105173	0.000632076	16010	Igfbp4	insulin-like growth factor binding protein 4 [Source:MGI Symbol;Acc:MGI:96439]	protein_coding
ENSMUSG00000007458	1195.08	0.284946	0.0951091	0.000899896	0.0104863	0.000257754	17113	M6pr	mannose-6-phosphate receptor, cation dependent [Source:MGI Symbol;Acc:MGI:96904]	protein_coding
ENSMUSG00000018381	4.27082	0.104498	0.255527	0.000900278	0.0104863	0.141047	66610	Abi3	ABI gene family, member 3 [Source:MGI Symbol;Acc:MGI:1913860]	protein_coding
ENSMUSG00000026617	725.023	-0.223448	0.0711926	0.000900034	0.0104863	0.000148831	23827	Bpnt1	bisphosphate 3'-nucleotidase 1 [Source:MGI Symbol;Acc:MGI:1338800]	protein_coding
ENSMUSG00000029366	616.292	0.23293	0.074827	0.000898515	0.0104845	0.000161887	13178	Dck	deoxycytidine kinase [Source:MGI Symbol;Acc:MGI:102726]	protein_coding
ENSMUSG00000035713	192.97	0.415313	0.147732	0.000896526	0.0104675	0.000502593	244144	Usp35	ubiquitin specific peptidase 35 [Source:MGI Symbol;Acc:MGI:2685339]	protein_coding
ENSMUSG00000006673	1611.13	-0.228455	0.0730228	0.000894356	0.0104484	0.000152023	69232	Qrich1	glutamine-rich 1 [Source:MGI Symbol;Acc:MGI:1916482]	protein_coding
ENSMUSG00000100865	25.0381	0.91407	0.395414	0.000890368	0.010408	0.00238649	668724	Gm9320	predicted gene 9320 [Source:MGI Symbol;Acc:MGI:3645000]	transcribed_processed_pseudogene
ENSMUSG00000032402	504.537	-0.471313	0.170355	0.000888927	0.0104007	0.000601834	17127	Smad3	SMAD family member 3 [Source:MGI Symbol;Acc:MGI:1201674]	protein_coding
ENSMUSG00000051323	1989.37	0.531386	0.215732	0.000889212	0.0104007	0.00151895	279653	Pcdh19	protocadherin 19 [Source:MGI Symbol;Acc:MGI:2685563]	protein_coding
ENSMUSG00000030400	557.43	0.266104	0.0866216	0.000885865	0.0103739	0.000193669	13871	Ercc2	excision repair cross-complementing rodent repair deficiency, complementation group 2 [Source:MGI Symbol;Acc:MGI:95413]	protein_coding
ENSMUSG00000063268	57.5219	0.605415	0.235985	0.000885503	0.0103739	0.0011065	671535	Parp10	poly (ADP-ribose) polymerase family, member 10 [Source:MGI Symbol;Acc:MGI:3712326]	protein_coding
ENSMUSG00000103034	221.904	0.534563	0.202677	0.00088548	0.0103739	0.000899314	667759	Gm8797	predicted pseudogene 8797 [Source:MGI Symbol;Acc:MGI:3643769]	protein_coding
ENSMUSG00000029119	391.778	0.472973	0.177515	0.000882754	0.0103627	0.000809154	17160	Man2b2	mannosidase 2, alpha B2 [Source:MGI Symbol;Acc:MGI:1195262]	protein_coding
ENSMUSG00000029401	333.088	0.394013	0.13934	0.000883143	0.0103627	0.000468811	80291	Rilpl2	Rab interacting lysosomal protein-like 2 [Source:MGI Symbol;Acc:MGI:1933112]	protein_coding
ENSMUSG00000055817	833.914	-0.406884	0.140876	0.000883328	0.0103627	0.000382151	116871	Mta3	metastasis associated 3 [Source:MGI Symbol;Acc:MGI:2151172]	protein_coding
ENSMUSG00000018634	179.974	0.436061	0.157052	0.00087956	0.0103371	0.000579187	12921	Crhr1	corticotropin releasing hormone receptor 1 [Source:MGI Symbol;Acc:MGI:88498]	protein_coding
ENSMUSG00000039476	37.3961	1.12931	0.904662	0.000877455	0.0103185	0.0322102	20204	Prrx2	paired related homeobox 2 [Source:MGI Symbol;Acc:MGI:98218]	protein_coding
ENSMUSG00000023829	2.9029	0.077575	0.238515	0.000876571	0.0103143	0.15921	20517	Slc22a1	solute carrier family 22 (organic cation transporter), member 1 [Source:MGI Symbol;Acc:MGI:108111]	protein_coding
ENSMUSG00000025537	93.5456	0.60002	0.236734	0.000876344	0.0103143	0.00119729	18682	Phkg1	phosphorylase kinase gamma 1 [Source:MGI Symbol;Acc:MGI:97579]	protein_coding
ENSMUSG00000025352	812.56	-0.255517	0.0828318	0.000867232	0.0102242	0.000181359	14561	Gdf11	growth differentiation factor 11 [Source:MGI Symbol;Acc:MGI:1338027]	protein_coding
ENSMUSG00000034116	8.28683	1.8456	0.854843	0.00086638	0.0102242	0.00360021	22324	Vav1	vav 1 oncogene [Source:MGI Symbol;Acc:MGI:98923]	protein_coding
ENSMUSG00000036995	129.722	0.909221	0.545447	0.000867873	0.0102242	0.0128633	230837	Asap3	ArfGAP with SH3 domain, ankyrin repeat and PH domain 3 [Source:MGI Symbol;Acc:MGI:2684986]	protein_coding
ENSMUSG00000042453	6568.91	-0.679246	0.267261	0.000866452	0.0102242	0.00117862	19699	Reln	reelin [Source:MGI Symbol;Acc:MGI:103022]	protein_coding
ENSMUSG00000094282	6.24771	2.01497	0.890028	0.000867754	0.0102242	0.0027174	546886	Cfap73	cilia and flagella associated protein 73 [Source:MGI Symbol;Acc:MGI:3779542]	protein_coding
ENSMUSG00000032243	24.0856	-1.00391	0.425659	0.000865137	0.0102227	0.00201992	319480	Itga11	integrin alpha 11 [Source:MGI Symbol;Acc:MGI:2442114]	protein_coding
ENSMUSG00000037149	2362.47	-0.423239	0.152145	0.000863016	0.0102038	0.000560979	104721	Ddx1	DEAD (Asp-Glu-Ala-Asp) box polypeptide 1 [Source:MGI Symbol;Acc:MGI:2144727]	protein_coding
ENSMUSG00000043969	85.1452	-0.573997	0.216464	0.000859307	0.010166	0.0008546	13797	Emx2	empty spiracles homeobox 2 [Source:MGI Symbol;Acc:MGI:95388]	protein_coding
ENSMUSG00000073418	575.686	0.991304	0.639533	0.000859152	0.010166	0.0169123	12268	C4b	complement component 4B (Chido blood group) [Source:MGI Symbol;Acc:MGI:88228]	protein_coding
ENSMUSG00000000563	4594.49	-0.323268	0.108701	0.000855612	0.0101399	0.000280027	11950	Atp5pb	ATP synthase peripheral stalk-membrane subunit b [Source:MGI Symbol;Acc:MGI:1100495]	protein_coding
ENSMUSG00000028047	189.282	0.41789	0.14974	0.000856065	0.0101399	0.000545742	21827	Thbs3	thrombospondin 3 [Source:MGI Symbol;Acc:MGI:98739]	protein_coding
ENSMUSG00000032181	3674.4	-0.327591	0.109386	0.000854867	0.010138	0.000263006	20255	Scg3	secretogranin III [Source:MGI Symbol;Acc:MGI:103032]	protein_coding
ENSMUSG00000032625	1006.18	-0.463539	0.164461	0.000852377	0.0101146	0.000486851	330267	Thsd7a	thrombospondin, type I, domain containing 7A [Source:MGI Symbol;Acc:MGI:2685683]	protein_coding
ENSMUSG00000064354	92259.4	-0.506708	0.189074	0.000850903	0.0101032	0.000779346	17709	mt-Co2	mitochondrially encoded cytochrome c oxidase II [Source:MGI Symbol;Acc:MGI:102503]	protein_coding
ENSMUSG00000027799	6415.97	-0.304546	0.100596	0.000848159	0.0100874	0.000226338	26422	Nbea	neurobeachin [Source:MGI Symbol;Acc:MGI:1347075]	protein_coding
ENSMUSG00000040225	5026.93	-0.403351	0.14211	0.00084858	0.0100874	0.000451037	226562	Prrc2c	proline-rich coiled-coil 2C [Source:MGI Symbol;Acc:MGI:1913754]	protein_coding
ENSMUSG00000043740	3.49618	0.0982411	0.251835	0.000849062	0.0100874	0.145101	320148	B430306N03Rik	RIKEN cDNA B430306N03 gene [Source:MGI Symbol;Acc:MGI:2443478]	protein_coding
ENSMUSG00000036972	58.5205	-0.838188	0.344893	0.000845783	0.0100668	0.00165348	22774	Zic4	zinc finger protein of the cerebellum 4 [Source:MGI Symbol;Acc:MGI:107201]	protein_coding
ENSMUSG00000085360	5.30546	1.81621	0.769232	0.000844726	0.0100603	0.00200349	NA	Arhgap27os2	Rho GTPase activating protein 27, opposite strand 2 [Source:MGI Symbol;Acc:MGI:3650160]	antisense
ENSMUSG00000022074	59.7354	-0.480574	0.174655	0.000842333	0.0100379	0.00064083	21933	Tnfrsf10b	tumor necrosis factor receptor superfamily, member 10b [Source:MGI Symbol;Acc:MGI:1341090]	protein_coding
ENSMUSG00000036718	85.522	0.71596	0.307386	0.000839774	0.0100135	0.00225576	231830	Micall2	MICAL-like 2 [Source:MGI Symbol;Acc:MGI:2444818]	protein_coding
ENSMUSG00000108713	5.828	-1.27183	0.545324	0.000838146	0.0100001	0.00222163	NA	Gm33027	predicted gene, 33027 [Source:MGI Symbol;Acc:MGI:5592186]	lincRNA
ENSMUSG00000020120	98.2677	0.83928	0.350596	0.000833262	0.00994945	0.00177859	56193	Plek	pleckstrin [Source:MGI Symbol;Acc:MGI:1860485]	protein_coding
ENSMUSG00000031155	706.792	0.251765	0.0809575	0.00083339	0.00994945	0.000163915	18715	Pim2	proviral integration site 2 [Source:MGI Symbol;Acc:MGI:97587]	protein_coding
ENSMUSG00000038178	1633.24	0.454319	0.163601	0.000833295	0.00994945	0.000576379	215113	Slc43a2	solute carrier family 43, member 2 [Source:MGI Symbol;Acc:MGI:2442746]	protein_coding
ENSMUSG00000064373	1154.37	-0.654382	0.261162	0.00083279	0.00994945	0.00131741	20363	Selenop	selenoprotein P [Source:MGI Symbol;Acc:MGI:894288]	protein_coding
ENSMUSG00000037921	20.9136	1.83619	0.987247	0.00082621	0.0098878	0.00813752	234311	Ddx60	DEAD (Asp-Glu-Ala-Asp) box polypeptide 60 [Source:MGI Symbol;Acc:MGI:2384570]	protein_coding
ENSMUSG00000064247	67.2147	0.701106	0.280033	0.000825441	0.00988463	0.00132239	403178	Plcxd1	phosphatidylinositol-specific phospholipase C, X domain containing 1 [Source:MGI Symbol;Acc:MGI:2685422]	protein_coding
ENSMUSG00000005371	1943.97	-0.358245	0.122892	0.000823106	0.00986269	0.000350717	225055	Fbxo11	F-box protein 11 [Source:MGI Symbol;Acc:MGI:2147134]	protein_coding
ENSMUSG00000085151	44.177	0.604223	0.237552	0.000822815	0.00986269	0.001174	NA	1110018N20Rik	RIKEN cDNA 1110018N20 gene [Source:MGI Symbol;Acc:MGI:1915753]	processed_transcript
ENSMUSG00000024833	163.202	0.355985	0.121763	0.000821295	0.00985303	0.000337129	18969	Pola2	polymerase (DNA directed), alpha 2 [Source:MGI Symbol;Acc:MGI:99690]	protein_coding
ENSMUSG00000053560	136.128	0.526237	0.200618	0.000819383	0.00983611	0.000941341	15936	Ier2	immediate early response 2 [Source:MGI Symbol;Acc:MGI:104815]	protein_coding
ENSMUSG00000005397	701.751	-0.718343	0.305788	0.000815367	0.0097999	0.00206954	18073	Nid1	nidogen 1 [Source:MGI Symbol;Acc:MGI:97342]	protein_coding
ENSMUSG00000020493	93.3997	0.446449	0.160556	0.000815848	0.0097999	0.000563778	270906	Prr11	proline rich 11 [Source:MGI Symbol;Acc:MGI:2444496]	protein_coding
ENSMUSG00000034467	33.0219	1.30291	0.618769	0.000815868	0.0097999	0.00435718	75465	Dynlrb2	dynein light chain roadblock-type 2 [Source:MGI Symbol;Acc:MGI:1922715]	protein_coding
ENSMUSG00000042540	12.9065	0.999834	0.42019	0.000814482	0.0097999	0.00185783	217698	Acot5	acyl-CoA thioesterase 5 [Source:MGI Symbol;Acc:MGI:2384969]	protein_coding
ENSMUSG00000036890	466.945	-0.324402	0.108786	0.000813723	0.00979815	0.000273633	227835	Gtdc1	glycosyltransferase-like domain containing 1 [Source:MGI Symbol;Acc:MGI:2444269]	protein_coding
ENSMUSG00000054252	844.501	-0.282956	0.0924569	0.00081247	0.00978906	0.000201868	14184	Fgfr3	fibroblast growth factor receptor 3 [Source:MGI Symbol;Acc:MGI:95524]	protein_coding
ENSMUSG00000034422	43.2828	1.09682	0.550923	0.000811917	0.00978842	0.00595159	547253	Parp14	poly (ADP-ribose) polymerase family, member 14 [Source:MGI Symbol;Acc:MGI:1919489]	protein_coding
ENSMUSG00000073555	5.89959	2.36074	1.11983	0.000811428	0.00978842	0.0043137	240327	Gm4951	predicted gene 4951 [Source:MGI Symbol;Acc:MGI:3644953]	protein_coding
ENSMUSG00000031399	240.25	0.372294	0.128025	0.000810297	0.0097809	0.000359188	66294	Fam3a	family with sequence similarity 3, member A [Source:MGI Symbol;Acc:MGI:1913544]	protein_coding
ENSMUSG00000033726	305.15	-0.382673	0.131603	0.000809842	0.0097809	0.000360254	13796	Emx1	empty spiracles homeobox 1 [Source:MGI Symbol;Acc:MGI:95387]	protein_coding
ENSMUSG00000050558	271.791	-0.605032	0.228371	0.000806722	0.00974975	0.000863779	246313	Prokr2	prokineticin receptor 2 [Source:MGI Symbol;Acc:MGI:2181363]	protein_coding
ENSMUSG00000031506	4.42278	0.0861403	0.244197	0.00080216	0.0097006	0.152882	320139	Ptpn7	protein tyrosine phosphatase, non-receptor type 7 [Source:MGI Symbol;Acc:MGI:2156893]	protein_coding
ENSMUSG00000069920	52.9809	0.681871	0.285591	0.000799664	0.00967638	0.00181003	97440	B3gnt9	UDP-GlcNAc:betaGal beta-1,3-N-acetylglucosaminyltransferase 9 [Source:MGI Symbol;Acc:MGI:2142841]	protein_coding
ENSMUSG00000027227	427.92	0.296321	0.0976313	0.000797175	0.00965222	0.000219804	20322	Sord	sorbitol dehydrogenase [Source:MGI Symbol;Acc:MGI:98266]	protein_coding
ENSMUSG00000023990	97.4469	0.651792	0.262132	0.000795917	0.00964293	0.00140103	21425	Tfeb	transcription factor EB [Source:MGI Symbol;Acc:MGI:103270]	protein_coding
ENSMUSG00000045731	335.155	0.400434	0.139042	0.000793414	0.00961855	0.000395684	18155	Pnoc	prepronociceptin [Source:MGI Symbol;Acc:MGI:105308]	protein_coding
ENSMUSG00000035258	39.7928	-0.87016	0.350567	0.000792458	0.0096129	0.00143193	320712	Abi3bp	ABI gene family, member 3 (NESH) binding protein [Source:MGI Symbol;Acc:MGI:2444583]	protein_coding
ENSMUSG00000051527	863.739	-0.514132	0.1881	0.000792335	0.0096129	0.000684003	57775	Usp29	ubiquitin specific peptidase 29 [Source:MGI Symbol;Acc:MGI:1888998]	protein_coding
ENSMUSG00000020042	441.099	-0.313205	0.103075	0.000787521	0.00956484	0.000218999	74007	Btbd11	BTB (POZ) domain containing 11 [Source:MGI Symbol;Acc:MGI:1921257]	protein_coding
ENSMUSG00000028469	315.275	0.436801	0.1551	0.000786289	0.00955847	0.000494699	230103	Npr2	natriuretic peptide receptor 2 [Source:MGI Symbol;Acc:MGI:97372]	protein_coding
ENSMUSG00000029480	369.66	-0.356855	0.120758	0.000786509	0.00955847	0.000298959	208144	Dhx37	DEAH (Asp-Glu-Ala-His) box polypeptide 37 [Source:MGI Symbol;Acc:MGI:3028576]	protein_coding
ENSMUSG00000032905	2157.31	-0.259921	0.0819736	0.000784096	0.00954097	0.000131518	67526	Atg12	autophagy related 12 [Source:MGI Symbol;Acc:MGI:1914776]	protein_coding
ENSMUSG00000041959	479.718	0.633319	0.270446	0.00078277	0.00953075	0.00213349	20194	S100a10	S100 calcium binding protein A10 (calpactin) [Source:MGI Symbol;Acc:MGI:1339468]	protein_coding
ENSMUSG00000040253	141.326	0.851128	0.364129	0.000781376	0.00951968	0.0021809	229900	Gbp7	guanylate binding protein 7 [Source:MGI Symbol;Acc:MGI:2444421]	protein_coding
ENSMUSG00000044864	1657.27	-0.481911	0.171156	0.000780478	0.00951466	0.000496006	99696	Ankrd50	ankyrin repeat domain 50 [Source:MGI Symbol;Acc:MGI:2139777]	protein_coding
ENSMUSG00000010914	1175.77	-0.260122	0.0837091	0.000779992	0.00951464	0.000165271	27402	Pdhx	pyruvate dehydrogenase complex, component X [Source:MGI Symbol;Acc:MGI:1351627]	protein_coding
ENSMUSG00000102117	27.4932	0.951203	0.400372	0.000775817	0.0094696	0.0018899	665237	Rpsa-ps1	ribosomal protein SA, pseudogene 1 [Source:MGI Symbol;Acc:MGI:3644886]	processed_pseudogene
ENSMUSG00000020101	62.5833	1.46744	0.90309	0.000773133	0.00944272	0.0143639	74048	Vsir	V-set immunoregulatory receptor [Source:MGI Symbol;Acc:MGI:1921298]	protein_coding
ENSMUSG00000028801	7.55944	1.94633	0.858197	0.000772957	0.00944272	0.00269077	78806	Stpg1	sperm tail PG rich repeat containing 1 [Source:MGI Symbol;Acc:MGI:1926056]	protein_coding
ENSMUSG00000036249	218.208	0.40172	0.142253	0.000772344	0.00944272	0.000479086	71684	Rbm43	RNA binding motif protein 43 [Source:MGI Symbol;Acc:MGI:1918934]	protein_coding
ENSMUSG00000067212	9.03511	1.56233	0.739936	0.000770332	0.00942612	0.00426547	15040	H2-T23	histocompatibility 2, T region locus 23 [Source:MGI Symbol;Acc:MGI:95957]	protein_coding
ENSMUSG00000031709	3448.17	-0.39324	0.133994	0.000769055	0.00941636	0.000322788	71310	Tbc1d9	TBC1 domain family, member 9 [Source:MGI Symbol;Acc:MGI:1918560]	protein_coding
ENSMUSG00000043020	27.1153	1.55033	0.769934	0.000761576	0.00933061	0.00563303	242253	Wdr63	WD repeat domain 63 [Source:MGI Symbol;Acc:MGI:3045269]	protein_coding
ENSMUSG00000003380	1338.89	0.442152	0.159656	0.000761093	0.00933052	0.00059898	14470	Rabac1	Rab acceptor 1 (prenylated) [Source:MGI Symbol;Acc:MGI:1201692]	protein_coding
ENSMUSG00000017491	199.045	-0.438534	0.153508	0.000760312	0.00932678	0.000425062	218772	Rarb	retinoic acid receptor, beta [Source:MGI Symbol;Acc:MGI:97857]	protein_coding
ENSMUSG00000029298	50.5834	0.974279	0.47684	0.000758824	0.00931436	0.0052045	236573	Gbp9	guanylate-binding protein 9 [Source:MGI Symbol;Acc:MGI:3605620]	protein_coding
ENSMUSG00000034336	4129.72	-0.3027	0.0975123	0.000752586	0.00924357	0.000167321	226180	Ina	internexin neuronal intermediate filament protein, alpha [Source:MGI Symbol;Acc:MGI:96568]	protein_coding
ENSMUSG00000085457	22.7945	0.809767	0.329891	0.00075252	0.00924357	0.00156467	68808	1110046J04Rik	RIKEN cDNA 1110046J04 gene [Source:MGI Symbol;Acc:MGI:1916058]	antisense
ENSMUSG00000031803	6.44432	1.70307	0.710774	0.000750505	0.00922957	0.00177236	72297	B3gnt3	UDP-GlcNAc:betaGal beta-1,3-N-acetylglucosaminyltransferase 3 [Source:MGI Symbol;Acc:MGI:2152535]	protein_coding
ENSMUSG00000020926	1253.44	0.361308	0.123864	0.000748743	0.00921367	0.000346528	11488	Adam11	a disintegrin and metallopeptidase domain 11 [Source:MGI Symbol;Acc:MGI:1098667]	protein_coding
ENSMUSG00000045211	435.381	0.268273	0.0871228	0.000748641	0.00921367	0.000187115	213484	Nudt18	nudix (nucleoside diphosphate linked moiety X)-type motif 18 [Source:MGI Symbol;Acc:MGI:2385853]	protein_coding
ENSMUSG00000025532	596.475	-0.24538	0.0777576	0.00074512	0.0091806	0.00014092	12909	Crcp	calcitonin gene-related peptide-receptor component protein [Source:MGI Symbol;Acc:MGI:1100818]	protein_coding
ENSMUSG00000021474	1671.95	-0.231443	0.0728409	0.000743327	0.00916427	0.00013038	14057	Sfxn1	sideroflexin 1 [Source:MGI Symbol;Acc:MGI:2137677]	protein_coding
ENSMUSG00000071984	222.256	-0.591474	0.219939	0.000742144	0.00915544	0.000767339	68655	Fndc1	fibronectin type III domain containing 1 [Source:MGI Symbol;Acc:MGI:1915905]	protein_coding
ENSMUSG00000032231	918.791	0.734834	0.343549	0.000741401	0.00915204	0.00386418	12306	Anxa2	annexin A2 [Source:MGI Symbol;Acc:MGI:88246]	protein_coding
ENSMUSG00000026880	344.491	0.746136	0.350974	0.000738827	0.009126	0.00402551	13830	Stom	stomatin [Source:MGI Symbol;Acc:MGI:95403]	protein_coding
ENSMUSG00000030144	7.15228	2.6604	1.22431	0.000735444	0.00908994	0.00346844	17474	Clec4d	C-type lectin domain family 4, member d [Source:MGI Symbol;Acc:MGI:1298389]	protein_coding
ENSMUSG00000097439	5.11476	2.3619	0.947779	0.000734372	0.00908241	0.0013677	NA	Gm16754	predicted gene, 16754 [Source:MGI Symbol;Acc:MGI:4439678]	antisense
ENSMUSG00000022350	1032.52	-0.228627	0.0712657	0.000730503	0.00904026	0.000114685	223593	Washc5	WASH complex subunit 5 [Source:MGI Symbol;Acc:MGI:2146110]	protein_coding
ENSMUSG00000022500	183.171	0.627415	0.252707	0.000727643	0.00901056	0.00142677	56722	Litaf	LPS-induced TN factor [Source:MGI Symbol;Acc:MGI:1929512]	protein_coding
ENSMUSG00000044835	389.949	-0.504862	0.180694	0.000727132	0.00900991	0.00054027	73844	Ankrd45	ankyrin repeat domain 45 [Source:MGI Symbol;Acc:MGI:1921094]	protein_coding
ENSMUSG00000048834	1629.07	-0.262528	0.0841004	0.000726272	0.00900495	0.000156593	211739	Vstm2a	V-set and transmembrane domain containing 2A [Source:MGI Symbol;Acc:MGI:2384826]	protein_coding
ENSMUSG00000041809	48.9447	0.936681	0.389199	0.000725747	0.00900412	0.00174164	71877	Efhc1	EF-hand domain (C-terminal) containing 1 [Source:MGI Symbol;Acc:MGI:1919127]	protein_coding
ENSMUSG00000015305	1031.6	-0.347705	0.115862	0.000723419	0.00898092	0.000253387	70097	Sash1	SAM and SH3 domain containing 1 [Source:MGI Symbol;Acc:MGI:1917347]	protein_coding
ENSMUSG00000047828	3.63034	-0.274237	0.633234	0.000722749	0.0089783	0.135682	100504733	A730018C14Rik	RIKEN cDNA A730018C14 gene [Source:MGI Symbol;Acc:MGI:2442339]	processed_transcript
ENSMUSG00000062110	398.044	0.393171	0.134796	0.000716788	0.00890988	0.000347574	212986	Scfd2	Sec1 family domain containing 2 [Source:MGI Symbol;Acc:MGI:2443446]	protein_coding
ENSMUSG00000052837	437.197	0.426896	0.150718	0.000715228	0.00889613	0.000462437	16477	Junb	jun B proto-oncogene [Source:MGI Symbol;Acc:MGI:96647]	protein_coding
ENSMUSG00000057706	649.957	-0.320763	0.105784	0.000715039	0.00889613	0.000221427	108797	Mex3b	mex3 RNA binding family member B [Source:MGI Symbol;Acc:MGI:1918252]	protein_coding
ENSMUSG00000020536	1185.71	0.337324	0.113951	0.000712015	0.00886742	0.000294161	16897	Llgl1	LLGL1 scribble cell polarity complex component [Source:MGI Symbol;Acc:MGI:102682]	protein_coding
ENSMUSG00000000568	3026.85	-0.291818	0.0944023	0.000709679	0.00884393	0.000175669	11991	Hnrnpd	heterogeneous nuclear ribonucleoprotein D [Source:MGI Symbol;Acc:MGI:101947]	protein_coding
ENSMUSG00000027475	3281.59	-0.297976	0.0958479	0.000708418	0.00883383	0.000164592	16569	Kif3b	kinesin family member 3B [Source:MGI Symbol;Acc:MGI:107688]	protein_coding
ENSMUSG00000004044	607.578	0.670344	0.286085	0.000706921	0.00882077	0.00211999	19285	Cavin1	caveolae associated 1 [Source:MGI Symbol;Acc:MGI:1277968]	protein_coding
ENSMUSG00000040721	302.439	-0.443717	0.154227	0.000704851	0.00880055	0.000399119	239102	Zfhx2	zinc finger homeobox 2 [Source:MGI Symbol;Acc:MGI:2686934]	protein_coding
ENSMUSG00000038080	491.949	-0.295854	0.0958259	0.000703177	0.00878524	0.00017993	218214	Kdm1b	lysine (K)-specific demethylase 1B [Source:MGI Symbol;Acc:MGI:2145261]	protein_coding
ENSMUSG00000003617	1010.07	0.145006	0.290974	0.000699175	0.00875063	0.122201	12870	Cp	ceruloplasmin [Source:MGI Symbol;Acc:MGI:88476]	protein_coding
ENSMUSG00000006800	3482.02	0.413971	0.147308	0.000699552	0.00875063	0.000503917	72043	Sulf2	sulfatase 2 [Source:MGI Symbol;Acc:MGI:1919293]	protein_coding
ENSMUSG00000014402	1176.69	-0.326241	0.107638	0.000699961	0.00875063	0.000223055	22088	Tsg101	tumor susceptibility gene 101 [Source:MGI Symbol;Acc:MGI:106581]	protein_coding
ENSMUSG00000022432	2.55612	-0.131701	0.280017	0.000698249	0.00875063	0.127717	140557	Smc1b	structural maintenance of chromosomes 1B [Source:MGI Symbol;Acc:MGI:2154049]	protein_coding
ENSMUSG00000030701	661.743	0.573493	0.227735	0.000699645	0.00875063	0.00127569	27276	Plekhb1	pleckstrin homology domain containing, family B (evectins) member 1 [Source:MGI Symbol;Acc:MGI:1351469]	protein_coding
ENSMUSG00000015176	1089.21	-0.240855	0.0758187	0.000696065	0.00872974	0.000130943	70769	Nolc1	nucleolar and coiled-body phosphoprotein 1 [Source:MGI Symbol;Acc:MGI:1918019]	protein_coding
ENSMUSG00000022883	1237.29	-0.37613	0.126385	0.000695	0.00872196	0.000279104	19876	Robo1	roundabout guidance receptor 1 [Source:MGI Symbol;Acc:MGI:1274781]	protein_coding
ENSMUSG00000040690	773.877	1.09124	0.732404	0.00069329	0.00870607	0.0193333	107581	Col16a1	collagen, type XVI, alpha 1 [Source:MGI Symbol;Acc:MGI:1095396]	protein_coding
ENSMUSG00000033107	8.8409	-1.27136	0.522417	0.000687175	0.00863481	0.00163636	67664	Rnf125	ring finger protein 125 [Source:MGI Symbol;Acc:MGI:1914914]	protein_coding
ENSMUSG00000036528	80.578	-0.612585	0.227391	0.000686613	0.00863328	0.000753859	19024	Ppfibp2	PTPRF interacting protein, binding protein 2 (liprin beta 2) [Source:MGI Symbol;Acc:MGI:894649]	protein_coding
ENSMUSG00000022999	146.48	0.426251	0.149179	0.000684185	0.00861037	0.000421452	74775	Lmbr1l	limb region 1 like [Source:MGI Symbol;Acc:MGI:1289247]	protein_coding
ENSMUSG00000052581	574.182	0.463119	0.16975	0.000684352	0.00861037	0.000700707	243499	Lrrtm4	leucine rich repeat transmembrane neuronal 4 [Source:MGI Symbol;Acc:MGI:2389180]	protein_coding
ENSMUSG00000078137	81.1956	-0.915748	0.386353	0.000682252	0.00859498	0.00193502	383787	Ankrd63	ankyrin repeat domain 63 [Source:MGI Symbol;Acc:MGI:2686183]	protein_coding
ENSMUSG00000015337	115.093	0.539019	0.197213	0.000680662	0.00858045	0.000687032	13804	Endog	endonuclease G [Source:MGI Symbol;Acc:MGI:1261433]	protein_coding
ENSMUSG00000021180	342.529	-0.556886	0.201328	0.00068063	0.00858045	0.000603265	73086	Rps6ka5	ribosomal protein S6 kinase, polypeptide 5 [Source:MGI Symbol;Acc:MGI:1920336]	protein_coding
ENSMUSG00000003436	203.607	0.513896	0.191431	0.000679012	0.00857391	0.00077244	13389	Dll3	delta like canonical Notch ligand 3 [Source:MGI Symbol;Acc:MGI:1096877]	protein_coding
ENSMUSG00000063281	442.86	-0.329863	0.108404	0.000679269	0.00857391	0.000214244	22694	Zfp35	zinc finger protein 35 [Source:MGI Symbol;Acc:MGI:99179]	protein_coding
ENSMUSG00000006720	81.1184	-0.44677	0.155761	0.000676997	0.00855624	0.000409556	193452	Zfp184	zinc finger protein 184 (Kruppel-like) [Source:MGI Symbol;Acc:MGI:1922244]	protein_coding
ENSMUSG00000027748	344.083	-0.562478	0.20471	0.000673289	0.00851487	0.000652583	22066	Trpc4	transient receptor potential cation channel, subfamily C, member 4 [Source:MGI Symbol;Acc:MGI:109525]	protein_coding
ENSMUSG00000021986	1356.12	-0.369644	0.123396	0.000672365	0.00850867	0.000258632	72125	Amer2	APC membrane recruitment 2 [Source:MGI Symbol;Acc:MGI:1919375]	protein_coding
ENSMUSG00000039428	1191.6	-0.302352	0.0979718	0.000672002	0.00850867	0.000180643	72759	Tmem135	transmembrane protein 135 [Source:MGI Symbol;Acc:MGI:1920009]	protein_coding
ENSMUSG00000028557	2766.98	-0.264245	0.0836308	0.000670021	0.00848996	0.000137352	29864	Rnf11	ring finger protein 11 [Source:MGI Symbol;Acc:MGI:1352759]	protein_coding
ENSMUSG00000040616	50.639	-0.548499	0.202393	0.000669812	0.00848996	0.000724275	214359	Tmem51	transmembrane protein 51 [Source:MGI Symbol;Acc:MGI:2384874]	protein_coding
ENSMUSG00000046719	100.018	-0.769997	0.298482	0.000667741	0.00847202	0.00105681	104079	Nxph3	neurexophilin 3 [Source:MGI Symbol;Acc:MGI:1336188]	protein_coding
ENSMUSG00000028906	1349.38	-0.254112	0.0788003	0.000664549	0.00843934	0.000106545	269587	Epb41	erythrocyte membrane protein band 4.1 [Source:MGI Symbol;Acc:MGI:95401]	protein_coding
ENSMUSG00000068748	12933.6	-0.435823	0.150379	0.000664735	0.00843934	0.000368918	19283	Ptprz1	protein tyrosine phosphatase, receptor type Z, polypeptide 1 [Source:MGI Symbol;Acc:MGI:97816]	protein_coding
ENSMUSG00000014763	1224.94	-0.301973	0.0966643	0.00066336	0.0084328	0.00015397	67544	Fam120b	family with sequence similarity 120, member B [Source:MGI Symbol;Acc:MGI:1914794]	protein_coding
ENSMUSG00000019726	560.918	-0.561752	0.202682	0.00066142	0.00841417	0.000590477	17101	Lyst	lysosomal trafficking regulator [Source:MGI Symbol;Acc:MGI:107448]	protein_coding
ENSMUSG00000062157	4.04439	2.42353	0.94315	0.000661466	0.00841417	0.00109338	242700	Ifnlr1	interferon lambda receptor 1 [Source:MGI Symbol;Acc:MGI:2429859]	protein_coding
ENSMUSG00000032279	3497.18	-0.257731	0.0810811	0.000659078	0.00839469	0.000129818	67834	Idh3a	isocitrate dehydrogenase 3 (NAD+) alpha [Source:MGI Symbol;Acc:MGI:1915084]	protein_coding
ENSMUSG00000095325	164.677	-0.417822	0.141837	0.000658339	0.00839072	0.000305782	240066	Zfp870	zinc finger protein 870 [Source:MGI Symbol;Acc:MGI:3029586]	protein_coding
ENSMUSG00000000489	355.582	0.408313	0.140264	0.000656659	0.00838198	0.000354927	18591	Pdgfb	platelet derived growth factor, B polypeptide [Source:MGI Symbol;Acc:MGI:97528]	protein_coding
ENSMUSG00000020333	1998.75	-0.258434	0.083962	0.000657226	0.00838198	0.00018784	216739	Acsl6	acyl-CoA synthetase long-chain family member 6 [Source:MGI Symbol;Acc:MGI:894291]	protein_coding
ENSMUSG00000052144	1312.62	-0.394231	0.134693	0.000656979	0.00838198	0.00033301	232314	Ppp4r2	protein phosphatase 4, regulatory subunit 2 [Source:MGI Symbol;Acc:MGI:3027896]	protein_coding
ENSMUSG00000061295	3.16659	4.99108	2.75957	0.000656257	0.00838198	0.00901596	258466	Olfr1261	olfactory receptor 1261 [Source:MGI Symbol;Acc:MGI:3031095]	protein_coding
ENSMUSG00000034793	538.685	0.356328	0.119077	0.000654682	0.00837131	0.000264758	68401	G6pc3	glucose 6 phosphatase, catalytic, 3 [Source:MGI Symbol;Acc:MGI:1915651]	protein_coding
ENSMUSG00000042650	1087.83	0.369721	0.123305	0.000650795	0.00832704	0.00025513	268420	Alkbh5	alkB homolog 5, RNA demethylase [Source:MGI Symbol;Acc:MGI:2144489]	protein_coding
ENSMUSG00000042109	2898.42	-0.406898	0.137417	0.000650003	0.00832233	0.000292257	105859	Csdc2	cold shock domain containing C2, RNA binding [Source:MGI Symbol;Acc:MGI:2146027]	protein_coding
ENSMUSG00000035513	737.153	-0.561195	0.203183	0.00064951	0.00832145	0.000613317	171171	Ntng2	netrin G2 [Source:MGI Symbol;Acc:MGI:2159341]	protein_coding
ENSMUSG00000008668	2401.28	0.527037	0.193623	0.000648424	0.00831296	0.000708375	20084	Rps18	ribosomal protein S18 [Source:MGI Symbol;Acc:MGI:98146]	protein_coding
ENSMUSG00000081494	8.25753	1.32289	0.540222	0.000646939	0.00829935	0.0015946	667048	Gm14130	predicted gene 14130 [Source:MGI Symbol;Acc:MGI:3652217]	processed_pseudogene
ENSMUSG00000022351	5275.15	0.242751	0.0762169	0.000645835	0.00829062	0.00012702	20775	Sqle	squalene epoxidase [Source:MGI Symbol;Acc:MGI:109296]	protein_coding
ENSMUSG00000061288	1145.35	-0.287458	0.0927002	0.000636108	0.0081711	0.000170072	330177	Taok3	TAO kinase 3 [Source:MGI Symbol;Acc:MGI:3041177]	protein_coding
ENSMUSG00000043602	141.886	-0.364169	0.120669	0.000635039	0.00816271	0.00023466	193043	Zfp3	zinc finger protein 3 [Source:MGI Symbol;Acc:MGI:99177]	protein_coding
ENSMUSG00000070644	99.33	0.483902	0.171765	0.000634541	0.00816165	0.00048816	214253	Etnk2	ethanolamine kinase 2 [Source:MGI Symbol;Acc:MGI:2443760]	protein_coding
ENSMUSG00000024647	225.776	-0.415838	0.140736	0.000633133	0.00814888	0.000299924	12405	Cbln2	cerebellin 2 precursor protein [Source:MGI Symbol;Acc:MGI:88282]	protein_coding
ENSMUSG00000016763	850.055	-0.393257	0.131324	0.000629725	0.00811035	0.000263879	64706	Scube1	signal peptide, CUB domain, EGF-like 1 [Source:MGI Symbol;Acc:MGI:1890616]	protein_coding
ENSMUSG00000055809	32.4182	1.03415	0.423164	0.000627642	0.00808883	0.00161111	436022	Dnaaf3	dynein, axonemal assembly factor 3 [Source:MGI Symbol;Acc:MGI:3588207]	protein_coding
ENSMUSG00000058897	554.264	-0.848387	0.345808	0.000620372	0.00800039	0.00157009	77018	Col25a1	collagen, type XXV, alpha 1 [Source:MGI Symbol;Acc:MGI:1924268]	protein_coding
ENSMUSG00000027955	146.825	-0.673383	0.251567	0.000619173	0.00799018	0.000788023	68659	Gask1b	golgi associated kinase 1B [Source:MGI Symbol;Acc:MGI:1915909]	protein_coding
ENSMUSG00000022951	1027.1	0.219475	0.0676954	0.000616766	0.00796436	9.97184e-05	54720	Rcan1	regulator of calcineurin 1 [Source:MGI Symbol;Acc:MGI:1890564]	protein_coding
ENSMUSG00000041449	186.768	1.24907	0.863733	0.000615696	0.00795578	0.0213149	NA	Serpina3h	serine (or cysteine) peptidase inhibitor, clade A, member 3H [Source:MGI Symbol;Acc:MGI:2182839]	transcribed_unprocessed_pseudogene
ENSMUSG00000073490	4.37052	3.83596	1.82377	0.000611511	0.00790691	0.00437658	226691	Ifi207	interferon activated gene 207 [Source:MGI Symbol;Acc:MGI:2138302]	protein_coding
ENSMUSG00000027848	72.7462	-0.719528	0.284373	0.000607009	0.00785387	0.00122787	99543	Olfml3	olfactomedin-like 3 [Source:MGI Symbol;Acc:MGI:1914877]	protein_coding
ENSMUSG00000032089	9.75212	2.24407	1.0249	0.000604925	0.00783208	0.00330983	16154	Il10ra	interleukin 10 receptor, alpha [Source:MGI Symbol;Acc:MGI:96538]	protein_coding
ENSMUSG00000038213	41.1161	0.644615	0.242884	0.000604535	0.00783208	0.000845441	213233	Tapbpl	TAP binding protein-like [Source:MGI Symbol;Acc:MGI:2384853]	protein_coding
ENSMUSG00000053291	855.875	0.429951	0.148923	0.00060231	0.00780853	0.000384389	19342	Rab4b	RAB4B, member RAS oncogene family [Source:MGI Symbol;Acc:MGI:105071]	protein_coding
ENSMUSG00000054717	805.613	0.480043	0.169489	0.000600675	0.00779249	0.000463704	97165	Hmgb2	high mobility group box 2 [Source:MGI Symbol;Acc:MGI:96157]	protein_coding
ENSMUSG00000019880	218.808	0.534723	0.200132	0.000600241	0.00779201	0.000802021	72780	Rspo3	R-spondin 3 [Source:MGI Symbol;Acc:MGI:1920030]	protein_coding
ENSMUSG00000087064	6.02099	2.2748	0.915761	0.00059959	0.00778872	0.00141647	NA	Sap30bpos	SAP30 binding protein, opposite strand [Source:MGI Symbol;Acc:MGI:3650575]	antisense
ENSMUSG00000087107	4.07082	0.0738043	0.237311	0.000597182	0.00776258	0.162203	100043636	AI662270	expressed sequence AI662270 [Source:MGI Symbol;Acc:MGI:2144254]	processed_transcript
ENSMUSG00000066487	68.0827	0.636571	0.237593	0.000596746	0.00776206	0.000782811	544872	Gm5786	predicted pseudogene 5786 [Source:MGI Symbol;Acc:MGI:3645003]	processed_pseudogene
ENSMUSG00000029613	1241.39	-0.270206	0.0848317	0.000591776	0.00770252	0.00012647	15467	Eif2ak1	eukaryotic translation initiation factor 2 alpha kinase 1 [Source:MGI Symbol;Acc:MGI:1353448]	protein_coding
ENSMUSG00000009741	1136.44	-0.317155	0.102408	0.000590352	0.00768908	0.00017216	22221	Ubp1	upstream binding protein 1 [Source:MGI Symbol;Acc:MGI:104889]	protein_coding
ENSMUSG00000045903	172.093	0.495047	0.173727	0.0005888	0.00767396	0.000432396	225872	Npas4	neuronal PAS domain protein 4 [Source:MGI Symbol;Acc:MGI:2664186]	protein_coding
ENSMUSG00000054013	1537.88	0.359223	0.119237	0.000587516	0.00766232	0.000240588	104885	Tmem179	transmembrane protein 179 [Source:MGI Symbol;Acc:MGI:2144891]	protein_coding
ENSMUSG00000079491	48.5293	0.571847	0.208264	0.000586668	0.00765635	0.000657012	15024	H2-T10	histocompatibility 2, T region locus 10 [Source:MGI Symbol;Acc:MGI:95942]	polymorphic_pseudogene
ENSMUSG00000030093	452.165	-0.303107	0.0965612	0.00058458	0.00763418	0.000148207	22421	Wnt7a	wingless-type MMTV integration site family, member 7A [Source:MGI Symbol;Acc:MGI:98961]	protein_coding
ENSMUSG00000022544	76.2921	0.620756	0.234435	0.000584149	0.00763363	0.000867469	70511	Eef2kmt	eukaryotic elongation factor 2 lysine methyltransferase [Source:MGI Symbol;Acc:MGI:1917761]	protein_coding
ENSMUSG00000032322	30.5937	0.968127	0.408244	0.000583227	0.00762666	0.00192532	19200	Pstpip1	proline-serine-threonine phosphatase-interacting protein 1 [Source:MGI Symbol;Acc:MGI:1321396]	protein_coding
ENSMUSG00000026177	8.15801	2.09262	0.906283	0.000582713	0.00762502	0.00240057	18173	Slc11a1	solute carrier family 11 (proton-coupled divalent metal ion transporters), member 1 [Source:MGI Symbol;Acc:MGI:1345275]	protein_coding
ENSMUSG00000035370	53.6375	0.787927	0.305736	0.000582286	0.00762502	0.00107391	NA	Gm49322	predicted gene, 49322 [Source:MGI Symbol;Acc:MGI:6121503]	protein_coding
ENSMUSG00000050730	206.89	-0.521041	0.182846	0.000582527	0.00762502	0.000429943	71544	Arhgap42	Rho GTPase activating protein 42 [Source:MGI Symbol;Acc:MGI:1918794]	protein_coding
ENSMUSG00000000957	694.736	-0.291168	0.0928125	0.00058049	0.00762231	0.000149458	17387	Mmp14	matrix metallopeptidase 14 (membrane-inserted) [Source:MGI Symbol;Acc:MGI:101900]	protein_coding
ENSMUSG00000028766	85.2142	-0.61853	0.225097	0.000579982	0.00762231	0.00065111	11647	Alpl	alkaline phosphatase, liver/bone/kidney [Source:MGI Symbol;Acc:MGI:87983]	protein_coding
ENSMUSG00000041936	4614.22	0.339349	0.112932	0.000581305	0.00762231	0.000250799	11603	Agrn	agrin [Source:MGI Symbol;Acc:MGI:87961]	protein_coding
ENSMUSG00000059775	178.849	0.587544	0.21753	0.000581339	0.00762231	0.000740529	100042812	Rps26-ps1	ribosomal protein S26, pseudogene 1 [Source:MGI Symbol;Acc:MGI:3704322]	transcribed_processed_pseudogene
ENSMUSG00000073802	195.632	0.804452	0.369007	0.00058129	0.00762231	0.00341068	12579	Cdkn2b	cyclin dependent kinase inhibitor 2B [Source:MGI Symbol;Acc:MGI:104737]	protein_coding
ENSMUSG00000071398	58.3052	1.21672	0.52032	0.000578275	0.00760755	0.00215716	73667	2410004P03Rik	RIKEN cDNA 2410004P03 gene [Source:MGI Symbol;Acc:MGI:1920917]	protein_coding
ENSMUSG00000043881	909.27	-0.340472	0.1104	0.000577693	0.00760499	0.000183506	211255	Kbtbd7	kelch repeat and BTB (POZ) domain containing 7 [Source:MGI Symbol;Acc:MGI:2685141]	protein_coding
ENSMUSG00000057969	68.8481	0.990796	0.431223	0.000577245	0.00760421	0.00246499	20347	Sema3b	sema domain, immunoglobulin domain (Ig), short basic domain, secreted, (semaphorin) 3B [Source:MGI Symbol;Acc:MGI:107561]	protein_coding
ENSMUSG00000024548	1279.5	-0.419836	0.14103	0.00057429	0.00757037	0.000277272	240427	Setbp1	SET binding protein 1 [Source:MGI Symbol;Acc:MGI:1933199]	protein_coding
ENSMUSG00000014444	291.112	0.570673	0.217123	0.000571375	0.007537	0.000923982	234839	Piezo1	piezo-type mechanosensitive ion channel component 1 [Source:MGI Symbol;Acc:MGI:3603204]	protein_coding
ENSMUSG00000040797	1196.83	-0.523673	0.183909	0.000568302	0.00750151	0.000434857	243621	Iqsec3	IQ motif and Sec7 domain 3 [Source:MGI Symbol;Acc:MGI:2677208]	protein_coding
ENSMUSG00000032174	1928.42	0.454203	0.158149	0.000567783	0.0074997	0.000403729	15898	Icam5	intercellular adhesion molecule 5, telencephalin [Source:MGI Symbol;Acc:MGI:109430]	protein_coding
ENSMUSG00000024308	587.239	0.394143	0.132253	0.000566039	0.00748171	0.000275447	21356	Tapbp	TAP binding protein [Source:MGI Symbol;Acc:MGI:1201689]	protein_coding
ENSMUSG00000031422	6022.04	-0.22891	0.070219	0.000564872	0.00747131	9.27127e-05	56397	Morf4l2	mortality factor 4 like 2 [Source:MGI Symbol;Acc:MGI:1927167]	protein_coding
ENSMUSG00000048031	23.0324	1.35775	0.793604	0.000564267	0.00746835	0.0114718	329693	Fcrl5	Fc receptor-like 5 [Source:MGI Symbol;Acc:MGI:3053558]	protein_coding
ENSMUSG00000019899	328.763	-0.561234	0.201837	0.000556944	0.00737992	0.000565178	16773	Lama2	laminin, alpha 2 [Source:MGI Symbol;Acc:MGI:99912]	protein_coding
ENSMUSG00000040998	713.738	0.380679	0.129065	0.000557209	0.00737992	0.000303801	114249	Npnt	nephronectin [Source:MGI Symbol;Acc:MGI:2148811]	protein_coding
ENSMUSG00000025355	58.6132	0.983705	0.478641	0.000554617	0.00735552	0.00503183	58223	Mmp19	matrix metallopeptidase 19 [Source:MGI Symbol;Acc:MGI:1927899]	protein_coding
ENSMUSG00000044522	9.91443	-1.9061	1.0193	0.000553454	0.00734507	0.00793959	100503044	A730020M07Rik	RIKEN cDNA A730020M07 gene [Source:MGI Symbol;Acc:MGI:2442643]	lincRNA
ENSMUSG00000021577	4268.46	-0.276709	0.0866926	0.000551618	0.00733186	0.000123177	66945	Sdha	succinate dehydrogenase complex, subunit A, flavoprotein (Fp) [Source:MGI Symbol;Acc:MGI:1914195]	protein_coding
ENSMUSG00000035575	864.495	-0.475142	0.165123	0.000552086	0.00733186	0.000396829	216987	Utp6	UTP6 small subunit processome component [Source:MGI Symbol;Acc:MGI:2445193]	protein_coding
ENSMUSG00000075391	262.053	-0.298302	0.0945229	0.000551811	0.00733186	0.000140324	654354	Glo1-ps	glyoxalase 1, pseudogene [Source:MGI Symbol;Acc:MGI:3649615]	processed_pseudogene
ENSMUSG00000041688	582.142	-0.531936	0.185902	0.00055063	0.00732741	0.000417848	27494	Amot	angiomotin [Source:MGI Symbol;Acc:MGI:108440]	protein_coding
ENSMUSG00000019297	530.803	0.502539	0.180806	0.000549192	0.00731324	0.000569375	67842	Nop9	NOP9 nucleolar protein [Source:MGI Symbol;Acc:MGI:1915092]	protein_coding
ENSMUSG00000025375	3356.96	0.38685	0.129578	0.000548623	0.00731063	0.000271838	11302	Aatk	apoptosis-associated tyrosine kinase [Source:MGI Symbol;Acc:MGI:1197518]	protein_coding
ENSMUSG00000055675	1645.88	0.423956	0.143167	0.000548331	0.00731063	0.000291305	74901	Kbtbd11	kelch repeat and BTB (POZ) domain containing 11 [Source:MGI Symbol;Acc:MGI:1922151]	protein_coding
ENSMUSG00000029134	39.7859	0.821201	0.338779	0.000546923	0.00729788	0.00167944	665270	Plb1	phospholipase B1 [Source:MGI Symbol;Acc:MGI:1922406]	protein_coding
ENSMUSG00000010362	41.2459	0.749015	0.289436	0.000545733	0.00728697	0.00102493	66599	Rdm1	RAD52 motif 1 [Source:MGI Symbol;Acc:MGI:1913849]	protein_coding
ENSMUSG00000022494	1583.31	-0.405563	0.134323	0.000539934	0.00721444	0.000232983	72555	Shisa9	shisa family member 9 [Source:MGI Symbol;Acc:MGI:1919805]	protein_coding
ENSMUSG00000040432	12.5345	1.61126	1.00576	0.00053968	0.00721444	0.0151189	57260	Ltb4r2	leukotriene B4 receptor 2 [Source:MGI Symbol;Acc:MGI:1888501]	protein_coding
ENSMUSG00000092536	43.2888	0.83634	0.343524	0.000539158	0.0072139	0.00163352	NA	Gm20501	predicted gene 20501 [Source:MGI Symbol;Acc:MGI:5141966]	bidirectional_promoter_lncRNA
ENSMUSG00000040170	4.70952	-2.02629	0.854305	0.000535708	0.00717264	0.00191886	55990	Fmo2	flavin containing monooxygenase 2 [Source:MGI Symbol;Acc:MGI:1916776]	protein_coding
ENSMUSG00000037014	90.2796	0.648448	0.241777	0.000534463	0.00716085	0.000775884	20608	Sstr4	somatostatin receptor 4 [Source:MGI Symbol;Acc:MGI:105372]	protein_coding
ENSMUSG00000049112	144.651	0.550977	0.203603	0.000534405	0.00716085	0.000733979	18430	Oxtr	oxytocin receptor [Source:MGI Symbol;Acc:MGI:109147]	protein_coding
ENSMUSG00000000202	158.869	-0.519321	0.185435	0.000532719	0.00714726	0.000524017	72014	Btbd17	BTB (POZ) domain containing 17 [Source:MGI Symbol;Acc:MGI:1919264]	protein_coding
ENSMUSG00000002997	3176.53	-0.397991	0.13089	0.000530826	0.00712877	0.000217408	19088	Prkar2b	protein kinase, cAMP dependent regulatory, type II beta [Source:MGI Symbol;Acc:MGI:97760]	protein_coding
ENSMUSG00000046215	332.349	0.628304	0.244717	0.000530978	0.00712877	0.00109993	104582	Rprml	reprimo-like [Source:MGI Symbol;Acc:MGI:2144486]	protein_coding
ENSMUSG00000082016	162.384	0.628269	0.230258	0.000530003	0.00712544	0.000699181	NA	Pgam1-ps2	phosphoglycerate mutase 1, pseudogene 2 [Source:MGI Symbol;Acc:MGI:3645709]	processed_pseudogene
ENSMUSG00000033355	24.0196	1.32557	0.661784	0.000528944	0.00711632	0.00577124	67775	Rtp4	receptor transporter protein 4 [Source:MGI Symbol;Acc:MGI:1915025]	protein_coding
ENSMUSG00000040188	440.675	0.359478	0.118211	0.000528962	0.00711632	0.000216617	24044	Scamp2	secretory carrier membrane protein 2 [Source:MGI Symbol;Acc:MGI:1346518]	protein_coding
ENSMUSG00000031438	136.703	-0.632378	0.227432	0.000527929	0.00711218	0.000567974	66889	Rnf128	ring finger protein 128 [Source:MGI Symbol;Acc:MGI:1914139]	protein_coding
ENSMUSG00000019945	5.9213	1.77616	0.689093	0.000524926	0.00707685	0.00107177	73287	Cabcoco1	ciliary associated calcium binding coiled-coil 1 [Source:MGI Symbol;Acc:MGI:1920537]	protein_coding
ENSMUSG00000034930	416.912	0.501494	0.180216	0.000524946	0.00707685	0.000558181	20166	Rtkn	rhotekin [Source:MGI Symbol;Acc:MGI:107371]	protein_coding
ENSMUSG00000020897	119.219	0.508477	0.180135	0.000523723	0.00707313	0.000481667	20877	Aurkb	aurora kinase B [Source:MGI Symbol;Acc:MGI:107168]	protein_coding
ENSMUSG00000087095	32.1679	-0.73878	0.272438	0.000523949	0.00707313	0.000719456	329078	Emx2os	Emx2 opposite strand/antisense transcript (non-protein coding) [Source:MGI Symbol;Acc:MGI:3052329]	antisense
ENSMUSG00000046491	15.1882	-1.14801	0.459318	0.000522392	0.00706183	0.00134742	69183	C1qtnf2	C1q and tumor necrosis factor related protein 2 [Source:MGI Symbol;Acc:MGI:1916433]	protein_coding
ENSMUSG00000024608	4094.21	0.562164	0.204235	0.000521627	0.00706067	0.000639365	20044	Rps14	ribosomal protein S14 [Source:MGI Symbol;Acc:MGI:98107]	protein_coding
ENSMUSG00000043531	801.709	0.467128	0.166582	0.000521946	0.00706067	0.000511913	58178	Sorcs1	sortilin-related VPS10 domain containing receptor 1 [Source:MGI Symbol;Acc:MGI:1929666]	protein_coding
ENSMUSG00000040270	542.371	-0.507437	0.175583	0.00051727	0.00700707	0.00037992	12014	Bach2	BTB and CNC homology, basic leucine zipper transcription factor 2 [Source:MGI Symbol;Acc:MGI:894679]	protein_coding
ENSMUSG00000109868	11.8	1.32986	0.528678	0.000516622	0.00700314	0.00128298	NA	Gm39244	predicted gene, 39244 [Source:MGI Symbol;Acc:MGI:5622129]	lincRNA
ENSMUSG00000043557	1412.1	-0.490527	0.169735	0.000512967	0.0069584	0.000381032	74762	Mdga1	MAM domain containing glycosylphosphatidylinositol anchor 1 [Source:MGI Symbol;Acc:MGI:1922012]	protein_coding
ENSMUSG00000048040	1543.7	-0.45006	0.151335	0.000509894	0.0069215	0.000280948	76976	Arxes2	adipocyte-related X-chromosome expressed sequence 2 [Source:MGI Symbol;Acc:MGI:1924226]	protein_coding
ENSMUSG00000060257	205.627	-0.43161	0.14438	0.000509728	0.0069215	0.000268287	545474	Scrt2	scratch family zinc finger 2 [Source:MGI Symbol;Acc:MGI:2139287]	protein_coding
ENSMUSG00000024076	279.316	0.556138	0.198371	0.000508445	0.0069114	0.000514601	74199	Vit	vitrin [Source:MGI Symbol;Acc:MGI:1921449]	protein_coding
ENSMUSG00000066877	566.176	-0.26994	0.0833767	0.000505653	0.00687821	0.000102123	17974	Nck2	non-catalytic region of tyrosine kinase adaptor protein 2 [Source:MGI Symbol;Acc:MGI:1306821]	protein_coding
ENSMUSG00000039865	7.91356	1.92084	0.967602	0.000504992	0.00687612	0.00600881	213603	Slc44a3	solute carrier family 44, member 3 [Source:MGI Symbol;Acc:MGI:2384860]	protein_coding
ENSMUSG00000048794	48.0793	0.796575	0.304683	0.000505149	0.00687612	0.00095512	243538	Cfap100	cilia and flagella associated protein 100 [Source:MGI Symbol;Acc:MGI:2141635]	protein_coding
ENSMUSG00000029994	75.4493	0.808491	0.325682	0.000495581	0.00675527	0.00142935	11746	Anxa4	annexin A4 [Source:MGI Symbol;Acc:MGI:88030]	protein_coding
ENSMUSG00000037225	162.058	0.959373	0.44373	0.000492751	0.00672135	0.00355906	14173	Fgf2	fibroblast growth factor 2 [Source:MGI Symbol;Acc:MGI:95516]	protein_coding
ENSMUSG00000035273	12.6076	1.91413	0.824368	0.000491991	0.00671566	0.00232409	15442	Hpse	heparanase [Source:MGI Symbol;Acc:MGI:1343124]	protein_coding
ENSMUSG00000027184	7058.18	-0.311725	0.0989737	0.000488574	0.00667366	0.000144528	53872	Caprin1	cell cycle associated protein 1 [Source:MGI Symbol;Acc:MGI:1858234]	protein_coding
ENSMUSG00000029875	784.59	0.475144	0.164512	0.000487847	0.00666838	0.000383268	239650	Ccdc184	coiled-coil domain containing 184 [Source:MGI Symbol;Acc:MGI:2146066]	protein_coding
ENSMUSG00000026939	85.0192	0.56688	0.203618	0.000486021	0.00664804	0.000556783	51875	Tmem141	transmembrane protein 141 [Source:MGI Symbol;Acc:MGI:1098773]	protein_coding
ENSMUSG00000070407	56.8121	0.835076	0.353911	0.00048184	0.00659545	0.00201006	54710	Hs3st3b1	heparan sulfate (glucosamine) 3-O-sulfotransferase 3B1 [Source:MGI Symbol;Acc:MGI:1333853]	protein_coding
ENSMUSG00000022425	1220.62	0.577382	0.221957	0.00048061	0.00658322	0.000991542	18606	Enpp2	ectonucleotide pyrophosphatase/phosphodiesterase 2 [Source:MGI Symbol;Acc:MGI:1321390]	protein_coding
ENSMUSG00000023994	902.391	-0.429292	0.142432	0.00047965	0.00657465	0.000237197	18044	Nfya	nuclear transcription factor-Y alpha [Source:MGI Symbol;Acc:MGI:97316]	protein_coding
ENSMUSG00000055850	1189.78	0.340156	0.110457	0.000477213	0.00654582	0.000186393	66510	Rnf181	ring finger protein 181 [Source:MGI Symbol;Acc:MGI:1913760]	protein_coding
ENSMUSG00000070867	46.1167	-0.718394	0.266661	0.000476843	0.00654532	0.000752187	666048	Trabd2b	TraB domain containing 2B [Source:MGI Symbol;Acc:MGI:3650152]	protein_coding
ENSMUSG00000028173	984.435	-0.782089	0.297341	0.000474983	0.00652436	0.000920147	68151	Wls	wntless WNT ligand secretion mediator [Source:MGI Symbol;Acc:MGI:1915401]	protein_coding
ENSMUSG00000027840	21.8841	0.83897	0.321687	0.000473638	0.00651045	0.000969186	22414	Wnt2b	wingless-type MMTV integration site family, member 2B [Source:MGI Symbol;Acc:MGI:1261834]	protein_coding
ENSMUSG00000020415	90.2158	0.509068	0.177067	0.000473088	0.00650745	0.000402568	30939	Pttg1	pituitary tumor-transforming gene 1 [Source:MGI Symbol;Acc:MGI:1353578]	protein_coding
ENSMUSG00000060063	6.09859	3.1035	1.30625	0.000473075	0.00650745	0.00188669	11690	Alox5ap	arachidonate 5-lipoxygenase activating protein [Source:MGI Symbol;Acc:MGI:107505]	protein_coding
ENSMUSG00000029003	300.732	0.451639	0.152024	0.000467468	0.00643917	0.000284649	71890	Mad2l2	MAD2 mitotic arrest deficient-like 2 [Source:MGI Symbol;Acc:MGI:1919140]	protein_coding
ENSMUSG00000034522	186.203	0.680227	0.249162	0.000467331	0.00643917	0.00069613	380912	Zfp395	zinc finger protein 395 [Source:MGI Symbol;Acc:MGI:2682318]	protein_coding
ENSMUSG00000105452	35.188	0.81462	0.306162	0.000467178	0.00643917	0.000823598	NA	Gm5276	predicted gene 5276 [Source:MGI Symbol;Acc:MGI:3646382]	processed_pseudogene
ENSMUSG00000020828	399.303	0.54831	0.198546	0.000466371	0.00643762	0.000614758	18806	Pld2	phospholipase D2 [Source:MGI Symbol;Acc:MGI:892877]	protein_coding
ENSMUSG00000053111	89.0225	0.561272	0.195214	0.000462952	0.00639493	0.000401419	66930	Fank1	fibronectin type 3 and ankyrin repeat domains 1 [Source:MGI Symbol;Acc:MGI:1914180]	protein_coding
ENSMUSG00000018398	2379.66	0.184788	0.0543356	0.000461646	0.00638138	5.67522e-05	20362	Septin8	septin 8 [Source:MGI Symbol;Acc:MGI:894310]	protein_coding
ENSMUSG00000053093	176.607	-0.605482	0.214237	0.000460445	0.00636927	0.000473944	140781	Myh7	myosin, heavy polypeptide 7, cardiac muscle, beta [Source:MGI Symbol;Acc:MGI:2155600]	protein_coding
ENSMUSG00000024376	357.17	-0.518701	0.17731	0.000458274	0.00634506	0.000335067	13824	Epb41l4a	erythrocyte membrane protein band 4.1 like 4a [Source:MGI Symbol;Acc:MGI:103007]	protein_coding
ENSMUSG00000058254	9375.17	-0.331468	0.103703	0.000458371	0.00634506	0.00012156	21912	Tspan7	tetraspanin 7 [Source:MGI Symbol;Acc:MGI:1298407]	protein_coding
ENSMUSG00000075302	17.5811	1.40541	0.569015	0.000457594	0.00634325	0.00147908	66748	Erich2	glutamate rich 2 [Source:MGI Symbol;Acc:MGI:1913998]	protein_coding
ENSMUSG00000038274	2889.84	0.559184	0.199467	0.000456939	0.00633866	0.000515945	14109	Fau	Finkel-Biskis-Reilly murine sarcoma virus (FBR-MuSV) ubiquitously expressed (fox derived) [Source:MGI Symbol;Acc:MGI:102547]	protein_coding
ENSMUSG00000039452	78.1116	0.549606	0.19513	0.00045418	0.00630484	0.000490779	382083	Snx22	sorting nexin 22 [Source:MGI Symbol;Acc:MGI:2685966]	protein_coding
ENSMUSG00000022668	557.74	-0.259519	0.0790327	0.000450533	0.00625865	8.55908e-05	66067	Gtpbp8	GTP-binding protein 8 (putative) [Source:MGI Symbol;Acc:MGI:1913317]	protein_coding
ENSMUSG00000028391	95.9972	0.627351	0.225619	0.000449069	0.00624273	0.000566577	71354	Wdr31	WD repeat domain 31 [Source:MGI Symbol;Acc:MGI:1918604]	protein_coding
ENSMUSG00000064147	8.80205	1.82474	0.720204	0.000435704	0.00606123	0.0012067	442827	Rab44	RAB44, member RAS oncogene family [Source:MGI Symbol;Acc:MGI:3045302]	protein_coding
ENSMUSG00000063430	704.521	0.378481	0.124103	0.000435049	0.00605641	0.000209537	320916	Wscd2	WSC domain containing 2 [Source:MGI Symbol;Acc:MGI:2445030]	protein_coding
ENSMUSG00000021647	50.3269	0.777889	0.284598	0.000432955	0.00603154	0.000685518	27220	Cartpt	CART prepropeptide [Source:MGI Symbol;Acc:MGI:1351330]	protein_coding
ENSMUSG00000020917	7774.97	0.400542	0.130751	0.000431578	0.00601663	0.000199609	104112	Acly	ATP citrate lyase [Source:MGI Symbol;Acc:MGI:103251]	protein_coding
ENSMUSG00000004661	55.3104	-0.539854	0.185024	0.000431213	0.00601582	0.000343386	56380	Arid3b	AT rich interactive domain 3B (BRIGHT-like) [Source:MGI Symbol;Acc:MGI:1930768]	protein_coding
ENSMUSG00000078572	116.042	0.760601	0.282739	0.000430665	0.00601245	0.000763969	208501	Ndufaf8	NADH:ubiquinone oxidoreductase complex assembly factor 8 [Source:MGI Symbol;Acc:MGI:1913676]	protein_coding
ENSMUSG00000055980	642.558	-0.484521	0.161523	0.000425645	0.0059466	0.000254257	16367	Irs1	insulin receptor substrate 1 [Source:MGI Symbol;Acc:MGI:99454]	protein_coding
ENSMUSG00000041362	2363.47	-0.320582	0.0987727	0.000423469	0.00592042	9.87626e-05	71653	Shtn1	shootin 1 [Source:MGI Symbol;Acc:MGI:1918903]	protein_coding
ENSMUSG00000029810	971.949	0.684711	0.273764	0.000420685	0.00588569	0.0013374	65963	Tmem176b	transmembrane protein 176B [Source:MGI Symbol;Acc:MGI:1916348]	protein_coding
ENSMUSG00000027316	374.789	0.414801	0.136498	0.000419789	0.00587734	0.000218203	14588	Gfra4	glial cell line derived neurotrophic factor family receptor alpha 4 [Source:MGI Symbol;Acc:MGI:1341873]	protein_coding
ENSMUSG00000027765	134.796	-0.856536	0.323091	0.000419554	0.00587734	0.000858268	18441	P2ry1	purinergic receptor P2Y, G-protein coupled 1 [Source:MGI Symbol;Acc:MGI:105049]	protein_coding
ENSMUSG00000037010	186.357	0.710765	0.259982	0.000419788	0.00587734	0.000680968	30878	Apln	apelin [Source:MGI Symbol;Acc:MGI:1353624]	protein_coding
ENSMUSG00000018501	3707.93	-0.391521	0.127235	0.000418099	0.00586625	0.000188567	20185	Ncor1	nuclear receptor co-repressor 1 [Source:MGI Symbol;Acc:MGI:1349717]	protein_coding
ENSMUSG00000024769	116.898	-0.820122	0.302776	0.000417631	0.00586388	0.000725889	240505	Cdc42bpg	CDC42 binding protein kinase gamma (DMPK-like) [Source:MGI Symbol;Acc:MGI:2652845]	protein_coding
ENSMUSG00000031253	15.817	-1.73269	0.814953	0.000416247	0.00584863	0.00401599	68792	Srpx2	sushi-repeat-containing protein, X-linked 2 [Source:MGI Symbol;Acc:MGI:1916042]	protein_coding
ENSMUSG00000033059	4376.52	-0.241507	0.0725832	0.000416218	0.00584863	7.39981e-05	110078	Pygb	brain glycogen phosphorylase [Source:MGI Symbol;Acc:MGI:97828]	protein_coding
ENSMUSG00000032096	2889.97	-0.294541	0.0908122	0.000415381	0.00584484	9.92396e-05	213827	Arcn1	archain 1 [Source:MGI Symbol;Acc:MGI:2387591]	protein_coding
ENSMUSG00000070509	1862.63	-0.334693	0.108069	0.000414783	0.00584061	0.000171464	244058	Rgma	repulsive guidance molecule family member A [Source:MGI Symbol;Acc:MGI:2679262]	protein_coding
ENSMUSG00000047344	105.318	-0.732159	0.261921	0.000411824	0.00580312	0.000534824	236285	Lancl3	LanC lantibiotic synthetase component C-like 3 (bacterial) [Source:MGI Symbol;Acc:MGI:2443335]	protein_coding
ENSMUSG00000040025	894.988	-0.268071	0.0813339	0.00041102	0.00579594	8.09865e-05	213541	Ythdf2	YTH N6-methyladenosine RNA binding protein 2 [Source:MGI Symbol;Acc:MGI:2444233]	protein_coding
ENSMUSG00000030500	633.24	-0.334542	0.104618	0.000409526	0.00577945	0.000121025	140919	Slc17a6	solute carrier family 17 (sodium-dependent inorganic phosphate cotransporter), member 6 [Source:MGI Symbol;Acc:MGI:2156052]	protein_coding
ENSMUSG00000038500	514.395	-0.322979	0.100374	0.000409556	0.00577945	0.000110579	75210	Prr3	proline-rich polypeptide 3 [Source:MGI Symbol;Acc:MGI:1922460]	protein_coding
ENSMUSG00000035692	26.6829	1.4254	0.676688	0.000407956	0.00576517	0.00434751	100038882	Isg15	ISG15 ubiquitin-like modifier [Source:MGI Symbol;Acc:MGI:1855694]	protein_coding
ENSMUSG00000035678	21.7532	1.01541	0.391907	0.000407649	0.00576498	0.00101443	21950	Tnfsf9	tumor necrosis factor (ligand) superfamily, member 9 [Source:MGI Symbol;Acc:MGI:1101058]	protein_coding
ENSMUSG00000089809	410.569	0.321246	0.100559	0.00040604	0.00574638	0.000122098	NA	Rasgef1b	RasGEF domain family, member 1B [Source:MGI Symbol;Acc:MGI:2443755]	protein_coding
ENSMUSG00000000253	478.061	0.31727	0.0986201	0.000405301	0.00574006	0.000111595	66355	Gmpr	guanosine monophosphate reductase [Source:MGI Symbol;Acc:MGI:1913605]	protein_coding
ENSMUSG00000028068	116.767	0.415331	0.135869	0.000404101	0.0057272	0.000204156	404710	Iqgap3	IQ motif containing GTPase activating protein 3 [Source:MGI Symbol;Acc:MGI:3028642]	protein_coding
ENSMUSG00000012296	279.526	0.416029	0.13774	0.000402611	0.00571021	0.00023131	74094	Tjap1	tight junction associated protein 1 [Source:MGI Symbol;Acc:MGI:1921344]	protein_coding
ENSMUSG00000029772	1535.76	-0.336025	0.103719	0.000400255	0.00568091	0.000101157	74340	Ahcyl2	S-adenosylhomocysteine hydrolase-like 2 [Source:MGI Symbol;Acc:MGI:1921590]	protein_coding
ENSMUSG00000064246	1058.84	0.116585	0.26472	0.000399811	0.00567871	0.134041	12654	Chil1	chitinase-like 1 [Source:MGI Symbol;Acc:MGI:1340899]	protein_coding
ENSMUSG00000028278	2474.85	0.427112	0.140266	0.000399286	0.00567536	0.000213455	52187	Rragd	Ras-related GTP binding D [Source:MGI Symbol;Acc:MGI:1098604]	protein_coding
ENSMUSG00000056665	232.571	0.501059	0.173555	0.000398316	0.00566568	0.000385508	223626	Them6	thioesterase superfamily member 6 [Source:MGI Symbol;Acc:MGI:1925301]	protein_coding
ENSMUSG00000021488	3265.17	-0.428633	0.138975	0.000395815	0.0056378	0.000182076	18193	Nsd1	nuclear receptor-binding SET-domain protein 1 [Source:MGI Symbol;Acc:MGI:1276545]	protein_coding
ENSMUSG00000027827	361.929	0.413484	0.136725	0.000396069	0.0056378	0.000228814	16497	Kcnab1	potassium voltage-gated channel, shaker-related subfamily, beta member 1 [Source:MGI Symbol;Acc:MGI:109155]	protein_coding
ENSMUSG00000022488	37.0239	1.39632	0.564143	0.000395451	0.00563719	0.00145536	105855	Nckap1l	NCK associated protein 1 like [Source:MGI Symbol;Acc:MGI:1926063]	protein_coding
ENSMUSG00000047592	4.06683	0.0927515	0.248439	0.000389839	0.00556123	0.148296	381680	Nxpe5	neurexophilin and PC-esterase domain family, member 5 [Source:MGI Symbol;Acc:MGI:3584036]	protein_coding
ENSMUSG00000056025	45.8691	1.28918	0.810047	0.000388903	0.00555192	0.015382	12722	Clca3a1	chloride channel accessory 3A1 [Source:MGI Symbol;Acc:MGI:1316732]	protein_coding
ENSMUSG00000030069	11.196	-1.16895	0.439321	0.000388384	0.00554855	0.00082179	50501	Prok2	prokineticin 2 [Source:MGI Symbol;Acc:MGI:1354178]	protein_coding
ENSMUSG00000032565	137.132	0.470125	0.156792	0.000385604	0.00551284	0.000256002	75686	Nudt16	nudix (nucleoside diphosphate linked moiety X)-type motif 16 [Source:MGI Symbol;Acc:MGI:1922936]	protein_coding
ENSMUSG00000075266	105.325	0.662306	0.243019	0.000383875	0.00549214	0.000706821	66311	Cenpw	centromere protein W [Source:MGI Symbol;Acc:MGI:1913561]	protein_coding
ENSMUSG00000018820	1317.21	0.279897	0.0849543	0.000383096	0.00548498	8.2639e-05	319740	Zfyve27	zinc finger, FYVE domain containing 27 [Source:MGI Symbol;Acc:MGI:1919602]	protein_coding
ENSMUSG00000017677	1425.93	0.55296	0.190664	0.000381826	0.0054708	0.000366732	78889	Wsb1	WD repeat and SOCS box-containing 1 [Source:MGI Symbol;Acc:MGI:1926139]	protein_coding
ENSMUSG00000071424	378.313	0.57613	0.210216	0.000381429	0.0054691	0.00067038	14804	Grid2	glutamate receptor, ionotropic, delta 2 [Source:MGI Symbol;Acc:MGI:95813]	protein_coding
ENSMUSG00000029103	2662.84	-0.256356	0.076791	0.00038031	0.00545704	7.06614e-05	16976	Lrpap1	low density lipoprotein receptor-related protein associated protein 1 [Source:MGI Symbol;Acc:MGI:96829]	protein_coding
ENSMUSG00000035683	84.4221	0.494619	0.167015	0.000380147	0.00545704	0.000289398	17279	Melk	maternal embryonic leucine zipper kinase [Source:MGI Symbol;Acc:MGI:106924]	protein_coding
ENSMUSG00000061411	1738.12	-0.339781	0.105486	0.000377964	0.00543132	0.000109057	329540	Nol4l	nucleolar protein 4-like [Source:MGI Symbol;Acc:MGI:1918765]	protein_coding
ENSMUSG00000021594	413.001	0.372121	0.119365	0.000377494	0.00542856	0.000159887	78925	Srd5a1	steroid 5 alpha-reductase 1 [Source:MGI Symbol;Acc:MGI:98400]	protein_coding
ENSMUSG00000030107	37.3527	1.26909	0.557738	0.000374006	0.00538234	0.00263425	24110	Usp18	ubiquitin specific peptidase 18 [Source:MGI Symbol;Acc:MGI:1344364]	protein_coding
ENSMUSG00000042677	25.8983	0.996526	0.3924	0.000372832	0.00536938	0.0011879	230738	Zc3h12a	zinc finger CCCH type containing 12A [Source:MGI Symbol;Acc:MGI:2385891]	protein_coding
ENSMUSG00000064215	252.172	1.16564	0.555143	0.0003721	0.0053638	0.00442524	52668	Ifi27	interferon, alpha-inducible protein 27 [Source:MGI Symbol;Acc:MGI:1277180]	protein_coding
ENSMUSG00000073542	151.122	-0.595039	0.203772	0.000372171	0.0053638	0.000340245	225659	Cep76	centrosomal protein 76 [Source:MGI Symbol;Acc:MGI:1923401]	protein_coding
ENSMUSG00000044811	3.43284	3.52919	1.64174	0.000370638	0.00534957	0.00371057	140497	Cd300c2	CD300C molecule 2 [Source:MGI Symbol;Acc:MGI:2153249]	protein_coding
ENSMUSG00000024940	680.992	0.583934	0.213736	0.000366633	0.00529566	0.000691571	16998	Ltbp3	latent transforming growth factor beta binding protein 3 [Source:MGI Symbol;Acc:MGI:1101355]	protein_coding
ENSMUSG00000050063	3.71417	5.29009	2.6644	0.000366104	0.00529191	0.00599732	19144	Klk6	kallikrein related-peptidase 6 [Source:MGI Symbol;Acc:MGI:1343166]	protein_coding
ENSMUSG00000017453	94.3856	0.691726	0.245789	0.000364995	0.00527977	0.000497318	19193	Pipox	pipecolic acid oxidase [Source:MGI Symbol;Acc:MGI:1197006]	protein_coding
ENSMUSG00000027078	138.197	0.553072	0.190783	0.000364369	0.00527653	0.000367824	56791	Ube2l6	ubiquitin-conjugating enzyme E2L 6 [Source:MGI Symbol;Acc:MGI:1914500]	protein_coding
ENSMUSG00000059336	30.1419	1.30753	0.608362	0.000364502	0.00527653	0.00372446	108052	Slc14a1	solute carrier family 14 (urea transporter), member 1 [Source:MGI Symbol;Acc:MGI:1351654]	protein_coding
ENSMUSG00000060594	63.9318	0.988818	0.430893	0.000363655	0.00527206	0.00249036	244864	Layn	layilin [Source:MGI Symbol;Acc:MGI:2685357]	protein_coding
ENSMUSG00000033717	427.542	-0.36984	0.116328	0.000361051	0.00523817	0.000128698	11551	Adra2a	adrenergic receptor, alpha 2a [Source:MGI Symbol;Acc:MGI:87934]	protein_coding
ENSMUSG00000050505	305.618	-0.593182	0.201889	0.00036079	0.00523817	0.000317757	219257	Pcdh20	protocadherin 20 [Source:MGI Symbol;Acc:MGI:2443376]	protein_coding
ENSMUSG00000069873	3.54206	3.12549	1.19729	0.000360219	0.00523385	0.000959128	73988	4930438A08Rik	RIKEN cDNA 4930438A08 gene [Source:MGI Symbol;Acc:MGI:1921238]	protein_coding
ENSMUSG00000038756	11.028	2.26472	0.885242	0.00035899	0.00521985	0.00112649	237930	Ttll6	tubulin tyrosine ligase-like family, member 6 [Source:MGI Symbol;Acc:MGI:2683461]	protein_coding
ENSMUSG00000022033	152.112	0.528327	0.179598	0.000357977	0.00520898	0.000312742	52033	Pbk	PDZ binding kinase [Source:MGI Symbol;Acc:MGI:1289156]	protein_coding
ENSMUSG00000063696	274.473	0.512537	0.173309	0.000357465	0.00520821	0.000297031	667618	Gm8730	predicted pseudogene 8730 [Source:MGI Symbol;Acc:MGI:3644565]	processed_pseudogene
ENSMUSG00000093938	4.08814	3.62215	1.71433	0.000357658	0.00520821	0.00423178	216984	Evi2b	ecotropic viral integration site 2b [Source:MGI Symbol;Acc:MGI:1890682]	protein_coding
ENSMUSG00000024978	2790.6	0.647188	0.244836	0.000356958	0.00520574	0.000874911	14732	Gpam	glycerol-3-phosphate acyltransferase, mitochondrial [Source:MGI Symbol;Acc:MGI:109162]	protein_coding
ENSMUSG00000035189	164.776	-0.66652	0.230379	0.000355894	0.00519409	0.0003777	320091	Ano4	anoctamin 4 [Source:MGI Symbol;Acc:MGI:2443344]	protein_coding
ENSMUSG00000038527	8.31744	1.44673	0.545625	0.000354772	0.00518158	0.000856434	232371	C1rl	complement component 1, r subcomponent-like [Source:MGI Symbol;Acc:MGI:2660692]	protein_coding
ENSMUSG00000022353	2798.51	-0.336289	0.105675	0.000354506	0.00518154	0.000127576	211401	Mtss1	MTSS I-BAR domain containing 1 [Source:MGI Symbol;Acc:MGI:2384818]	protein_coding
ENSMUSG00000042213	72.8487	0.643118	0.224943	0.000351523	0.00514178	0.000419047	67492	Zfand4	zinc finger, AN1-type domain 4 [Source:MGI Symbol;Acc:MGI:1914742]	protein_coding
ENSMUSG00000090223	1422.71	-0.511433	0.169035	0.000349419	0.00511481	0.000227163	18546	Pcp4	Purkinje cell protein 4 [Source:MGI Symbol;Acc:MGI:97509]	protein_coding
ENSMUSG00000046480	48.5547	0.811661	0.2943	0.000347881	0.00509611	0.000627736	399548	Scn4b	sodium channel, type IV, beta [Source:MGI Symbol;Acc:MGI:2687406]	protein_coding
ENSMUSG00000002325	258.405	0.615929	0.22525	0.000346521	0.00508243	0.000679451	16391	Irf9	interferon regulatory factor 9 [Source:MGI Symbol;Acc:MGI:107587]	protein_coding
ENSMUSG00000110020	82.6984	0.618583	0.222344	0.000346688	0.00508243	0.00055958	NA	Gm45441	predicted gene 45441 [Source:MGI Symbol;Acc:MGI:5791277]	antisense
ENSMUSG00000051113	57.0661	0.65974	0.231793	0.000344722	0.00506117	0.000437327	75538	Fam71e1	family with sequence similarity 71, member E1 [Source:MGI Symbol;Acc:MGI:1922788]	protein_coding
ENSMUSG00000023984	25.6649	1.0954	0.435438	0.000344279	0.00505846	0.00128055	112694759	Gm20517	predicted gene 20517 [Source:MGI Symbol;Acc:MGI:5141982]	protein_coding
ENSMUSG00000008496	101.815	-0.408422	0.130465	0.000343788	0.00505503	0.000150735	18987	Pou2f2	POU domain, class 2, transcription factor 2 [Source:MGI Symbol;Acc:MGI:101897]	protein_coding
ENSMUSG00000071176	596.349	0.405706	0.132128	0.000341963	0.00503196	0.000194405	234094	Arhgef10	Rho guanine nucleotide exchange factor (GEF) 10 [Source:MGI Symbol;Acc:MGI:2444453]	protein_coding
ENSMUSG00000061928	4.13717	3.37338	1.55096	0.000340324	0.0050116	0.00345057	225256	Dsg1b	desmoglein 1 beta [Source:MGI Symbol;Acc:MGI:2664357]	protein_coding
ENSMUSG00000030990	221.757	0.380611	0.120335	0.000337823	0.00497851	0.000136168	233575	Pgap2	post-GPI attachment to proteins 2 [Source:MGI Symbol;Acc:MGI:2385286]	protein_coding
ENSMUSG00000042567	54.961	0.659837	0.228795	0.000337629	0.00497851	0.00038776	674895	Nek10	NIMA (never in mitosis gene a)- related kinase 10 [Source:MGI Symbol;Acc:MGI:2685128]	protein_coding
ENSMUSG00000053862	3.20631	3.32895	1.48496	0.00033559	0.00495304	0.00287761	330962	Slc51b	solute carrier family 51, beta subunit [Source:MGI Symbol;Acc:MGI:3582052]	protein_coding
ENSMUSG00000026090	1475.79	0.466942	0.156141	0.000335181	0.00495074	0.00026652	72097	2010300C02Rik	RIKEN cDNA 2010300C02 gene [Source:MGI Symbol;Acc:MGI:1919347]	protein_coding
ENSMUSG00000049866	2223.51	-0.250288	0.0739689	0.000333451	0.00492889	5.9867e-05	320982	Arl4c	ADP-ribosylation factor-like 4C [Source:MGI Symbol;Acc:MGI:2445172]	protein_coding
ENSMUSG00000026896	29.5445	1.28976	0.508745	0.000333174	0.00492851	0.00119493	71586	Ifih1	interferon induced with helicase C domain 1 [Source:MGI Symbol;Acc:MGI:1918836]	protein_coding
ENSMUSG00000028234	2850.01	0.727175	0.262445	0.000332822	0.00492851	0.000594727	67427	Rps20	ribosomal protein S20 [Source:MGI Symbol;Acc:MGI:1914677]	protein_coding
ENSMUSG00000044461	76.4949	-0.688248	0.237731	0.000332944	0.00492851	0.000375499	219134	Shisa2	shisa family member 2 [Source:MGI Symbol;Acc:MGI:2444716]	protein_coding
ENSMUSG00000044708	3839.82	-0.521259	0.175751	0.000330799	0.00490447	0.000285593	16513	Kcnj10	potassium inwardly-rectifying channel, subfamily J, member 10 [Source:MGI Symbol;Acc:MGI:1194504]	protein_coding
ENSMUSG00000005886	1736.05	-0.507272	0.168915	0.000330466	0.00490325	0.00025252	17978	Ncoa2	nuclear receptor coactivator 2 [Source:MGI Symbol;Acc:MGI:1276533]	protein_coding
ENSMUSG00000030103	664.463	0.514589	0.175648	0.000329355	0.00489046	0.000327887	20893	Bhlhe40	basic helix-loop-helix family, member e40 [Source:MGI Symbol;Acc:MGI:1097714]	protein_coding
ENSMUSG00000007987	731.896	0.375617	0.118652	0.000328123	0.00487586	0.000133829	67286	Ift22	intraflagellar transport 22 [Source:MGI Symbol;Acc:MGI:1914536]	protein_coding
ENSMUSG00000000340	394.066	-0.456207	0.147542	0.000327539	0.00487087	0.000174962	13171	Dbt	dihydrolipoamide branched chain transacylase E2 [Source:MGI Symbol;Acc:MGI:105386]	protein_coding
ENSMUSG00000092060	465.817	-0.455721	0.146375	0.000325546	0.00484491	0.000161217	666938	Bend4	BEN domain containing 4 [Source:MGI Symbol;Acc:MGI:3648414]	protein_coding
ENSMUSG00000084843	5.07889	2.18173	0.781525	0.000324571	0.00483406	0.000544371	NA	B230312C02Rik	RIKEN cDNA B230312C02 gene [Source:MGI Symbol;Acc:MGI:2444130]	lincRNA
ENSMUSG00000015312	132.731	0.736153	0.281565	0.000324026	0.00483201	0.000953135	17873	Gadd45b	growth arrest and DNA-damage-inducible 45 beta [Source:MGI Symbol;Acc:MGI:107776]	protein_coding
ENSMUSG00000046886	5.75262	3.01279	1.06126	0.000324187	0.00483201	0.000449782	66758	Zfp474	zinc finger protein 474 [Source:MGI Symbol;Acc:MGI:1914008]	protein_coding
ENSMUSG00000022122	2477.96	-0.559793	0.186885	0.000321511	0.00479942	0.000260383	13618	Ednrb	endothelin receptor type B [Source:MGI Symbol;Acc:MGI:102720]	protein_coding
ENSMUSG00000091957	565.942	0.485829	0.159695	0.000321468	0.00479942	0.000215034	667279	Rps2-ps10	ribosomal protein S2, pseudogene 10 [Source:MGI Symbol;Acc:MGI:3645604]	transcribed_processed_pseudogene
ENSMUSG00000047428	277.508	0.357105	0.110926	0.000320431	0.00479059	0.000109564	106565	Dlk2	delta like non-canonical Notch ligand 2 [Source:MGI Symbol;Acc:MGI:2146838]	protein_coding
ENSMUSG00000097452	44.5505	-0.759538	0.265971	0.000320038	0.00478837	0.000426267	NA	Gm2824	predicted gene 2824 [Source:MGI Symbol;Acc:MGI:3780995]	lincRNA
ENSMUSG00000024885	51.5594	0.801076	0.29054	0.000319634	0.00478597	0.000630627	67689	Aldh3b1	aldehyde dehydrogenase 3 family, member B1 [Source:MGI Symbol;Acc:MGI:1914939]	protein_coding
ENSMUSG00000030750	343.853	0.431646	0.139435	0.000318556	0.00477347	0.000173555	67711	Nsmce1	NSE1 homolog, SMC5-SMC6 complex component [Source:MGI Symbol;Acc:MGI:1914961]	protein_coding
ENSMUSG00000046718	68.4591	1.04245	0.435828	0.000317146	0.00475598	0.0017911	69550	Bst2	bone marrow stromal cell antigen 2 [Source:MGI Symbol;Acc:MGI:1916800]	protein_coding
ENSMUSG00000019158	323.062	0.612618	0.215703	0.00031299	0.00469725	0.000446023	69094	Tmem160	transmembrane protein 160 [Source:MGI Symbol;Acc:MGI:1916344]	protein_coding
ENSMUSG00000002274	1821.92	0.56751	0.202064	0.000312238	0.00468954	0.000509225	70083	Metrn	meteorin, glial cell differentiation regulator [Source:MGI Symbol;Acc:MGI:1917333]	protein_coding
ENSMUSG00000028480	404.298	0.641969	0.234895	0.000312047	0.00468954	0.000688545	384009	Glipr2	GLI pathogenesis-related 2 [Source:MGI Symbol;Acc:MGI:1917770]	protein_coding
ENSMUSG00000037846	113.423	0.432648	0.139119	0.000311468	0.00468516	0.000162564	170799	Rtkn2	rhotekin 2 [Source:MGI Symbol;Acc:MGI:2158417]	protein_coding
ENSMUSG00000022842	273.271	0.517738	0.170999	0.000310725	0.00467756	0.000224698	107522	Ece2	endothelin converting enzyme 2 [Source:MGI Symbol;Acc:MGI:1101356]	protein_coding
ENSMUSG00000026657	2769.02	-0.432611	0.137239	0.000310512	0.00467756	0.000142118	209630	Frmd4a	FERM domain containing 4A [Source:MGI Symbol;Acc:MGI:1919850]	protein_coding
ENSMUSG00000040940	346.37	0.492115	0.167126	0.000307812	0.00464084	0.000307767	16801	Arhgef1	Rho guanine nucleotide exchange factor (GEF) 1 [Source:MGI Symbol;Acc:MGI:1353510]	protein_coding
ENSMUSG00000029299	2.65813	0.130942	0.280409	0.000307368	0.00463771	0.128619	27405	Abcg3	ATP binding cassette subfamily G member 3 [Source:MGI Symbol;Acc:MGI:1351624]	protein_coding
ENSMUSG00000032718	24.1119	0.897171	0.320592	0.000306389	0.00462649	0.000530758	67729	Mansc1	MANSC domain containing 1 [Source:MGI Symbol;Acc:MGI:1914979]	protein_coding
ENSMUSG00000038670	10.2264	2.06545	0.89649	0.000306172	0.00462649	0.00242545	233199	Mybpc2	myosin binding protein C, fast-type [Source:MGI Symbol;Acc:MGI:1336170]	protein_coding
ENSMUSG00000079426	2222.76	0.3813	0.119935	0.000305869	0.00462577	0.000129258	68089	Arpc4	actin related protein 2/3 complex, subunit 4 [Source:MGI Symbol;Acc:MGI:1915339]	protein_coding
ENSMUSG00000022817	986.906	-0.254477	0.0752835	0.000305404	0.00462229	6.0833e-05	16419	Itgb5	integrin beta 5 [Source:MGI Symbol;Acc:MGI:96614]	protein_coding
ENSMUSG00000025092	2266.25	-0.435963	0.137825	0.000304338	0.00460971	0.000135582	73442	Hspa12a	heat shock protein 12A [Source:MGI Symbol;Acc:MGI:1920692]	protein_coding
ENSMUSG00000039221	849.062	0.658172	0.234801	0.000303464	0.00460106	0.000517288	68028	Rpl22l1	ribosomal protein L22 like 1 [Source:MGI Symbol;Acc:MGI:1915278]	protein_coding
ENSMUSG00000068566	1132.99	0.280652	0.0832167	0.000303532	0.00460106	6.18171e-05	50918	Myadm	myeloid-associated differentiation marker [Source:MGI Symbol;Acc:MGI:1355332]	protein_coding
ENSMUSG00000030256	169.489	-0.487268	0.159541	0.000301995	0.00458485	0.000206451	79362	Bhlhe41	basic helix-loop-helix family, member e41 [Source:MGI Symbol;Acc:MGI:1930704]	protein_coding
ENSMUSG00000053470	983.465	0.506281	0.167181	0.000301481	0.00458059	0.000223876	104263	Kdm3a	lysine (K)-specific demethylase 3A [Source:MGI Symbol;Acc:MGI:98847]	protein_coding
ENSMUSG00000058070	1590.05	0.298461	0.0908404	0.000300895	0.00457524	8.47377e-05	68519	Eml1	echinoderm microtubule associated protein like 1 [Source:MGI Symbol;Acc:MGI:1915769]	protein_coding
ENSMUSG00000063458	5.91522	2.23989	0.859217	0.000299708	0.00456072	0.000971209	76633	Lrmda	leucine rich melanocyte differentiation associated [Source:MGI Symbol;Acc:MGI:1923883]	protein_coding
ENSMUSG00000021133	1312.84	0.572886	0.205697	0.000294315	0.00448213	0.000555391	217684	Susd6	sushi domain containing 6 [Source:MGI Symbol;Acc:MGI:2444661]	protein_coding
ENSMUSG00000036766	8606.17	-0.559744	0.185109	0.000294175	0.00448213	0.000229641	227325	Dner	delta/notch-like EGF repeat containing [Source:MGI Symbol;Acc:MGI:2152889]	protein_coding
ENSMUSG00000069833	699.3	0.830586	0.315184	0.000293752	0.00448051	0.000904978	66395	Ahnak	AHNAK nucleoprotein (desmoyokin) [Source:MGI Symbol;Acc:MGI:1316648]	protein_coding
ENSMUSG00000078853	42.3619	1.09512	0.457805	0.000293326	0.0044775	0.00178797	16145	Igtp	interferon gamma induced GTPase [Source:MGI Symbol;Acc:MGI:107729]	protein_coding
ENSMUSG00000015090	1045.1	-0.830498	0.300829	0.000292975	0.00447562	0.000620519	19215	Ptgds	prostaglandin D2 synthase (brain) [Source:MGI Symbol;Acc:MGI:99261]	protein_coding
ENSMUSG00000037940	85.7476	-0.84815	0.297637	0.00029154	0.00445717	0.00043117	234515	Inpp4b	inositol polyphosphate-4-phosphatase, type II [Source:MGI Symbol;Acc:MGI:2158925]	protein_coding
ENSMUSG00000071359	1035.69	-0.274001	0.0809394	0.000289792	0.00443391	5.95472e-05	237336	Tbpl1	TATA box binding protein-like 1 [Source:MGI Symbol;Acc:MGI:1339946]	protein_coding
ENSMUSG00000026875	126.208	1.00391	0.366668	0.000288135	0.004412	0.000671884	22029	Traf1	TNF receptor-associated factor 1 [Source:MGI Symbol;Acc:MGI:101836]	protein_coding
ENSMUSG00000039620	88.1868	-0.702123	0.239728	0.000285856	0.00438189	0.000329933	319582	Trmt9b	tRNA methyltransferase 9B [Source:MGI Symbol;Acc:MGI:2442328]	protein_coding
ENSMUSG00000044330	30.6974	0.829103	0.292236	0.000285946	0.00438189	0.000452296	NA	Gm9790	predicted gene 9790 [Source:MGI Symbol;Acc:MGI:3704221]	processed_pseudogene
ENSMUSG00000072473	9.62777	3.10948	1.09979	0.000285107	0.00437587	0.000470094	67085	1700024G13Rik	RIKEN cDNA 1700024G13 gene [Source:MGI Symbol;Acc:MGI:1914335]	protein_coding
ENSMUSG00000020904	39.4951	1.27704	0.48478	0.000283561	0.00435556	0.000910654	71860	Cfap52	cilia and flagella associated protein 52 [Source:MGI Symbol;Acc:MGI:1919110]	protein_coding
ENSMUSG00000025745	1632.16	-0.24811	0.0740483	0.000281388	0.00432557	6.63136e-05	97212	Hadha	hydroxyacyl-CoA dehydrogenase trifunctional multienzyme complex subunit alpha [Source:MGI Symbol;Acc:MGI:2135593]	protein_coding
ENSMUSG00000027514	4.53498	0.0964629	0.250471	0.000280775	0.00431952	0.146197	58203	Zbp1	Z-DNA binding protein 1 [Source:MGI Symbol;Acc:MGI:1927449]	protein_coding
ENSMUSG00000031311	4856.47	-0.264932	0.0777588	0.000279222	0.00429901	5.55421e-05	53610	Nono	non-POU-domain-containing, octamer binding protein [Source:MGI Symbol;Acc:MGI:1855692]	protein_coding
ENSMUSG00000089929	10.5036	0.0462385	0.226013	0.000279095	0.00429901	0.190602	12045	Bcl2a1b	B cell leukemia/lymphoma 2 related protein A1b [Source:MGI Symbol;Acc:MGI:1278326]	protein_coding
ENSMUSG00000032826	17671.6	-0.36461	0.109822	0.000278416	0.00429335	7.73917e-05	109676	Ank2	ankyrin 2, brain [Source:MGI Symbol;Acc:MGI:88025]	protein_coding
ENSMUSG00000048799	815.821	-0.372789	0.114679	0.000276411	0.00426578	9.59334e-05	225523	Cep120	centrosomal protein 120 [Source:MGI Symbol;Acc:MGI:2147298]	protein_coding
ENSMUSG00000025533	198.571	0.548605	0.18377	0.000275822	0.00426004	0.000272731	109900	Asl	argininosuccinate lyase [Source:MGI Symbol;Acc:MGI:88084]	protein_coding
ENSMUSG00000036721	129.893	-0.420491	0.132658	0.000273234	0.0042234	0.00013267	22758	Zscan12	zinc finger and SCAN domain containing 12 [Source:MGI Symbol;Acc:MGI:1099444]	protein_coding
ENSMUSG00000028184	1688.35	-0.290756	0.0861402	0.000271432	0.00419884	6.14856e-05	99633	Adgrl2	adhesion G protein-coupled receptor L2 [Source:MGI Symbol;Acc:MGI:2139714]	protein_coding
ENSMUSG00000112794	13.0413	-1.00947	0.357157	0.000269818	0.00417718	0.000472661	NA	Gm48878	predicted gene, 48878 [Source:MGI Symbol;Acc:MGI:6098630]	TEC
ENSMUSG00000020143	12.777	2.10525	0.80802	0.000268738	0.00416375	0.000977283	94176	Dock2	dedicator of cyto-kinesis 2 [Source:MGI Symbol;Acc:MGI:2149010]	protein_coding
ENSMUSG00000043183	348.367	-0.437452	0.137259	0.000264495	0.00410125	0.000125371	319719	Simc1	SUMO-interacting motifs containing 1 [Source:MGI Symbol;Acc:MGI:2442599]	protein_coding
ENSMUSG00000015488	1043.28	0.282135	0.0832964	0.000263487	0.00408884	5.92289e-05	381356	Cacfd1	calcium channel flower domain containing 1 [Source:MGI Symbol;Acc:MGI:1924317]	protein_coding
ENSMUSG00000037474	130.114	0.543559	0.180631	0.000262688	0.00407968	0.000245686	76843	Dtl	denticleless E3 ubiquitin protein ligase [Source:MGI Symbol;Acc:MGI:1924093]	protein_coding
ENSMUSG00000074785	2849.12	0.539657	0.185048	0.000262112	0.00407395	0.000348621	54712	Plxnc1	plexin C1 [Source:MGI Symbol;Acc:MGI:1890127]	protein_coding
ENSMUSG00000102692	106.143	-1.03089	0.38469	0.000260976	0.00405951	0.000781078	100534287	Dchs2	dachsous cadherin related 2 [Source:MGI Symbol;Acc:MGI:2685263]	protein_coding
ENSMUSG00000021365	418.332	-0.374753	0.116169	0.000260395	0.00405369	0.000106043	18003	Nedd9	neural precursor cell expressed, developmentally down-regulated gene 9 [Source:MGI Symbol;Acc:MGI:97302]	protein_coding
ENSMUSG00000029659	35.6382	1.07672	0.427373	0.000259762	0.00404704	0.00127087	70717	Medag	mesenteric estrogen dependent adipogenesis [Source:MGI Symbol;Acc:MGI:1917967]	protein_coding
ENSMUSG00000024924	2794.33	0.433656	0.135442	0.000259392	0.00404449	0.000118903	22359	Vldlr	very low density lipoprotein receptor [Source:MGI Symbol;Acc:MGI:98935]	protein_coding
ENSMUSG00000051243	1749.83	-0.598332	0.196711	0.000257845	0.00402357	0.000215825	320563	Islr2	immunoglobulin superfamily containing leucine-rich repeat 2 [Source:MGI Symbol;Acc:MGI:2444277]	protein_coding
ENSMUSG00000027674	1114.09	0.593893	0.212985	0.000257354	0.0040191	0.00055123	58869	Pex5l	peroxisomal biogenesis factor 5-like [Source:MGI Symbol;Acc:MGI:1916672]	protein_coding
ENSMUSG00000030884	3335.06	-0.241879	0.0694778	0.000257041	0.00401742	4.14715e-05	67003	Uqcrc2	ubiquinol cytochrome c reductase core protein 2 [Source:MGI Symbol;Acc:MGI:1914253]	protein_coding
ENSMUSG00000108601	124.223	-0.523151	0.169818	0.000256048	0.00400509	0.00018567	NA	Gm44645	predicted gene 44645 [Source:MGI Symbol;Acc:MGI:5753221]	TEC
ENSMUSG00000036568	637.124	-0.466532	0.147379	0.000255325	0.00399696	0.000134412	210982	Bicral	BRD4 interacting chromatin remodeling complex associated protein like [Source:MGI Symbol;Acc:MGI:2673855]	protein_coding
ENSMUSG00000063796	42.0063	-1.17446	0.4177	0.000254413	0.00398586	0.000501272	19879	Slc22a8	solute carrier family 22 (organic anion transporter), member 8 [Source:MGI Symbol;Acc:MGI:1336187]	protein_coding
ENSMUSG00000112121	12.045	2.91349	0.992372	0.000251075	0.00393673	0.000321779	320784	C230072F16Rik	RIKEN cDNA C230072F16 gene [Source:MGI Symbol;Acc:MGI:2444727]	lincRNA
ENSMUSG00000038143	3782.38	-0.418788	0.128664	0.000248667	0.00390208	9.54646e-05	71069	Stox2	storkhead box 2 [Source:MGI Symbol;Acc:MGI:1918319]	protein_coding
ENSMUSG00000059975	295.365	-0.465375	0.148009	0.000247067	0.00388009	0.000146965	72723	Zfp74	zinc finger protein 74 [Source:MGI Symbol;Acc:MGI:107784]	protein_coding
ENSMUSG00000033722	71.2251	-0.799915	0.275472	0.000246688	0.00387723	0.000363476	207792	BC034090	cDNA sequence BC034090 [Source:MGI Symbol;Acc:MGI:2672904]	protein_coding
ENSMUSG00000041132	164.683	-0.44945	0.140306	0.000246487	0.00387718	0.000116793	100637	N4bp2l1	NEDD4 binding protein 2-like 1 [Source:MGI Symbol;Acc:MGI:2140872]	protein_coding
ENSMUSG00000043613	3.34847	0.109623	0.261125	0.000246226	0.00387619	0.138214	17392	Mmp3	matrix metallopeptidase 3 [Source:MGI Symbol;Acc:MGI:97010]	protein_coding
ENSMUSG00000020303	183.708	0.499171	0.160014	0.000245268	0.0038642	0.000158566	20856	Stc2	stanniocalcin 2 [Source:MGI Symbol;Acc:MGI:1316731]	protein_coding
ENSMUSG00000042750	3718.13	-0.351476	0.105597	0.000244622	0.00385712	7.36227e-05	12069	Bex2	brain expressed X-linked 2 [Source:MGI Symbol;Acc:MGI:1338017]	protein_coding
ENSMUSG00000040653	1497.17	-0.349272	0.104363	0.000244197	0.00385352	6.703e-05	76142	Ppp1r14c	protein phosphatase 1, regulatory inhibitor subunit 14C [Source:MGI Symbol;Acc:MGI:1923392]	protein_coding
ENSMUSG00000027985	6.39254	-1.90092	0.688231	0.000242513	0.00383003	0.000611877	16842	Lef1	lymphoid enhancer binding factor 1 [Source:MGI Symbol;Acc:MGI:96770]	protein_coding
ENSMUSG00000028034	2089.01	-0.292649	0.0853188	0.000242271	0.00382929	5.03821e-05	51886	Fubp1	far upstream element (FUSE) binding protein 1 [Source:MGI Symbol;Acc:MGI:1196294]	protein_coding
ENSMUSG00000007888	152.947	0.483788	0.154928	0.000241714	0.00382356	0.000154627	12931	Crlf1	cytokine receptor-like factor 1 [Source:MGI Symbol;Acc:MGI:1340030]	protein_coding
ENSMUSG00000037933	1768.13	-0.263167	0.0759436	0.000241282	0.00381981	4.34536e-05	76895	Bicd2	BICD cargo adaptor 2 [Source:MGI Symbol;Acc:MGI:1924145]	protein_coding
ENSMUSG00000022831	15.8297	2.14683	0.807144	0.000236768	0.00375138	0.000827219	15163	Hcls1	hematopoietic cell specific Lyn substrate 1 [Source:MGI Symbol;Acc:MGI:104568]	protein_coding
ENSMUSG00000059326	107.34	0.547588	0.182318	0.000236559	0.00375109	0.00025166	12982	Csf2ra	colony stimulating factor 2 receptor, alpha, low-affinity (granulocyte-macrophage) [Source:MGI Symbol;Acc:MGI:1339754]	protein_coding
ENSMUSG00000032648	35.7053	-1.00625	0.366125	0.000236264	0.00374944	0.000649637	19309	Pygm	muscle glycogen phosphorylase [Source:MGI Symbol;Acc:MGI:97830]	protein_coding
ENSMUSG00000028546	1207.61	-0.391124	0.118897	0.000233144	0.00370293	8.38935e-05	15572	Elavl4	ELAV like RNA binding protein 4 [Source:MGI Symbol;Acc:MGI:107427]	protein_coding
ENSMUSG00000060534	856.486	-0.754623	0.257449	0.000231028	0.0036723	0.000325843	13176	Dcc	deleted in colorectal carcinoma [Source:MGI Symbol;Acc:MGI:94869]	protein_coding
ENSMUSG00000085682	12.6334	1.44412	0.521004	0.000230247	0.00366284	0.000589061	NA	Gm14267	predicted gene 14267 [Source:MGI Symbol;Acc:MGI:3649851]	transcribed_processed_pseudogene
ENSMUSG00000026640	4366.97	-0.521611	0.165188	0.000229577	0.00365516	0.000139132	18845	Plxna2	plexin A2 [Source:MGI Symbol;Acc:MGI:107684]	protein_coding
ENSMUSG00000023905	178.159	0.644137	0.224017	0.000228855	0.00364662	0.000400269	27279	Tnfrsf12a	tumor necrosis factor receptor superfamily, member 12a [Source:MGI Symbol;Acc:MGI:1351484]	protein_coding
ENSMUSG00000029231	4308.31	0.421917	0.133861	0.000228736	0.00364662	0.00014332	18595	Pdgfra	platelet derived growth factor receptor, alpha polypeptide [Source:MGI Symbol;Acc:MGI:97530]	protein_coding
ENSMUSG00000045573	289.271	-1.62842	0.766652	0.00022814	0.00364114	0.00404936	18619	Penk	preproenkephalin [Source:MGI Symbol;Acc:MGI:104629]	protein_coding
ENSMUSG00000021767	1090.8	-0.447597	0.138502	0.000227142	0.00363264	0.000104558	54169	Kat6b	K(lysine) acetyltransferase 6B [Source:MGI Symbol;Acc:MGI:1858746]	protein_coding
ENSMUSG00000030111	3088.84	0.838391	0.337075	0.000227371	0.00363264	0.00139589	232345	A2m	alpha-2-macroglobulin [Source:MGI Symbol;Acc:MGI:2449119]	protein_coding
ENSMUSG00000051910	1502.16	0.415575	0.129731	0.000227422	0.00363264	0.00011732	20679	Sox6	SRY (sex determining region Y)-box 6 [Source:MGI Symbol;Acc:MGI:98368]	protein_coding
ENSMUSG00000032175	200.912	0.369167	0.111607	0.000226161	0.00362134	7.8948e-05	54721	Tyk2	tyrosine kinase 2 [Source:MGI Symbol;Acc:MGI:1929470]	protein_coding
ENSMUSG00000039997	11.0721	1.55019	0.576252	0.000226152	0.00362134	0.000762284	NA	Ifi203	interferon activated gene 203 [Source:MGI Symbol;Acc:MGI:96428]	protein_coding
ENSMUSG00000026879	1147.61	0.766416	0.296325	0.000224643	0.00360292	0.00103337	227753	Gsn	gelsolin [Source:MGI Symbol;Acc:MGI:95851]	protein_coding
ENSMUSG00000024235	18.6891	1.09294	0.386175	0.000224239	0.00359939	0.000466248	26410	Map3k8	mitogen-activated protein kinase kinase kinase 8 [Source:MGI Symbol;Acc:MGI:1346878]	protein_coding
ENSMUSG00000031558	990.748	-0.827555	0.285775	0.000222367	0.00357226	0.000373304	20563	Slit2	slit guidance ligand 2 [Source:MGI Symbol;Acc:MGI:1315205]	protein_coding
ENSMUSG00000031927	10.3568	1.90764	0.684619	0.000222306	0.00357226	0.000552615	69325	1700012B09Rik	RIKEN cDNA 1700012B09 gene [Source:MGI Symbol;Acc:MGI:1916575]	protein_coding
ENSMUSG00000098019	103.864	0.947513	0.334664	0.000222312	0.00357226	0.000464974	100040001	Gm2546	predicted gene 2546 [Source:MGI Symbol;Acc:MGI:3780714]	processed_pseudogene
ENSMUSG00000054404	4.73422	3.14423	1.21125	0.000220933	0.00355797	0.000999792	327978	Slfn5	schlafen 5 [Source:MGI Symbol;Acc:MGI:1329004]	protein_coding
ENSMUSG00000040147	46.9719	1.08725	0.450026	0.00021947	0.0035373	0.00170296	109731	Maob	monoamine oxidase B [Source:MGI Symbol;Acc:MGI:96916]	protein_coding
ENSMUSG00000010064	1602.51	-0.364151	0.109477	0.00021797	0.00351772	7.4749e-05	76257	Slc38a3	solute carrier family 38, member 3 [Source:MGI Symbol;Acc:MGI:1923507]	protein_coding
ENSMUSG00000022210	106.57	-0.417802	0.12891	0.000218075	0.00351772	0.000100676	28200	Dhrs4	dehydrogenase/reductase (SDR family) member 4 [Source:MGI Symbol;Acc:MGI:90169]	protein_coding
ENSMUSG00000026510	518.426	-0.415281	0.127524	0.000217618	0.00351612	9.5003e-05	209456	Trp53bp2	transformation related protein 53 binding protein 2 [Source:MGI Symbol;Acc:MGI:2138319]	protein_coding
ENSMUSG00000047746	16.2045	-1.64061	0.573958	0.000217156	0.00351156	0.000420248	207215	Fbxo40	F-box protein 40 [Source:MGI Symbol;Acc:MGI:2443753]	protein_coding
ENSMUSG00000040213	78.6386	-0.589535	0.19357	0.000215901	0.00349414	0.000211887	229905	Kyat3	kynurenine aminotransferase 3 [Source:MGI Symbol;Acc:MGI:2677849]	protein_coding
ENSMUSG00000031822	679.86	-0.489968	0.154543	0.000213421	0.00345685	0.000132094	382034	Gse1	genetic suppressor element 1, coiled-coil protein [Source:MGI Symbol;Acc:MGI:1098275]	protein_coding
ENSMUSG00000028807	93.5288	-0.551659	0.175225	0.000212861	0.00345064	0.000145134	73680	Zbtb8a	zinc finger and BTB domain containing 8a [Source:MGI Symbol;Acc:MGI:1920930]	protein_coding
ENSMUSG00000060519	205.077	0.589811	0.196897	0.000212213	0.00344298	0.000259508	30935	Tor3a	torsin family 3, member A [Source:MGI Symbol;Acc:MGI:1353652]	protein_coding
ENSMUSG00000045671	1167.74	-0.325195	0.0956516	0.000211543	0.00343495	5.7359e-05	114716	Spred2	sprouty-related EVH1 domain containing 2 [Source:MGI Symbol;Acc:MGI:2150019]	protein_coding
ENSMUSG00000029123	117.046	-0.605643	0.195444	0.000211116	0.00343086	0.000170766	64293	Stk32b	serine/threonine kinase 32B [Source:MGI Symbol;Acc:MGI:1927552]	protein_coding
ENSMUSG00000049148	94.335	-1.12186	0.402734	0.000210785	0.00343086	0.000554002	239318	Plcxd3	phosphatidylinositol-specific phospholipase C, X domain containing 3 [Source:MGI Symbol;Acc:MGI:2442605]	protein_coding
ENSMUSG00000105076	40.29	0.677293	0.225157	0.000210984	0.00343086	0.000247389	330052	A930003O13Rik	RIKEN cDNA A930003O13 gene [Source:MGI Symbol;Acc:MGI:3612704]	lincRNA
ENSMUSG00000020902	1132.31	0.512678	0.167498	0.000210142	0.00342353	0.000201114	18208	Ntn1	netrin 1 [Source:MGI Symbol;Acc:MGI:105088]	protein_coding
ENSMUSG00000015377	392.819	0.365878	0.111016	0.000209786	0.00342058	8.14001e-05	69440	Dennd6b	DENN/MADD domain containing 6B [Source:MGI Symbol;Acc:MGI:1916690]	protein_coding
ENSMUSG00000056962	584.042	0.337643	0.100128	0.000209488	0.00341855	6.21485e-05	107817	Jmjd6	jumonji domain containing 6 [Source:MGI Symbol;Acc:MGI:1858910]	protein_coding
ENSMUSG00000029431	22.5672	0.834594	0.282359	0.000209243	0.00341741	0.000297994	231727	B3gnt4	UDP-GlcNAc:betaGal beta-1,3-N-acetylglucosaminyltransferase 4 [Source:MGI Symbol;Acc:MGI:2680208]	protein_coding
ENSMUSG00000047473	270.198	-0.311233	0.0911466	0.000209097	0.00341741	5.4364e-05	22693	Zfp30	zinc finger protein 30 [Source:MGI Symbol;Acc:MGI:99178]	protein_coding
ENSMUSG00000039852	1868.04	-0.374467	0.111921	0.000208498	0.00341091	6.73897e-05	68703	Rere	arginine glutamic acid dipeptide (RE) repeats [Source:MGI Symbol;Acc:MGI:2683486]	protein_coding
ENSMUSG00000020914	973.111	0.511024	0.166208	0.000207692	0.00340197	0.000192206	21973	Top2a	topoisomerase (DNA) II alpha [Source:MGI Symbol;Acc:MGI:98790]	protein_coding
ENSMUSG00000037101	7.39415	2.78249	1.04892	0.000207778	0.00340197	0.00085093	73301	Ttc29	tetratricopeptide repeat domain 29 [Source:MGI Symbol;Acc:MGI:1920551]	protein_coding
ENSMUSG00000029814	230.548	0.565478	0.189738	0.000206843	0.00339233	0.000274541	140488	Igf2bp3	insulin-like growth factor 2 mRNA binding protein 3 [Source:MGI Symbol;Acc:MGI:1890359]	protein_coding
ENSMUSG00000097755	3.12011	2.61183	0.943607	0.000206413	0.00338811	0.000600404	NA	2010110K18Rik	RIKEN cDNA 2010110K18 gene [Source:MGI Symbol;Acc:MGI:1922951]	lincRNA
ENSMUSG00000025350	56.191	0.790014	0.274008	0.000205386	0.00337677	0.000390018	19682	Rdh5	retinol dehydrogenase 5 [Source:MGI Symbol;Acc:MGI:1201412]	protein_coding
ENSMUSG00000074480	800.139	-0.267403	0.07699	0.00020555	0.00337677	4.2445e-05	72640	Mex3a	mex3 RNA binding family member A [Source:MGI Symbol;Acc:MGI:1919890]	protein_coding
ENSMUSG00000055775	378.896	-0.668911	0.218822	0.000203139	0.00334276	0.000203394	17885	Myh8	myosin, heavy polypeptide 8, skeletal muscle, perinatal [Source:MGI Symbol;Acc:MGI:1339712]	protein_coding
ENSMUSG00000041000	889.1	-0.398415	0.119881	0.000201984	0.00332655	7.6254e-05	67525	Trim62	tripartite motif-containing 62 [Source:MGI Symbol;Acc:MGI:1914775]	protein_coding
ENSMUSG00000022203	211.159	0.424787	0.132124	0.000201499	0.00332135	0.000112616	13644	Efs	embryonal Fyn-associated substrate [Source:MGI Symbol;Acc:MGI:105311]	protein_coding
ENSMUSG00000029306	17.2805	-1.21885	0.430915	0.000201049	0.00331672	0.000467528	15891	Ibsp	integrin binding sialoprotein [Source:MGI Symbol;Acc:MGI:96389]	protein_coding
ENSMUSG00000030541	788.54	0.520965	0.168665	0.000200805	0.00331672	0.000178508	269951	Idh2	isocitrate dehydrogenase 2 (NADP+), mitochondrial [Source:MGI Symbol;Acc:MGI:96414]	protein_coding
ENSMUSG00000093392	246.476	0.542401	0.173708	0.000201046	0.00331672	0.000155282	NA	Gm6061	predicted gene 6061 [Source:MGI Symbol;Acc:MGI:3648621]	transcribed_processed_pseudogene
ENSMUSG00000002983	100.914	0.616611	0.204671	0.000200293	0.00331261	0.000239741	19698	Relb	avian reticuloendotheliosis viral (v-rel) oncogene related B [Source:MGI Symbol;Acc:MGI:103289]	protein_coding
ENSMUSG00000068122	10.7562	-2.04047	0.77204	0.00019904	0.00329465	0.00087678	11609	Agtr2	angiotensin II receptor, type 2 [Source:MGI Symbol;Acc:MGI:87966]	protein_coding
ENSMUSG00000024066	8.89046	2.65106	1.06836	0.000198702	0.00329184	0.00143709	22436	Xdh	xanthine dehydrogenase [Source:MGI Symbol;Acc:MGI:98973]	protein_coding
ENSMUSG00000031409	341.218	-0.631086	0.204288	0.000198065	0.00328407	0.000177798	66104	Tceal6	transcription elongation factor A (SII)-like 6 [Source:MGI Symbol;Acc:MGI:1923939]	protein_coding
ENSMUSG00000078307	2135.76	0.28753	0.083665	0.000197898	0.00328407	4.95458e-05	330941	AI593442	expressed sequence AI593442 [Source:MGI Symbol;Acc:MGI:2143099]	protein_coding
ENSMUSG00000023411	26.9671	-0.869816	0.295603	0.000197417	0.00327886	0.000311745	73181	Nfatc4	nuclear factor of activated T cells, cytoplasmic, calcineurin dependent 4 [Source:MGI Symbol;Acc:MGI:1920431]	protein_coding
ENSMUSG00000047786	1274.94	-0.302014	0.0877949	0.000196061	0.00325909	4.87293e-05	66643	Lix1	limb and CNS expressed 1 [Source:MGI Symbol;Acc:MGI:1913893]	protein_coding
ENSMUSG00000042349	48.2341	1.482	0.564731	0.000195617	0.00325447	0.000939404	56489	Ikbke	inhibitor of kappaB kinase epsilon [Source:MGI Symbol;Acc:MGI:1929612]	protein_coding
ENSMUSG00000042258	6.46882	-2.25588	0.79801	0.00019521	0.00325045	0.000471377	16392	Isl1	ISL1 transcription factor, LIM/homeodomain [Source:MGI Symbol;Acc:MGI:101791]	protein_coding
ENSMUSG00000041216	683.36	-0.382104	0.114438	0.000194727	0.00324517	7.02968e-05	74438	Clvs1	clavesin 1 [Source:MGI Symbol;Acc:MGI:1921688]	protein_coding
ENSMUSG00000070570	4968.42	0.537898	0.178828	0.000194273	0.00324036	0.000249089	72961	Slc17a7	solute carrier family 17 (sodium-dependent inorganic phosphate cotransporter), member 7 [Source:MGI Symbol;Acc:MGI:1920211]	protein_coding
ENSMUSG00000040167	568.723	-0.446065	0.136599	0.000191424	0.00319555	9.04346e-05	67143	Ikzf5	IKAROS family zinc finger 5 [Source:MGI Symbol;Acc:MGI:1914393]	protein_coding
ENSMUSG00000069899	33.3567	0.922949	0.317311	0.000188214	0.00314465	0.000357055	100039624	Gm12166	predicted gene 12166 [Source:MGI Symbol;Acc:MGI:3650635]	protein_coding
ENSMUSG00000029178	573.82	-0.482805	0.149219	0.000186796	0.00312361	0.000103092	16599	Klf3	Kruppel-like factor 3 (basic) [Source:MGI Symbol;Acc:MGI:1342773]	protein_coding
ENSMUSG00000035352	4.73105	0.0894027	0.246567	0.0001855	0.00310459	0.150732	20293	Ccl12	chemokine (C-C motif) ligand 12 [Source:MGI Symbol;Acc:MGI:108224]	protein_coding
ENSMUSG00000050511	98.015	0.639499	0.209894	0.000184107	0.00308391	0.000211102	18386	Oprd1	opioid receptor, delta 1 [Source:MGI Symbol;Acc:MGI:97438]	protein_coding
ENSMUSG00000002308	184.459	0.493949	0.154907	0.000183798	0.00308136	0.000123725	54219	Cd320	CD320 antigen [Source:MGI Symbol;Acc:MGI:1860083]	protein_coding
ENSMUSG00000015714	914.501	0.532138	0.176126	0.000183062	0.00307166	0.000230474	76893	Cers2	ceramide synthase 2 [Source:MGI Symbol;Acc:MGI:1924143]	protein_coding
ENSMUSG00000064370	92584.9	-0.565621	0.179204	0.000182234	0.00306038	0.000139728	17711	mt-Cytb	mitochondrially encoded cytochrome b [Source:MGI Symbol;Acc:MGI:102501]	protein_coding
ENSMUSG00000038917	26.2111	1.03583	0.367281	0.000181394	0.00304887	0.000485546	665306	3930402G23Rik	RIKEN cDNA 3930402G23 gene [Source:MGI Symbol;Acc:MGI:1921277]	lincRNA
ENSMUSG00000030551	192.212	-0.536871	0.167674	0.00017938	0.00301761	0.000118376	11819	Nr2f2	nuclear receptor subfamily 2, group F, member 2 [Source:MGI Symbol;Acc:MGI:1352452]	protein_coding
ENSMUSG00000037643	1151.19	-0.331865	0.0964901	0.000178591	0.00300693	4.90006e-05	18759	Prkci	protein kinase C, iota [Source:MGI Symbol;Acc:MGI:99260]	protein_coding
ENSMUSG00000022131	339.703	0.416886	0.127949	0.000178032	0.00300503	9.40849e-05	58245	Gpr180	G protein-coupled receptor 180 [Source:MGI Symbol;Acc:MGI:1930949]	protein_coding
ENSMUSG00000041608	124.896	-1.06452	0.385495	0.000178322	0.00300503	0.000616199	215446	Entpd3	ectonucleoside triphosphate diphosphohydrolase 3 [Source:MGI Symbol;Acc:MGI:1321386]	protein_coding
ENSMUSG00000083780	34.2185	1.12142	0.390558	0.000178326	0.00300503	0.000404891	NA	Gm12728	predicted gene 12728 [Source:MGI Symbol;Acc:MGI:3649486]	protein_coding
ENSMUSG00000056481	54.6958	-1.10762	0.390833	0.000177236	0.00299439	0.000456094	70445	Cd248	CD248 antigen, endosialin [Source:MGI Symbol;Acc:MGI:1917695]	protein_coding
ENSMUSG00000030450	25.345	-0.997406	0.333659	0.0001767	0.0029879	0.000269171	18431	Oca2	oculocutaneous albinism II [Source:MGI Symbol;Acc:MGI:97454]	protein_coding
ENSMUSG00000027656	133.979	1.25254	0.447475	0.000175872	0.00297647	0.00052806	22403	Ccn5	cellular communication network factor 5 [Source:MGI Symbol;Acc:MGI:1328326]	protein_coding
ENSMUSG00000046743	1599.73	-0.588619	0.185969	0.000175102	0.00296599	0.000134995	329628	Fat4	FAT atypical cadherin 4 [Source:MGI Symbol;Acc:MGI:3045256]	protein_coding
ENSMUSG00000038259	13.4543	1.19787	0.410038	0.00017304	0.0029336	0.000339202	14563	Gdf5	growth differentiation factor 5 [Source:MGI Symbol;Acc:MGI:95688]	protein_coding
ENSMUSG00000063060	17.9113	1.52941	0.633188	0.000172228	0.00292237	0.00171183	20680	Sox7	SRY (sex determining region Y)-box 7 [Source:MGI Symbol;Acc:MGI:98369]	protein_coding
ENSMUSG00000044847	2376.15	0.413813	0.125259	0.000171808	0.00291906	7.9753e-05	72290	Lsm11	U7 snRNP-specific Sm-like protein LSM11 [Source:MGI Symbol;Acc:MGI:1919540]	protein_coding
ENSMUSG00000071054	2236.87	-0.250397	0.0702772	0.000171885	0.00291906	2.77062e-05	224903	Safb	scaffold attachment factor B [Source:MGI Symbol;Acc:MGI:2146974]	protein_coding
ENSMUSG00000037579	1691.9	0.564496	0.183657	0.000170747	0.00290477	0.000192936	16512	Kcnh3	potassium voltage-gated channel, subfamily H (eag-related), member 3 [Source:MGI Symbol;Acc:MGI:1341723]	protein_coding
ENSMUSG00000030787	21.5008	1.85885	0.668228	0.000169107	0.00287937	0.000562377	114332	Lyve1	lymphatic vessel endothelial hyaluronan receptor 1 [Source:MGI Symbol;Acc:MGI:2136348]	protein_coding
ENSMUSG00000024799	813.742	0.464682	0.145038	0.000167601	0.0028562	0.000116265	73166	Tm7sf2	transmembrane 7 superfamily member 2 [Source:MGI Symbol;Acc:MGI:1920416]	protein_coding
ENSMUSG00000066595	264.12	0.531768	0.166225	0.000167259	0.00285286	0.000120493	226844	Flvcr1	feline leukemia virus subgroup C cellular receptor 1 [Source:MGI Symbol;Acc:MGI:2444881]	protein_coding
ENSMUSG00000079362	79.5885	1.10596	0.42008	0.000167214	0.00285286	0.000916337	NA	Gm43302	predicted gene 43302 [Source:MGI Symbol;Acc:MGI:5663439]	protein_coding
ENSMUSG00000055214	60.548	-0.768085	0.250565	0.000166909	0.00285222	0.000197369	319455	Pld5	phospholipase D family, member 5 [Source:MGI Symbol;Acc:MGI:2442056]	protein_coding
ENSMUSG00000072082	185.768	0.468843	0.143834	0.000166931	0.00285222	9.31696e-05	12449	Ccnf	cyclin F [Source:MGI Symbol;Acc:MGI:102551]	protein_coding
ENSMUSG00000021108	57.8038	-0.962078	0.324603	0.000165943	0.00284029	0.000287492	18755	Prkch	protein kinase C, eta [Source:MGI Symbol;Acc:MGI:97600]	protein_coding
ENSMUSG00000074238	1267.53	-0.242479	0.0678707	0.000165147	0.00282913	2.6938e-05	211556	Ap1ar	adaptor-related protein complex 1 associated regulatory protein [Source:MGI Symbol;Acc:MGI:2384822]	protein_coding
ENSMUSG00000021575	21.1859	1.49912	0.531347	0.000164278	0.00281671	0.000484249	11624	Ahrr	aryl-hydrocarbon receptor repressor [Source:MGI Symbol;Acc:MGI:1333776]	protein_coding
ENSMUSG00000052776	6.90534	2.47567	0.869705	0.000162725	0.00279301	0.000436092	246730	Oas1a	2'-5' oligoadenylate synthetase 1A [Source:MGI Symbol;Acc:MGI:2180860]	protein_coding
ENSMUSG00000069763	91.585	-0.542746	0.169613	0.000162753	0.00279301	0.000119962	67888	Tmem100	transmembrane protein 100 [Source:MGI Symbol;Acc:MGI:1915138]	protein_coding
ENSMUSG00000020614	63.8112	-0.666001	0.216124	0.000161291	0.00277276	0.000184227	208659	Fam20a	family with sequence similarity 20, member A [Source:MGI Symbol;Acc:MGI:2388266]	protein_coding
ENSMUSG00000037683	47.2254	1.27168	0.441149	0.000158811	0.00273252	0.000392275	70882	Armc3	armadillo repeat containing 3 [Source:MGI Symbol;Acc:MGI:1918132]	protein_coding
ENSMUSG00000050312	215.062	-0.542322	0.167947	0.000157097	0.00270541	0.000105543	106338	Nsun3	NOL1/NOP2/Sun domain family member 3 [Source:MGI Symbol;Acc:MGI:2146565]	protein_coding
ENSMUSG00000075296	79.6952	0.832094	0.297771	0.000156843	0.0027034	0.000537547	621603	Aldh3b2	aldehyde dehydrogenase 3 family, member B2 [Source:MGI Symbol;Acc:MGI:2147613]	protein_coding
ENSMUSG00000027868	12.9558	-1.36626	0.465292	0.000156097	0.00269291	0.000319766	21384	Tbx15	T-box 15 [Source:MGI Symbol;Acc:MGI:1277234]	protein_coding
ENSMUSG00000055835	261.427	-0.363996	0.106657	0.000155891	0.00269172	5.4656e-05	22640	Zfp1	zinc finger protein 1 [Source:MGI Symbol;Acc:MGI:99154]	protein_coding
ENSMUSG00000054034	820.398	-0.41773	0.124961	0.00015491	0.00267715	6.8474e-05	331532	Tceal5	transcription elongation factor A (SII)-like 5 [Source:MGI Symbol;Acc:MGI:3036236]	protein_coding
ENSMUSG00000035299	193.244	0.466695	0.143791	0.00015245	0.00263696	9.82892e-05	17318	Mid1	midline 1 [Source:MGI Symbol;Acc:MGI:1100537]	protein_coding
ENSMUSG00000015568	1060.46	0.510758	0.1617	0.000151379	0.00262074	0.000137945	16956	Lpl	lipoprotein lipase [Source:MGI Symbol;Acc:MGI:96820]	protein_coding
ENSMUSG00000004508	814.058	-0.474674	0.142749	0.000150355	0.00260531	7.55008e-05	14389	Gab2	growth factor receptor bound protein 2-associated protein 2 [Source:MGI Symbol;Acc:MGI:1333854]	protein_coding
ENSMUSG00000035437	2130.7	-0.349609	0.1014	0.000150323	0.00260531	4.68522e-05	227800	Rabgap1	RAB GTPase activating protein 1 [Source:MGI Symbol;Acc:MGI:2385139]	protein_coding
ENSMUSG00000035441	76.9439	0.658191	0.215356	0.000148655	0.00258183	0.000204918	338367	Myo1d	myosin ID [Source:MGI Symbol;Acc:MGI:107728]	protein_coding
ENSMUSG00000097961	26.0339	1.0941	0.372177	0.000148737	0.00258183	0.000314745	NA	Gm27000	predicted gene, 27000 [Source:MGI Symbol;Acc:MGI:5504115]	lincRNA
ENSMUSG00000020647	1735.22	-0.452369	0.135701	0.00014797	0.00257489	7.21248e-05	17977	Ncoa1	nuclear receptor coactivator 1 [Source:MGI Symbol;Acc:MGI:1276523]	protein_coding
ENSMUSG00000033434	502.271	0.504147	0.157822	0.000148074	0.00257489	0.000122635	107999	Gtpbp6	GTP binding protein 6 (putative) [Source:MGI Symbol;Acc:MGI:1306825]	protein_coding
ENSMUSG00000040481	1782.54	-0.35225	0.105425	0.00014688	0.00255866	6.88379e-05	207165	Bptf	bromodomain PHD finger transcription factor [Source:MGI Symbol;Acc:MGI:2444008]	protein_coding
ENSMUSG00000070880	5627.15	-0.775461	0.254203	0.000145601	0.00253863	0.000208762	14415	Gad1	glutamate decarboxylase 1 [Source:MGI Symbol;Acc:MGI:95632]	protein_coding
ENSMUSG00000056752	200.208	0.801876	0.266318	0.000145271	0.00253514	0.000242288	237806	Dnah9	dynein, axonemal, heavy chain 9 [Source:MGI Symbol;Acc:MGI:1289279]	protein_coding
ENSMUSG00000028413	171.38	0.79485	0.283791	0.000144671	0.00252691	0.000522669	14595	B4galt1	UDP-Gal:betaGlcNAc beta 1,4- galactosyltransferase, polypeptide 1 [Source:MGI Symbol;Acc:MGI:95705]	protein_coding
ENSMUSG00000021936	3440.02	-0.404686	0.116844	0.000144238	0.0025216	4.37087e-05	26419	Mapk8	mitogen-activated protein kinase 8 [Source:MGI Symbol;Acc:MGI:1346861]	protein_coding
ENSMUSG00000044364	108.874	0.5524	0.170735	0.000143805	0.00251627	0.000103576	108832	Tmem74b	transmembrane protein 74B [Source:MGI Symbol;Acc:MGI:1918629]	protein_coding
ENSMUSG00000009876	6.40284	2.37321	0.813116	0.000142683	0.00249887	0.000342338	84682	Cox4i2	cytochrome c oxidase subunit 4I2 [Source:MGI Symbol;Acc:MGI:2135755]	protein_coding
ENSMUSG00000037089	755.499	0.407184	0.121916	0.0001398	0.00245056	6.92031e-05	73836	Slc35b2	solute carrier family 35, member B2 [Source:MGI Symbol;Acc:MGI:1921086]	protein_coding
ENSMUSG00000026650	51.132	0.99278	0.336083	0.000139366	0.00244513	0.00030089	104362	Meig1	meiosis expressed gene 1 [Source:MGI Symbol;Acc:MGI:1202878]	protein_coding
ENSMUSG00000035539	12.4529	2.41093	0.827176	0.000138828	0.00243792	0.000351766	381522	Ccdc180	coiled-coil domain containing 180 [Source:MGI Symbol;Acc:MGI:2685871]	protein_coding
ENSMUSG00000064280	18.949	1.56889	0.547477	0.00013883	0.00243792	0.000411904	75172	Ccdc146	coiled-coil domain containing 146 [Source:MGI Symbol;Acc:MGI:1922422]	protein_coding
ENSMUSG00000055639	60.8734	-1.09329	0.371858	0.000138157	0.00243168	0.000313743	13134	Dach1	dachshund family transcription factor 1 [Source:MGI Symbol;Acc:MGI:1277991]	protein_coding
ENSMUSG00000058952	18.507	1.53683	0.567784	0.000138227	0.00243168	0.000732359	12630	Cfi	complement component factor i [Source:MGI Symbol;Acc:MGI:105937]	protein_coding
ENSMUSG00000015843	78.2423	-0.611115	0.19025	0.000137961	0.00243136	0.000113646	20183	Rxrg	retinoid X receptor gamma [Source:MGI Symbol;Acc:MGI:98216]	protein_coding
ENSMUSG00000047671	13.0576	2.49448	0.817264	0.0001371	0.00241836	0.000207988	242646	Tctex1d4	Tctex1 domain containing 4 [Source:MGI Symbol;Acc:MGI:3045358]	protein_coding
ENSMUSG00000029432	1036.63	-0.239605	0.0657915	0.000135444	0.00239131	2.15149e-05	14467	Nipsnap2	nipsnap homolog 2 [Source:MGI Symbol;Acc:MGI:1278343]	protein_coding
ENSMUSG00000029217	37.6992	-0.973396	0.317568	0.000135252	0.00239006	0.000198115	21682	Tec	tec protein tyrosine kinase [Source:MGI Symbol;Acc:MGI:98662]	protein_coding
ENSMUSG00000072893	147.005	0.674654	0.216941	0.00013421	0.00237378	0.00016324	74476	4933439C10Rik	RIKEN cDNA 4933439C10 gene [Source:MGI Symbol;Acc:MGI:1921726]	processed_transcript
ENSMUSG00000012126	45.3257	0.73292	0.235038	0.000132201	0.00234036	0.000159226	67586	Ubxn11	UBX domain protein 11 [Source:MGI Symbol;Acc:MGI:1914836]	protein_coding
ENSMUSG00000008393	1259.2	0.320319	0.0910338	0.000131832	0.00233594	3.53764e-05	52502	Carhsp1	calcium regulated heat stable protein 1 [Source:MGI Symbol;Acc:MGI:1196368]	protein_coding
ENSMUSG00000015647	539.861	0.675892	0.217868	0.000131618	0.00233426	0.000168694	16776	Lama5	laminin, alpha 5 [Source:MGI Symbol;Acc:MGI:105382]	protein_coding
ENSMUSG00000034981	645.176	-0.364267	0.104621	0.000131182	0.00232862	4.12311e-05	231440	Parm1	prostate androgen-regulated mucin-like protein 1 [Source:MGI Symbol;Acc:MGI:2443349]	protein_coding
ENSMUSG00000043168	7.58396	-1.88073	0.631897	0.000131177	0.00232862	0.000278188	74644	4930426D05Rik	RIKEN cDNA 4930426D05 gene [Source:MGI Symbol;Acc:MGI:1921894]	antisense
ENSMUSG00000027849	274.463	-0.960705	0.326306	0.000130237	0.00231605	0.00030876	54524	Syt6	synaptotagmin VI [Source:MGI Symbol;Acc:MGI:1859544]	protein_coding
ENSMUSG00000059776	35.1593	1.05606	0.352361	0.000130083	0.00231541	0.000256877	100040416	Rpl13-ps6	ribosomal protein L13, pseudogene 6 [Source:MGI Symbol;Acc:MGI:3642685]	processed_pseudogene
ENSMUSG00000040183	471.182	0.322207	0.0914881	0.000129851	0.00231338	3.49441e-05	140577	Ankrd6	ankyrin repeat domain 6 [Source:MGI Symbol;Acc:MGI:2154278]	protein_coding
ENSMUSG00000025044	28.3446	5.29005	2.04201	0.000128264	0.00228718	0.00101862	20288	Msr1	macrophage scavenger receptor 1 [Source:MGI Symbol;Acc:MGI:98257]	protein_coding
ENSMUSG00000072946	494.702	-0.508293	0.152211	0.000127588	0.0022772	6.99325e-05	77219	Ptgr2	prostaglandin reductase 2 [Source:MGI Symbol;Acc:MGI:1916372]	protein_coding
ENSMUSG00000048029	38.4847	0.967193	0.31666	0.000125975	0.00225246	0.000205685	226265	Eno4	enolase 4 [Source:MGI Symbol;Acc:MGI:2441717]	protein_coding
ENSMUSG00000103183	32.3452	1.03578	0.349466	0.000126087	0.00225246	0.000286543	NA	Gm37090	predicted gene, 37090 [Source:MGI Symbol;Acc:MGI:5610318]	TEC
ENSMUSG00000075511	66.439	0.86097	0.29547	0.000125768	0.00225086	0.000352817	NA	1700001L05Rik	RIKEN cDNA 1700001L05 gene [Source:MGI Symbol;Acc:MGI:1916541]	lincRNA
ENSMUSG00000025103	3116.06	-0.344152	0.0977682	0.000125412	0.00224654	3.51598e-05	83962	Btbd1	BTB (POZ) domain containing 1 [Source:MGI Symbol;Acc:MGI:1933765]	protein_coding
ENSMUSG00000027932	108.811	0.808156	0.261582	0.000123942	0.00222223	0.000177089	26568	Slc27a3	solute carrier family 27 (fatty acid transporter), member 3 [Source:MGI Symbol;Acc:MGI:1347358]	protein_coding
ENSMUSG00000032423	2856.59	-0.498294	0.148648	0.000123637	0.0022188	6.52511e-05	56403	Syncrip	synaptotagmin binding, cytoplasmic RNA interacting protein [Source:MGI Symbol;Acc:MGI:1891690]	protein_coding
ENSMUSG00000066510	6.36704	2.0049	0.651849	0.000121429	0.00218117	0.000190023	330963	Ankdd1a	ankyrin repeat and death domain containing 1A [Source:MGI Symbol;Acc:MGI:2686319]	protein_coding
ENSMUSG00000000560	2504.47	-0.616954	0.190023	0.000120663	0.00216939	9.78149e-05	14395	Gabra2	gamma-aminobutyric acid (GABA) A receptor, subunit alpha 2 [Source:MGI Symbol;Acc:MGI:95614]	protein_coding
ENSMUSG00000028266	3563.34	0.815351	0.297162	0.000119126	0.00214511	0.000661449	16911	Lmo4	LIM domain only 4 [Source:MGI Symbol;Acc:MGI:109360]	protein_coding
ENSMUSG00000045302	975.784	0.339408	0.0972942	0.000119203	0.00214511	4.05144e-05	50907	Preb	prolactin regulatory element binding [Source:MGI Symbol;Acc:MGI:1355326]	protein_coding
ENSMUSG00000052276	39.1656	-3.15778	1.7487	0.000118374	0.00213411	0.00906843	239790	Ostn	osteocrin [Source:MGI Symbol;Acc:MGI:2677164]	protein_coding
ENSMUSG00000062859	16.6404	1.31473	0.439878	0.000117707	0.00212403	0.000270054	21463	Tcp11	t-complex protein 11 [Source:MGI Symbol;Acc:MGI:98544]	protein_coding
ENSMUSG00000035373	8.69311	2.68266	0.920086	0.000117262	0.00211795	0.000349669	20306	Ccl7	chemokine (C-C motif) ligand 7 [Source:MGI Symbol;Acc:MGI:99512]	protein_coding
ENSMUSG00000030342	990.428	0.79587	0.277371	0.00011591	0.00209763	0.00040722	12527	Cd9	CD9 antigen [Source:MGI Symbol;Acc:MGI:88348]	protein_coding
ENSMUSG00000041028	4772.59	-0.222493	0.0601379	0.000116004	0.00209763	1.76543e-05	66092	Ghitm	growth hormone inducible transmembrane protein [Source:MGI Symbol;Acc:MGI:1913342]	protein_coding
ENSMUSG00000084416	148.27	0.720554	0.230231	0.00011603	0.00209763	0.000151378	100043141	Rpl10a-ps1	ribosomal protein L10A, pseudogene 1 [Source:MGI Symbol;Acc:MGI:3705885]	processed_pseudogene
ENSMUSG00000041986	2589.12	-0.302545	0.084612	0.000115553	0.00209481	2.63741e-05	270162	Elmod1	ELMO/CED-12 domain containing 1 [Source:MGI Symbol;Acc:MGI:3583900]	protein_coding
ENSMUSG00000073405	9.38413	2.24079	0.761393	0.000115391	0.0020938	0.000309755	667803	H2-T-ps	histocompatibility 2, T region locus, pseudogene [Source:MGI Symbol;Acc:MGI:2442805]	unprocessed_pseudogene
ENSMUSG00000022146	366.208	1.27049	0.507793	0.000114526	0.00208002	0.00132739	18414	Osmr	oncostatin M receptor [Source:MGI Symbol;Acc:MGI:1330819]	protein_coding
ENSMUSG00000033610	476.085	-0.3732	0.106377	0.000114473	0.00208002	3.80022e-05	75735	Pank1	pantothenate kinase 1 [Source:MGI Symbol;Acc:MGI:1922985]	protein_coding
ENSMUSG00000028914	513.694	0.351394	0.100141	0.000114232	0.00207853	3.7561e-05	12371	Casp9	caspase 9 [Source:MGI Symbol;Acc:MGI:1277950]	protein_coding
ENSMUSG00000032911	797.148	0.631935	0.204657	0.000114214	0.00207853	0.000179219	121021	Cspg4	chondroitin sulfate proteoglycan 4 [Source:MGI Symbol;Acc:MGI:2153093]	protein_coding
ENSMUSG00000036854	116.543	0.584508	0.182426	0.000113881	0.00207599	0.000115737	243912	Hspb6	heat shock protein, alpha-crystallin-related, B6 [Source:MGI Symbol;Acc:MGI:2685325]	protein_coding
ENSMUSG00000026728	8849.35	0.617111	0.200996	0.000113118	0.002064	0.000195141	22352	Vim	vimentin [Source:MGI Symbol;Acc:MGI:98932]	protein_coding
ENSMUSG00000032649	216.036	0.54204	0.165772	0.000113039	0.002064	8.90941e-05	269132	Colgalt2	collagen beta(1-O)galactosyltransferase 2 [Source:MGI Symbol;Acc:MGI:2138232]	protein_coding
ENSMUSG00000061808	660.573	-0.31732	0.921192	0.000112326	0.00205337	0.154792	22139	Ttr	transthyretin [Source:MGI Symbol;Acc:MGI:98865]	protein_coding
ENSMUSG00000036502	109.864	-0.785134	0.246257	0.000111577	0.00204159	0.000124273	245386	Tmem255a	transmembrane protein 255A [Source:MGI Symbol;Acc:MGI:3045722]	protein_coding
ENSMUSG00000025993	65.1723	-1.20102	0.396682	0.000111468	0.00204149	0.000225518	53945	Slc40a1	solute carrier family 40 (iron-regulated transporter), member 1 [Source:MGI Symbol;Acc:MGI:1315204]	protein_coding
ENSMUSG00000031016	145.978	0.547366	0.167964	0.000111371	0.00204149	9.36271e-05	22390	Wee1	WEE 1 homolog 1 (S. pombe) [Source:MGI Symbol;Acc:MGI:103075]	protein_coding
ENSMUSG00000004040	2541.63	0.724815	0.251652	0.000110857	0.0020341	0.000394547	20848	Stat3	signal transducer and activator of transcription 3 [Source:MGI Symbol;Acc:MGI:103038]	protein_coding
ENSMUSG00000030008	133.693	0.594261	0.184398	0.000110825	0.0020341	0.00010805	73327	Pradc1	protease-associated domain containing 1 [Source:MGI Symbol;Acc:MGI:1920577]	protein_coding
ENSMUSG00000031990	552.738	0.471629	0.143073	0.000109626	0.00201528	8.05724e-05	83964	Jam3	junction adhesion molecule 3 [Source:MGI Symbol;Acc:MGI:1933825]	protein_coding
ENSMUSG00000038312	389.603	0.352949	0.0997921	0.000108833	0.00200258	3.19548e-05	108687	Edem2	ER degradation enhancer, mannosidase alpha-like 2 [Source:MGI Symbol;Acc:MGI:1915540]	protein_coding
ENSMUSG00000036295	1911.01	-0.357828	0.100864	0.000108285	0.00199438	2.96952e-05	16981	Lrrn3	leucine rich repeat protein 3, neuronal [Source:MGI Symbol;Acc:MGI:106036]	protein_coding
ENSMUSG00000004933	1184.2	0.355555	0.101817	0.000108159	0.00199393	4.00475e-05	17179	Matk	megakaryocyte-associated tyrosine kinase [Source:MGI Symbol;Acc:MGI:99259]	protein_coding
ENSMUSG00000004707	4.1089	3.41562	1.17018	0.00010721	0.00197829	0.000341292	17085	Ly9	lymphocyte antigen 9 [Source:MGI Symbol;Acc:MGI:96885]	protein_coding
ENSMUSG00000029468	65.6682	0.792732	0.251505	0.000106829	0.00197312	0.000142719	18439	P2rx7	purinergic receptor P2X, ligand-gated ion channel, 7 [Source:MGI Symbol;Acc:MGI:1339957]	protein_coding
ENSMUSG00000093452	112.017	0.565186	0.171695	0.000106201	0.00196337	8.30562e-05	NA	Zfhx2os	zinc finger homeobox 2, opposite strand [Source:MGI Symbol;Acc:MGI:3620246]	antisense
ENSMUSG00000026012	10.1919	3.45396	1.18074	0.000105752	0.0019569	0.000336096	12487	Cd28	CD28 antigen [Source:MGI Symbol;Acc:MGI:88327]	protein_coding
ENSMUSG00000093536	209.601	0.468276	0.13701	0.000105319	0.00195075	5.40738e-05	100042450	Smim17	small integral membrane protein 17 [Source:MGI Symbol;Acc:MGI:4365374]	protein_coding
ENSMUSG00000063297	2121.14	-0.571471	0.174103	0.000104879	0.00194443	8.60191e-05	233271	Luzp2	leucine zipper protein 2 [Source:MGI Symbol;Acc:MGI:1889615]	protein_coding
ENSMUSG00000031490	128.242	0.661344	0.205555	0.000104399	0.00193736	0.000111087	13685	Eif4ebp1	eukaryotic translation initiation factor 4E binding protein 1 [Source:MGI Symbol;Acc:MGI:103267]	protein_coding
ENSMUSG00000039904	341.835	0.637784	0.204612	0.000104019	0.00193213	0.000160548	14763	Gpr37	G protein-coupled receptor 37 [Source:MGI Symbol;Acc:MGI:1313297]	protein_coding
ENSMUSG00000027495	531.388	-0.383672	0.108929	0.000103399	0.00192395	3.47296e-05	67017	Fam210b	family with sequence similarity 210, member B [Source:MGI Symbol;Acc:MGI:1914267]	protein_coding
ENSMUSG00000040883	288.476	0.452582	0.133035	0.00010348	0.00192395	5.61468e-05	235043	Tmem205	transmembrane protein 205 [Source:MGI Symbol;Acc:MGI:3045495]	protein_coding
ENSMUSG00000050592	20.2433	1.4612	0.499105	0.000103218	0.00192311	0.000330959	241303	Fam78a	family with sequence similarity 78, member A [Source:MGI Symbol;Acc:MGI:2443569]	protein_coding
ENSMUSG00000066129	1283.31	0.449249	0.133926	0.000103239	0.00192311	6.41919e-05	76484	Kndc1	kinase non-catalytic C-lobe domain (KIND) containing 1 [Source:MGI Symbol;Acc:MGI:1923734]	protein_coding
ENSMUSG00000059743	3789.85	0.559969	0.170782	0.000102445	0.00191195	8.68853e-05	110196	Fdps	farnesyl diphosphate synthetase [Source:MGI Symbol;Acc:MGI:104888]	protein_coding
ENSMUSG00000004609	6.63114	4.57416	1.69066	0.000102128	0.00190785	0.000735601	12489	Cd33	CD33 antigen [Source:MGI Symbol;Acc:MGI:99440]	protein_coding
ENSMUSG00000019868	809.188	-0.43028	0.124663	0.000101954	0.00190641	4.60567e-05	66201	Vta1	vesicle (multivesicular body) trafficking 1 [Source:MGI Symbol;Acc:MGI:1913451]	protein_coding
ENSMUSG00000031104	391.086	0.451534	0.132082	0.000101917	0.00190641	5.34996e-05	19337	Rab33a	RAB33A, member RAS oncogene family [Source:MGI Symbol;Acc:MGI:109493]	protein_coding
ENSMUSG00000052273	20.5774	2.27471	0.802089	0.00010164	0.00190416	0.000453558	381917	Dnah3	dynein, axonemal, heavy chain 3 [Source:MGI Symbol;Acc:MGI:2683040]	protein_coding
ENSMUSG00000005686	337.285	0.682974	0.22532	0.000100901	0.00189292	0.000222241	11717	Ampd3	adenosine monophosphate deaminase 3 [Source:MGI Symbol;Acc:MGI:1096344]	protein_coding
ENSMUSG00000016256	342.548	1.06455	0.375729	0.000100943	0.00189292	0.000458631	64138	Ctsz	cathepsin Z [Source:MGI Symbol;Acc:MGI:1891190]	protein_coding
ENSMUSG00000048865	11.3904	2.83033	0.955929	9.99297e-05	0.00187751	0.000293209	226652	Arhgap30	Rho GTPase activating protein 30 [Source:MGI Symbol;Acc:MGI:2684948]	protein_coding
ENSMUSG00000063428	85.1338	1.03726	0.340427	9.98841e-05	0.00187751	0.00021032	70503	Ddo	D-aspartate oxidase [Source:MGI Symbol;Acc:MGI:1925528]	protein_coding
ENSMUSG00000025041	1111.72	-0.36879	0.10517	9.97147e-05	0.00187707	3.84445e-05	76952	Nt5c2	5'-nucleotidase, cytosolic II [Source:MGI Symbol;Acc:MGI:2178563]	protein_coding
ENSMUSG00000111394	262.148	0.61518	0.187855	9.92607e-05	0.00187032	8.77596e-05	NA	Gm49759	predicted gene, 49759 [Source:MGI Symbol;Acc:MGI:6215263]	TEC
ENSMUSG00000022805	60.7675	1.06356	0.345859	9.81161e-05	0.00185053	0.000191479	320214	Maats1	MYCBP-associated, testis expressed 1 [Source:MGI Symbol;Acc:MGI:2443598]	protein_coding
ENSMUSG00000071550	88.3485	1.20746	0.400767	9.78772e-05	0.0018478	0.000238893	212517	Cfap44	cilia and flagella associated protein 44 [Source:MGI Symbol;Acc:MGI:1277238]	protein_coding
ENSMUSG00000031381	140.451	0.511618	0.152657	9.76173e-05	0.00184467	6.59591e-05	18700	Piga	phosphatidylinositol glycan anchor biosynthesis, class A [Source:MGI Symbol;Acc:MGI:99461]	protein_coding
ENSMUSG00000031489	11.2936	1.43233	0.46153	9.74084e-05	0.00184249	0.000168006	11556	Adrb3	adrenergic receptor, beta 3 [Source:MGI Symbol;Acc:MGI:87939]	protein_coding
ENSMUSG00000020309	186.639	-0.41582	0.118915	9.72326e-05	0.00184094	3.91262e-05	68044	Chac2	ChaC, cation transport regulator 2 [Source:MGI Symbol;Acc:MGI:1915294]	protein_coding
ENSMUSG00000026616	30.164	-1.37333	0.460966	9.71528e-05	0.00184094	0.000276356	12902	Cr2	complement receptor 2 [Source:MGI Symbol;Acc:MGI:88489]	protein_coding
ENSMUSG00000035506	41.4643	0.717178	0.221978	9.71716e-05	0.00184094	0.000105049	171286	Slc12a8	solute carrier family 12 (potassium/chloride transporters), member 8 [Source:MGI Symbol;Acc:MGI:2443672]	protein_coding
ENSMUSG00000053783	53.1324	0.714594	0.22074	9.71644e-05	0.00184094	0.000102606	74230	1700016K19Rik	RIKEN cDNA 1700016K19 gene [Source:MGI Symbol;Acc:MGI:1921480]	protein_coding
ENSMUSG00000030745	8.99797	4.34381	1.47609	9.57346e-05	0.00181961	0.00031075	60504	Il21r	interleukin 21 receptor [Source:MGI Symbol;Acc:MGI:1890475]	protein_coding
ENSMUSG00000064341	62126.3	-0.670874	0.206405	9.49648e-05	0.00180673	9.64022e-05	17716	mt-Nd1	mitochondrially encoded NADH dehydrogenase 1 [Source:MGI Symbol;Acc:MGI:101787]	protein_coding
ENSMUSG00000025887	86.7028	1.74626	0.761699	9.38486e-05	0.00178811	0.00251574	12364	Casp12	caspase 12 [Source:MGI Symbol;Acc:MGI:1312922]	protein_coding
ENSMUSG00000032332	559.773	0.833309	0.284398	9.38952e-05	0.00178811	0.000326865	12816	Col12a1	collagen, type XII, alpha 1 [Source:MGI Symbol;Acc:MGI:88448]	protein_coding
ENSMUSG00000018927	12.2387	3.69056	1.38606	9.35096e-05	0.00178423	0.000816363	20305	Ccl6	chemokine (C-C motif) ligand 6 [Source:MGI Symbol;Acc:MGI:98263]	protein_coding
ENSMUSG00000037455	233.483	-0.501236	0.146493	9.23071e-05	0.001763	5.29284e-05	76306	Slc18b1	solute carrier family 18, subfamily B, member 1 [Source:MGI Symbol;Acc:MGI:1923556]	protein_coding
ENSMUSG00000054720	736.7	0.397118	0.114074	9.21276e-05	0.00176129	4.19508e-05	100604	Lrrc8c	leucine rich repeat containing 8 family, member C [Source:MGI Symbol;Acc:MGI:2140839]	protein_coding
ENSMUSG00000042348	1109.79	-0.308219	0.0842709	9.08055e-05	0.00173771	2.00562e-05	218639	Arl15	ADP-ribosylation factor-like 15 [Source:MGI Symbol;Acc:MGI:2442308]	protein_coding
ENSMUSG00000116594	529.837	0.597436	0.182311	9.00731e-05	0.00172537	8.73208e-05	NA	Gm49601	predicted gene, 49601 [Source:MGI Symbol;Acc:MGI:6215011]	protein_coding
ENSMUSG00000113061	478.092	0.718476	0.225409	8.99838e-05	0.00172535	0.000124822	100042388	Rps18-ps5	ribosomal protein S18, pseudogene 5 [Source:MGI Symbol;Acc:MGI:3649931]	protein_coding
ENSMUSG00000064351	273967	-0.448706	0.128716	8.97876e-05	0.00172327	4.07516e-05	17708	mt-Co1	mitochondrially encoded cytochrome c oxidase I [Source:MGI Symbol;Acc:MGI:102504]	protein_coding
ENSMUSG00000109408	34.6352	0.878165	0.277074	8.89645e-05	0.00170915	0.000133246	78439	A930037H05Rik	RIKEN cDNA A930037H05 gene [Source:MGI Symbol;Acc:MGI:1925689]	processed_transcript
ENSMUSG00000028797	1391.12	0.367359	0.103802	8.86016e-05	0.00170384	3.15407e-05	76799	Tmem234	transmembrane protein 234 [Source:MGI Symbol;Acc:MGI:1924049]	protein_coding
ENSMUSG00000041920	572.605	0.669177	0.204585	8.84937e-05	0.00170344	8.86486e-05	104681	Slc16a6	solute carrier family 16 (monocarboxylic acid transporters), member 6 [Source:MGI Symbol;Acc:MGI:2144585]	protein_coding
ENSMUSG00000037731	4.49546	5.90192	2.73882	8.81563e-05	0.00169861	0.00365981	230787	Themis2	thymocyte selection associated family member 2 [Source:MGI Symbol;Acc:MGI:2446213]	protein_coding
ENSMUSG00000112546	54.6483	0.885041	0.278363	8.77341e-05	0.00169214	0.000128138	NA	Gm6992	predicted gene 6992 [Source:MGI Symbol;Acc:MGI:3647975]	processed_pseudogene
ENSMUSG00000027967	26.4513	0.981508	0.313739	8.56683e-05	0.00165392	0.000152667	11924	Neurog2	neurogenin 2 [Source:MGI Symbol;Acc:MGI:109619]	protein_coding
ENSMUSG00000028990	422.643	-0.474961	0.136429	8.49611e-05	0.00164188	4.17114e-05	69151	Lzic	leucine zipper and CTNNBIP1 domain containing [Source:MGI Symbol;Acc:MGI:1916401]	protein_coding
ENSMUSG00000027962	1426.79	0.70375	0.229368	8.3633e-05	0.00161781	0.000195882	22329	Vcam1	vascular cell adhesion molecule 1 [Source:MGI Symbol;Acc:MGI:98926]	protein_coding
ENSMUSG00000064220	89.1016	1.21722	0.393974	8.34668e-05	0.00161619	0.000176379	15267	H2ac18	H2A clustered histone 18 [Source:MGI Symbol;Acc:MGI:96097]	protein_coding
ENSMUSG00000026042	834.985	-0.511331	0.14926	8.32569e-05	0.00161372	5.15095e-05	12832	Col5a2	collagen, type V, alpha 2 [Source:MGI Symbol;Acc:MGI:88458]	protein_coding
ENSMUSG00000033880	190.145	0.943681	0.330873	8.30278e-05	0.00161087	0.000427487	19039	Lgals3bp	lectin, galactoside-binding, soluble, 3 binding protein [Source:MGI Symbol;Acc:MGI:99554]	protein_coding
ENSMUSG00000008167	749.45	0.388754	0.110007	8.25209e-05	0.00160262	3.23735e-05	68628	Fbxw9	F-box and WD-40 domain protein 9 [Source:MGI Symbol;Acc:MGI:1915878]	protein_coding
ENSMUSG00000046242	5.85213	6.68584	2.67235	8.24188e-05	0.00160223	0.0013299	69797	Nme9	NME/NM23 family member 9 [Source:MGI Symbol;Acc:MGI:4359686]	protein_coding
ENSMUSG00000017446	63.3294	-0.692916	0.210658	8.20606e-05	0.00159684	8.43127e-05	56745	C1qtnf1	C1q and tumor necrosis factor related protein 1 [Source:MGI Symbol;Acc:MGI:1919254]	protein_coding
ENSMUSG00000028789	368.275	0.487256	0.141369	8.11632e-05	0.00158095	4.76493e-05	242669	Azin2	antizyme inhibitor 2 [Source:MGI Symbol;Acc:MGI:2442093]	protein_coding
ENSMUSG00000052713	847.721	-0.409561	0.114415	8.07665e-05	0.00157479	2.60025e-05	269023	Zfp608	zinc finger protein 608 [Source:MGI Symbol;Acc:MGI:2442338]	protein_coding
ENSMUSG00000069378	7.25462	-2.37582	0.720973	8.03973e-05	0.00156915	8.22261e-05	225518	Prdm6	PR domain containing 6 [Source:MGI Symbol;Acc:MGI:2684938]	protein_coding
ENSMUSG00000029090	780.138	-0.470466	0.134499	7.92692e-05	0.0015495	3.88966e-05	70693	Adgra3	adhesion G protein-coupled receptor A3 [Source:MGI Symbol;Acc:MGI:1917943]	protein_coding
ENSMUSG00000031513	754.152	-0.257902	0.0685857	7.93117e-05	0.0015495	1.43878e-05	68192	Leprotl1	leptin receptor overlapping transcript-like 1 [Source:MGI Symbol;Acc:MGI:1915442]	protein_coding
ENSMUSG00000020180	1535.29	-0.583416	0.177916	7.85925e-05	0.00153851	8.64523e-05	67332	Snrpd3	small nuclear ribonucleoprotein D3 [Source:MGI Symbol;Acc:MGI:1914582]	protein_coding
ENSMUSG00000045165	12.0334	1.64061	0.524802	7.82635e-05	0.0015336	0.000153316	101602	AI467606	expressed sequence AI467606 [Source:MGI Symbol;Acc:MGI:2141979]	protein_coding
ENSMUSG00000047992	50.0029	-0.653634	0.196253	7.76044e-05	0.00152221	7.2498e-05	240479	Dipk1c	divergent protein kinase domain 1C [Source:MGI Symbol;Acc:MGI:3041188]	protein_coding
ENSMUSG00000010830	67.022	0.928727	0.301983	7.74128e-05	0.00152133	0.000190751	105785	Kdelr3	KDEL (Lys-Asp-Glu-Leu) endoplasmic reticulum protein retention receptor 3 [Source:MGI Symbol;Acc:MGI:2145953]	protein_coding
ENSMUSG00000028341	908.651	-0.694527	0.208771	7.73319e-05	0.00152133	7.43736e-05	18124	Nr4a3	nuclear receptor subfamily 4, group A, member 3 [Source:MGI Symbol;Acc:MGI:1352457]	protein_coding
ENSMUSG00000030148	3.56324	4.26235	1.51334	7.74819e-05	0.00152133	0.000492087	26888	Clec4a2	C-type lectin domain family 4, member a2 [Source:MGI Symbol;Acc:MGI:1349412]	protein_coding
ENSMUSG00000021268	19669.2	0.60893	0.181542	7.70228e-05	0.00151687	6.48967e-05	17263	Meg3	maternally expressed 3 [Source:MGI Symbol;Acc:MGI:1202886]	lincRNA
ENSMUSG00000097729	49.7789	0.711382	0.215262	7.69568e-05	0.00151687	7.935e-05	NA	2310015A10Rik	RIKEN cDNA 2310015A10 gene [Source:MGI Symbol;Acc:MGI:1916798]	processed_transcript
ENSMUSG00000018008	16.6911	2.50776	0.877834	7.59969e-05	0.00149968	0.00042386	72318	Cyth4	cytohesin 4 [Source:MGI Symbol;Acc:MGI:2441702]	protein_coding
ENSMUSG00000020686	10.5479	2.48786	0.790912	7.56637e-05	0.00149461	0.000146352	237891	Gas2l2	growth arrest-specific 2 like 2 [Source:MGI Symbol;Acc:MGI:3652048]	protein_coding
ENSMUSG00000022148	19.0616	2.86945	0.988795	7.32648e-05	0.00144868	0.00036456	23880	Fyb	FYN binding protein [Source:MGI Symbol;Acc:MGI:1346327]	protein_coding
ENSMUSG00000004347	79.5973	-0.95699	0.297877	7.27628e-05	0.00144022	0.000113131	18575	Pde1c	phosphodiesterase 1C [Source:MGI Symbol;Acc:MGI:108413]	protein_coding
ENSMUSG00000022814	368.157	-0.350251	0.0957735	7.27636e-05	0.00144022	2.01982e-05	22247	Umps	uridine monophosphate synthetase [Source:MGI Symbol;Acc:MGI:1298388]	protein_coding
ENSMUSG00000026764	16929.1	-0.460602	0.130759	7.26826e-05	0.00144022	3.4515e-05	16574	Kif5c	kinesin family member 5C [Source:MGI Symbol;Acc:MGI:1098269]	protein_coding
ENSMUSG00000021597	258.596	-0.444657	0.125408	7.20047e-05	0.00142953	2.98995e-05	105377	Slf1	SMC5-SMC6 complex localization factor 1 [Source:MGI Symbol;Acc:MGI:2145448]	protein_coding
ENSMUSG00000075010	2.91536	5.07195	2.40098	7.1672e-05	0.00142436	0.00423659	107350	AW112010	expressed sequence AW112010 [Source:MGI Symbol;Acc:MGI:2147706]	lincRNA
ENSMUSG00000073409	15.3259	1.53982	0.491354	7.13081e-05	0.00141857	0.000150093	110557	H2-Q6	histocompatibility 2, Q region locus 6 [Source:MGI Symbol;Acc:MGI:95935]	protein_coding
ENSMUSG00000022525	53.217	0.975793	0.303945	7.10683e-05	0.00141523	0.000114163	27281	Plaat1	phospholipase A and acyltransferase 1 [Source:MGI Symbol;Acc:MGI:1351473]	protein_coding
ENSMUSG00000029919	12.4261	3.2875	1.22209	7.07425e-05	0.00141018	0.000765653	54486	Hpgds	hematopoietic prostaglandin D synthase [Source:MGI Symbol;Acc:MGI:1859384]	protein_coding
ENSMUSG00000026566	1381.29	0.393456	0.112281	7.02311e-05	0.00140141	3.86677e-05	68481	Mpzl1	myelin protein zero-like 1 [Source:MGI Symbol;Acc:MGI:1915731]	protein_coding
ENSMUSG00000025792	256.503	0.388603	0.108201	6.96513e-05	0.00139125	2.5097e-05	27376	Slc25a10	solute carrier family 25 (mitochondrial carrier, dicarboxylate transporter), member 10 [Source:MGI Symbol;Acc:MGI:1353497]	protein_coding
ENSMUSG00000042761	25.1916	1.28709	0.420233	6.94802e-05	0.00138925	0.000200359	244958	Mrap2	melanocortin 2 receptor accessory protein 2 [Source:MGI Symbol;Acc:MGI:3609239]	protein_coding
ENSMUSG00000037169	541.438	-0.481811	0.136985	6.86872e-05	0.0013748	3.60269e-05	18109	Mycn	v-myc avian myelocytomatosis viral related oncogene, neuroblastoma derived [Source:MGI Symbol;Acc:MGI:97357]	protein_coding
ENSMUSG00000070348	1779.82	0.660334	0.209086	6.83655e-05	0.00136975	0.000138539	12443	Ccnd1	cyclin D1 [Source:MGI Symbol;Acc:MGI:88313]	protein_coding
ENSMUSG00000006784	31.0505	1.33764	0.431957	6.79963e-05	0.00136375	0.000172857	74407	Ttc25	tetratricopeptide repeat domain 25 [Source:MGI Symbol;Acc:MGI:1921657]	protein_coding
ENSMUSG00000024737	32.4491	1.77013	0.575464	6.74452e-05	0.00135408	0.000189295	65221	Slc15a3	solute carrier family 15, member 3 [Source:MGI Symbol;Acc:MGI:1929691]	protein_coding
ENSMUSG00000002111	6.99674	3.70492	1.14069	6.68665e-05	0.00134384	9.73418e-05	20375	Spi1	spleen focus forming virus (SFFV) proviral integration oncogene [Source:MGI Symbol;Acc:MGI:98282]	protein_coding
ENSMUSG00000047259	206.205	1.57712	0.680603	6.64698e-05	0.00133724	0.00236556	17202	Mc4r	melanocortin 4 receptor [Source:MGI Symbol;Acc:MGI:99457]	protein_coding
ENSMUSG00000030590	238.678	0.606891	0.181795	6.63575e-05	0.00133635	7.10253e-05	73833	Fam98c	family with sequence similarity 98, member C [Source:MGI Symbol;Acc:MGI:1921083]	protein_coding
ENSMUSG00000037166	14.5468	2.39063	0.944941	6.60896e-05	0.00133232	0.00123259	68458	Ppp1r14a	protein phosphatase 1, regulatory inhibitor subunit 14A [Source:MGI Symbol;Acc:MGI:1931139]	protein_coding
ENSMUSG00000038521	186.61	2.1807	1.1369	6.5779e-05	0.00132742	0.00697489	50908	C1s1	complement component 1, s subcomponent 1 [Source:MGI Symbol;Acc:MGI:1355312]	protein_coding
ENSMUSG00000029387	365.108	0.333323	0.0906897	6.56128e-05	0.00132543	1.88116e-05	209357	Gtf2h3	general transcription factor IIH, polypeptide 3 [Source:MGI Symbol;Acc:MGI:1277143]	protein_coding
ENSMUSG00000041660	28.1945	1.83756	0.630694	6.54905e-05	0.00132433	0.000353867	170442	Bbox1	butyrobetaine (gamma), 2-oxoglutarate dioxygenase 1 (gamma-butyrobetaine hydroxylase) [Source:MGI Symbol;Acc:MGI:1891372]	protein_coding
ENSMUSG00000030108	129.831	-1.1314	0.343794	6.54023e-05	0.00132391	8.34741e-05	14412	Slc6a13	solute carrier family 6 (neurotransmitter transporter, GABA), member 13 [Source:MGI Symbol;Acc:MGI:95629]	protein_coding
ENSMUSG00000030032	162.774	0.528151	0.152334	6.49295e-05	0.0013157	4.29474e-05	75659	Wdr54	WD repeat domain 54 [Source:MGI Symbol;Acc:MGI:1922909]	protein_coding
ENSMUSG00000036699	1613.01	-0.898111	0.278581	6.4331e-05	0.00130491	0.000107547	72693	Zcchc12	zinc finger, CCHC domain containing 12 [Source:MGI Symbol;Acc:MGI:1919943]	protein_coding
ENSMUSG00000096014	478.489	-0.626562	0.180742	6.42813e-05	0.00130491	4.32e-05	20664	Sox1	SRY (sex determining region Y)-box 1 [Source:MGI Symbol;Acc:MGI:98357]	protein_coding
ENSMUSG00000035697	9.51183	3.25521	1.03415	6.41711e-05	0.00130437	0.000145741	70719	Arhgap45	Rho GTPase activating protein 45 [Source:MGI Symbol;Acc:MGI:1917969]	protein_coding
ENSMUSG00000011658	182.712	0.471246	0.13361	6.3968e-05	0.00130159	3.32249e-05	70300	Fuz	fuzzy planar cell polarity protein [Source:MGI Symbol;Acc:MGI:1917550]	protein_coding
ENSMUSG00000031659	69.459	0.960324	0.297133	6.35898e-05	0.00129524	0.000104067	11513	Adcy7	adenylate cyclase 7 [Source:MGI Symbol;Acc:MGI:102891]	protein_coding
ENSMUSG00000025875	303.677	0.583962	0.171586	6.338e-05	0.00129231	5.58439e-05	74257	Tspan17	tetraspanin 17 [Source:MGI Symbol;Acc:MGI:1921507]	protein_coding
ENSMUSG00000097415	62.5421	1.01426	0.324883	6.33254e-05	0.00129231	0.000155938	NA	AU020206	expressed sequence AU020206 [Source:MGI Symbol;Acc:MGI:2142134]	lincRNA
ENSMUSG00000051537	449.092	-0.495329	0.139702	6.3003e-05	0.0012873	3.01033e-05	331392	Gm5124	predicted pseudogene 5124 [Source:MGI Symbol;Acc:MGI:3643622]	transcribed_processed_pseudogene
ENSMUSG00000030214	15.6998	4.71088	1.70822	6.27783e-05	0.00128404	0.000629181	66857	Plbd1	phospholipase B domain containing 1 [Source:MGI Symbol;Acc:MGI:1914107]	protein_coding
ENSMUSG00000090124	8.39235	2.97456	0.970445	6.20047e-05	0.00126954	0.00019886	394432	Ugt1a7c	UDP glucuronosyltransferase 1 family, polypeptide A7C [Source:MGI Symbol;Acc:MGI:3032636]	protein_coding
ENSMUSG00000021792	1020.55	-0.353446	0.0954879	6.16116e-05	0.00126281	1.75318e-05	70564	Prxl2a	peroxiredoxin like 2A [Source:MGI Symbol;Acc:MGI:1917814]	protein_coding
ENSMUSG00000046709	3473.49	-0.354915	0.0956972	6.10431e-05	0.00125247	1.70507e-05	26414	Mapk10	mitogen-activated protein kinase 10 [Source:MGI Symbol;Acc:MGI:1346863]	protein_coding
ENSMUSG00000042757	825.619	0.483624	0.141173	6.08676e-05	0.00125018	5.17913e-05	81907	Tmem108	transmembrane protein 108 [Source:MGI Symbol;Acc:MGI:1932411]	protein_coding
ENSMUSG00000078578	4071.29	-0.26985	0.0693217	6.06663e-05	0.00124735	7.59452e-06	66105	Ube2d3	ubiquitin-conjugating enzyme E2D 3 [Source:MGI Symbol;Acc:MGI:1913355]	protein_coding
ENSMUSG00000029917	7.77521	-1.6831	0.516116	6.03282e-05	0.00124252	9.17984e-05	243407	Qrfprl	pyroglutamylated RFamide peptide receptor like [Source:MGI Symbol;Acc:MGI:2441881]	protein_coding
ENSMUSG00000055653	182.428	-0.736974	0.226256	6.03682e-05	0.00124252	9.45437e-05	14734	Gpc3	glypican 3 [Source:MGI Symbol;Acc:MGI:104903]	protein_coding
ENSMUSG00000029380	84.831	2.36924	1.11941	5.99694e-05	0.00123691	0.00416442	14825	Cxcl1	chemokine (C-X-C motif) ligand 1 [Source:MGI Symbol;Acc:MGI:108068]	protein_coding
ENSMUSG00000073805	301.301	-0.581466	0.166407	5.99122e-05	0.00123691	3.98151e-05	627214	Insyn2a	inhibitory synaptic factor 2A [Source:MGI Symbol;Acc:MGI:3605068]	protein_coding
ENSMUSG00000028519	2031	-0.306794	0.0842493	5.92462e-05	0.00122457	2.16636e-05	13131	Dab1	disabled 1 [Source:MGI Symbol;Acc:MGI:108554]	protein_coding
ENSMUSG00000025289	312.701	0.410667	0.11365	5.9171e-05	0.0012243	2.3227e-05	53381	Prdx4	peroxiredoxin 4 [Source:MGI Symbol;Acc:MGI:1859815]	protein_coding
ENSMUSG00000044628	980.567	0.420824	0.11643	5.89796e-05	0.00122163	2.30623e-05	68846	Rnf208	ring finger protein 208 [Source:MGI Symbol;Acc:MGI:1916096]	protein_coding
ENSMUSG00000029602	690.099	0.7955	0.25498	5.87598e-05	0.00121836	0.000157908	19415	Rasal1	RAS protein activator like 1 (GAP1 like) [Source:MGI Symbol;Acc:MGI:1330842]	protein_coding
ENSMUSG00000028458	1039.02	-0.408578	0.112503	5.83368e-05	0.00121087	2.22703e-05	21754	Tesk1	testis specific protein kinase 1 [Source:MGI Symbol;Acc:MGI:1201675]	protein_coding
ENSMUSG00000037313	259.706	0.443442	0.124872	5.81935e-05	0.00120918	2.90885e-05	21335	Tacc3	transforming, acidic coiled-coil containing protein 3 [Source:MGI Symbol;Acc:MGI:1341163]	protein_coding
ENSMUSG00000053626	85.472	-0.955412	0.2878	5.80883e-05	0.00120827	7.77717e-05	21892	Tll1	tolloid-like [Source:MGI Symbol;Acc:MGI:106923]	protein_coding
ENSMUSG00000020564	458.955	-0.357316	0.0964536	5.76484e-05	0.0012004	1.741e-05	380753	Atxn7l1	ataxin 7-like 1 [Source:MGI Symbol;Acc:MGI:3584458]	protein_coding
ENSMUSG00000049252	494.854	-0.722515	0.211176	5.75589e-05	0.00119981	5.32125e-05	94217	Lrp1b	low density lipoprotein-related protein 1B [Source:MGI Symbol;Acc:MGI:2151136]	protein_coding
ENSMUSG00000029177	170.887	0.668164	0.200735	5.72784e-05	0.00119523	7.28736e-05	12615	Cenpa	centromere protein A [Source:MGI Symbol;Acc:MGI:88375]	protein_coding
ENSMUSG00000027490	259.697	0.553196	0.162721	5.70855e-05	0.00119247	5.76617e-05	13555	E2f1	E2F transcription factor 1 [Source:MGI Symbol;Acc:MGI:101941]	protein_coding
ENSMUSG00000042105	4478.22	-0.400781	0.109161	5.64183e-05	0.00117979	1.9083e-05	101490	Inpp5f	inositol polyphosphate-5-phosphatase F [Source:MGI Symbol;Acc:MGI:2141867]	protein_coding
ENSMUSG00000039693	294.595	-0.353485	0.0953919	5.63035e-05	0.00117865	1.72896e-05	66665	Msantd3	Myb/SANT-like DNA-binding domain containing 3 [Source:MGI Symbol;Acc:MGI:1913915]	protein_coding
ENSMUSG00000022403	3468.22	-0.35	0.0942217	5.55715e-05	0.00116457	1.6694e-05	70356	St13	suppression of tumorigenicity 13 [Source:MGI Symbol;Acc:MGI:1917606]	protein_coding
ENSMUSG00000118462	9.74947	2.93561	0.852622	5.53404e-05	0.00116096	4.79186e-05	16866	AC151602.1	luteinizing hormone beta [Source:NCBI gene;Acc:16866]	protein_coding
ENSMUSG00000073102	632.176	0.29082	0.076541	5.51808e-05	0.00115886	1.18239e-05	381738	Drc1	dynein regulatory complex subunit 1 [Source:MGI Symbol;Acc:MGI:2685906]	protein_coding
ENSMUSG00000039717	1062.01	-0.353637	0.0942375	5.46738e-05	0.00114944	1.46924e-05	76897	Ralyl	RALY RNA binding protein-like [Source:MGI Symbol;Acc:MGI:1924147]	protein_coding
ENSMUSG00000041794	609.266	0.644782	0.197471	5.45537e-05	0.00114814	9.08852e-05	245049	Myrip	myosin VIIA and Rab interacting protein [Source:MGI Symbol;Acc:MGI:2384407]	protein_coding
ENSMUSG00000036040	184.301	0.666527	0.199283	5.44041e-05	0.00114623	6.77506e-05	77794	Adamtsl2	ADAMTS-like 2 [Source:MGI Symbol;Acc:MGI:1925044]	protein_coding
ENSMUSG00000022061	55.4141	1.35751	0.514716	5.42738e-05	0.00114471	0.000901195	18095	Nkx3-1	NK3 homeobox 1 [Source:MGI Symbol;Acc:MGI:97352]	protein_coding
ENSMUSG00000035004	6.42931	4.66833	1.70793	5.39591e-05	0.0011393	0.000682486	80719	Igsf6	immunoglobulin superfamily, member 6 [Source:MGI Symbol;Acc:MGI:1891393]	protein_coding
ENSMUSG00000029605	6.51168	2.55417	0.801454	5.35574e-05	0.00113204	0.000125919	23961	Oas1b	2'-5' oligoadenylate synthetase 1B [Source:MGI Symbol;Acc:MGI:97430]	polymorphic_pseudogene
ENSMUSG00000113642	135.731	0.52674	0.148871	5.30325e-05	0.00112215	3.17474e-05	NA	Gm49329	predicted gene, 49329 [Source:MGI Symbol;Acc:MGI:6121514]	transcribed_unprocessed_pseudogene
ENSMUSG00000019865	44.7782	-1.33629	0.431874	5.29139e-05	0.00112085	0.000174256	NA	Nmbr	neuromedin B receptor [Source:MGI Symbol;Acc:MGI:1100525]	protein_coding
ENSMUSG00000029309	14038.7	-0.600777	0.179674	5.26256e-05	0.00111595	6.8112e-05	13602	Sparcl1	SPARC-like 1 [Source:MGI Symbol;Acc:MGI:108110]	protein_coding
ENSMUSG00000054976	555.354	-0.895863	0.266138	5.22987e-05	0.00111022	6.31504e-05	241134	Nyap2	neuronal tyrosine-phophorylated phosphoinositide 3-kinase adaptor 2 [Source:MGI Symbol;Acc:MGI:2443135]	protein_coding
ENSMUSG00000031750	188.01	1.04723	0.368826	5.19571e-05	0.00110416	0.000448529	76527	Il34	interleukin 34 [Source:MGI Symbol;Acc:MGI:1923777]	protein_coding
ENSMUSG00000035385	49.7522	2.33302	1.03694	5.18122e-05	0.00110227	0.00281841	20296	Ccl2	chemokine (C-C motif) ligand 2 [Source:MGI Symbol;Acc:MGI:98259]	protein_coding
ENSMUSG00000030067	1032.36	-0.323678	0.08609	5.10994e-05	0.00108829	1.44873e-05	108655	Foxp1	forkhead box P1 [Source:MGI Symbol;Acc:MGI:1914004]	protein_coding
ENSMUSG00000042662	343.875	0.574023	0.168834	5.09948e-05	0.00108724	5.70559e-05	252864	Dusp15	dual specificity phosphatase-like 15 [Source:MGI Symbol;Acc:MGI:1934928]	protein_coding
ENSMUSG00000031907	407.565	-0.32507	0.0862172	5.05856e-05	0.00107969	1.35028e-05	22751	Zfp90	zinc finger protein 90 [Source:MGI Symbol;Acc:MGI:104786]	protein_coding
ENSMUSG00000027350	4363.16	-0.562787	0.158593	5.04829e-05	0.00107867	2.94921e-05	12653	Chgb	chromogranin B [Source:MGI Symbol;Acc:MGI:88395]	protein_coding
ENSMUSG00000035277	625.866	-0.535559	0.149848	5.03928e-05	0.00107792	2.65618e-05	11878	Arx	aristaless related homeobox [Source:MGI Symbol;Acc:MGI:1097716]	protein_coding
ENSMUSG00000021700	3574.89	-0.86281	0.256713	4.98125e-05	0.00106826	6.38387e-05	67295	Rab3c	RAB3C, member RAS oncogene family [Source:MGI Symbol;Acc:MGI:1914545]	protein_coding
ENSMUSG00000022383	16.7704	-1.168	0.35148	4.97322e-05	0.00106826	7.66308e-05	19013	Ppara	peroxisome proliferator activated receptor alpha [Source:MGI Symbol;Acc:MGI:104740]	protein_coding
ENSMUSG00000024359	4145.22	-0.268151	0.0714643	4.98865e-05	0.00106826	1.47947e-05	15526	Hspa9	heat shock protein 9 [Source:MGI Symbol;Acc:MGI:96245]	protein_coding
ENSMUSG00000024816	568.342	0.695925	0.215981	4.98617e-05	0.00106826	0.000108553	67457	Frmd8	FERM domain containing 8 [Source:MGI Symbol;Acc:MGI:1914707]	protein_coding
ENSMUSG00000043456	475.01	-0.691727	0.200024	4.96553e-05	0.00106797	4.39691e-05	243937	Zfp536	zinc finger protein 536 [Source:MGI Symbol;Acc:MGI:1926102]	protein_coding
ENSMUSG00000071757	349.733	-0.440576	0.120706	4.9292e-05	0.00106132	2.06315e-05	387609	Zhx2	zinc fingers and homeoboxes 2 [Source:MGI Symbol;Acc:MGI:2683087]	protein_coding
ENSMUSG00000029094	1781.08	-0.5789	0.162763	4.91898e-05	0.00106028	2.86884e-05	70292	Afap1	actin filament associated protein 1 [Source:MGI Symbol;Acc:MGI:1917542]	protein_coding
ENSMUSG00000024236	456.34	-0.604993	0.176523	4.8862e-05	0.00105532	5.09449e-05	225115	Svil	supervillin [Source:MGI Symbol;Acc:MGI:2147319]	protein_coding
ENSMUSG00000025877	13.5162	5.79423	2.00152	4.89059e-05	0.00105532	0.000376596	212032	Hk3	hexokinase 3 [Source:MGI Symbol;Acc:MGI:2670962]	protein_coding
ENSMUSG00000023349	12.1827	7.20623	3.0935	4.87944e-05	0.00105524	0.00224893	56620	Clec4n	C-type lectin domain family 4, member n [Source:MGI Symbol;Acc:MGI:1861231]	protein_coding
ENSMUSG00000031831	12.8077	2.1334	0.677243	4.87179e-05	0.00105475	0.000143923	68270	Dnaaf1	dynein, axonemal assembly factor 1 [Source:MGI Symbol;Acc:MGI:1915520]	protein_coding
ENSMUSG00000018900	259.237	0.368252	0.0993012	4.85681e-05	0.00105267	1.71695e-05	20520	Slc22a5	solute carrier family 22 (organic cation transporter), member 5 [Source:MGI Symbol;Acc:MGI:1329012]	protein_coding
ENSMUSG00000039787	141.05	0.775688	0.233934	4.82916e-05	0.00104783	7.81573e-05	99151	Cercam	cerebral endothelial cell adhesion molecule [Source:MGI Symbol;Acc:MGI:2139134]	protein_coding
ENSMUSG00000067203	5.7193	3.07093	0.907865	4.82507e-05	0.00104783	6.01876e-05	630499	H2-K2	histocompatibility 2, K region locus 2 [Source:MGI Symbol;Acc:MGI:95906]	transcribed_unprocessed_pseudogene
ENSMUSG00000051495	548.814	-0.325229	0.0855836	4.77333e-05	0.00103801	1.16456e-05	270110	Irf2bp2	interferon regulatory factor 2 binding protein 2 [Source:MGI Symbol;Acc:MGI:2443921]	protein_coding
ENSMUSG00000037892	127.269	-0.776572	0.225608	4.76543e-05	0.00103745	4.81884e-05	73173	Pcdh18	protocadherin 18 [Source:MGI Symbol;Acc:MGI:1920423]	protein_coding
ENSMUSG00000036181	435.929	-0.449433	0.123321	4.66921e-05	0.00101776	2.13662e-05	50708	H1f2	H1.2 linker histone, cluster member [Source:MGI Symbol;Acc:MGI:1931526]	protein_coding
ENSMUSG00000047496	381.681	-0.845417	0.2491	4.66037e-05	0.00101776	5.82801e-05	320311	Rnf152	ring finger protein 152 [Source:MGI Symbol;Acc:MGI:2443787]	protein_coding
ENSMUSG00000056296	985.925	-0.795047	0.234696	4.66983e-05	0.00101776	5.89125e-05	72003	Synpr	synaptoporin [Source:MGI Symbol;Acc:MGI:1919253]	protein_coding
ENSMUSG00000038369	1572.31	-0.288639	0.0749961	4.61218e-05	0.00100856	9.07453e-06	56406	Ncoa6	nuclear receptor coactivator 6 [Source:MGI Symbol;Acc:MGI:1929915]	protein_coding
ENSMUSG00000091512	615.624	-0.25703	0.0662292	4.59613e-05	0.00100617	7.73307e-06	56692	Lamtor3	late endosomal/lysosomal adaptor, MAPK and MTOR activator 3 [Source:MGI Symbol;Acc:MGI:1929467]	protein_coding
ENSMUSG00000040649	1996.63	-0.362865	0.0968874	4.58903e-05	0.00100574	1.50043e-05	108653	Rimklb	ribosomal modification protein rimK-like family member B [Source:MGI Symbol;Acc:MGI:1918325]	protein_coding
ENSMUSG00000030170	80.3264	0.976558	0.310794	4.57162e-05	0.00100305	0.000147582	22419	Wnt5b	wingless-type MMTV integration site family, member 5B [Source:MGI Symbol;Acc:MGI:98959]	protein_coding
ENSMUSG00000061533	131.467	0.705762	0.20445	4.57105e-05	0.00100305	4.57932e-05	75216	Cep128	centrosomal protein 128 [Source:MGI Symbol;Acc:MGI:1922466]	protein_coding
ENSMUSG00000079499	402.424	-0.651331	0.185384	4.55847e-05	0.0010024	3.6682e-05	76220	6530402F18Rik	RIKEN cDNA 6530402F18 gene [Source:MGI Symbol;Acc:MGI:1923470]	processed_transcript
[truncated: 891 more rows]
