# Supplementary material for: Mecp2 knock-out astrocytes affect synaptogenesis by interleukin 6 dependent mechanisms
Source: iScience. 2024 Feb 23;27(3):109296. doi: 10.1016/j.isci.2024.109296 (PMC10926209; doi:10.1016/j.isci.2024.109296)
Supplement: Data S1. Tables S1–S10 [file mmc2.zip › Revised tables_2 round/Table S4.GO +aKO vs +aWT related to Figure S4.xlsx]

## Sheet: Table S4_aKO vs aWT_DOWN
ID	Description	GeneRatio	BgRatio	pvalue	p.adjust	qvalue	geneID	Count
GO:0097120	receptor localization to synapse	9/145	75/21602	1.8566e-09	4.04552e-06	3.764e-06	Cacng3/Neto1/Mapk10/Magi2/Nptn/Gpc4/Stx7/Rab11a/Rab8a	9
GO:1903539	protein localization to postsynaptic membrane	6/145	62/21602	3.71944e-06	0.00183507	0.00170738	Cacng3/Mapk10/Magi2/Gpc4/Rab11a/Rab8a	6
GO:0099072	regulation of postsynaptic membrane neurotransmitter receptor levels	7/145	99/21602	4.72036e-06	0.00183507	0.00170738	Cacng3/Mapk10/Magi2/Gpc4/Ywhae/Rab11a/Rab8a	7
GO:0007416	synapse assembly	9/145	191/21602	5.89515e-06	0.00183507	0.00170738	Grid2/Lingo2/Lrrtm3/Magi2/Nptn/Cadm1/Gpc4/Adgrl2/Cdh2	9
GO:0031503	protein-containing complex localization	10/145	264/21602	1.21653e-05	0.00331351	0.00308293	Rbm15b/Cacng3/Neto1/Mapk10/Magi2/Nptn/Gpc4/Stx7/Rab11a/Rab8a	10
GO:0006906	vesicle fusion	6/145	103/21602	6.9051e-05	0.0136784	0.0127265	Prrt2/Syt1/Stx6/Stx7/Gosr1/Rab8a	6
GO:0098742	cell-cell adhesion via plasma-membrane adhesion molecules	8/145	212/21602	9.50717e-05	0.0140361	0.0130593	Grid2/Pcdhb8/Magi2/Nptn/Cadm1/Gpc4/Cdh2/Robo1	8
GO:0050808	synapse organization	12/145	483/21602	0.000104799	0.0140361	0.0130593	Grid2/Lingo2/Lrrtm3/Magi2/Nptn/Cadm1/Gpc4/Adgrl2/Cdh2/Itsn1/Ywhaz/Sez6	12
GO:0048169	regulation of long-term neuronal synaptic plasticity	4/145	37/21602	0.000108271	0.0140361	0.0130593	Kdr/Neto1/Rab11a/Rab8a	4
GO:0007409	axonogenesis	12/145	486/21602	0.000111062	0.0140361	0.0130593	B4galt6/Shtn1/Nptn/Cdh2/Robo1/Foxg1/Cobl/Pitpna/Rab11a/Rab8a/Bcl11a/Lhx2	12
GO:0050807	regulation of synapse organization	9/145	279/21602	0.00011534	0.0140361	0.0130593	Grid2/Lingo2/Lrrtm3/Magi2/Gpc4/Adgrl2/Cdh2/Itsn1/Ywhaz	9
GO:0048168	regulation of neuronal synaptic plasticity	5/145	71/21602	0.000115947	0.0140361	0.0130593	Kdr/Neto1/Shisa9/Rab11a/Rab8a	5
GO:0034329	cell junction assembly	11/145	427/21602	0.000149574	0.0166191	0.0154626	Grid2/Clasp1/Kdr/Lingo2/Lrrtm3/Magi2/Nptn/Cadm1/Gpc4/Adgrl2/Cdh2	11
GO:0050803	regulation of synapse structure or activity	9/145	291/21602	0.000158311	0.0166191	0.0154626	Grid2/Lingo2/Lrrtm3/Magi2/Gpc4/Adgrl2/Cdh2/Itsn1/Ywhaz	9
GO:0000381	regulation of alternative mRNA splicing, via spliceosome	5/145	76/21602	0.000160166	0.0166191	0.0154626	Rbm15b/Celf5/Rbm11/Rbfox3/Rbfox1	5
GO:1990778	protein localization to cell periphery	10/145	375/21602	0.00022809	0.0225913	0.0210192	Cacng3/Mapk10/Magi2/Ttc7/Gpc4/Atp1b1/Cdh2/Stx7/Rab11a/Rab8a	10
GO:0010976	positive regulation of neuron projection development	10/145	379/21602	0.000248255	0.0235194	0.0218828	Shtn1/Tox/Magi2/Syt1/Itsn1/Robo1/Cobl/Rab11a/Bcl11a/Sez6	10
GO:0098969	neurotransmitter receptor transport to postsynaptic membrane	3/145	20/21602	0.000310558	0.0273122	0.0254116	Mapk10/Rab11a/Rab8a	3
GO:0000380	alternative mRNA splicing, via spliceosome	5/145	88/21602	0.000318452	0.0273122	0.0254116	Rbm15b/Celf5/Rbm11/Rbfox3/Rbfox1	5
GO:0007626	locomotory behavior	8/145	255/21602	0.000334874	0.0273122	0.0254116	Mapk10/Pbx3/Sobp/Npy1r/Zic1/Gnao1/Ncor1/Sez6	8
GO:0098877	neurotransmitter receptor transport to plasma membrane	3/145	21/21602	0.00036054	0.0273122	0.0254116	Mapk10/Rab11a/Rab8a	3
GO:0048284	organelle fusion	6/145	140/21602	0.000369935	0.0273122	0.0254116	Prrt2/Syt1/Stx6/Stx7/Gosr1/Rab8a	6
GO:0008038	neuron recognition	4/145	51/21602	0.000380922	0.0273122	0.0254116	Nptn/Robo1/Ywhaz/Foxg1	4
GO:0099003	vesicle-mediated transport in synapse	8/145	262/21602	0.000401097	0.0273122	0.0254116	Mapk10/Prrt2/Magi2/Syt1/Cdh2/Itsn1/Rab11a/Rab8a	8
GO:0031346	positive regulation of cell projection organization	11/145	487/21602	0.000458935	0.0294123	0.0273656	Shtn1/Tox/Magi2/Cdc42ep3/Syt1/Itsn1/Robo1/Cobl/Rab11a/Bcl11a/Sez6	11
GO:0061025	membrane fusion	6/145	152/21602	0.000572401	0.0353277	0.0328693	Prrt2/Syt1/Stx6/Stx7/Gosr1/Rab8a	6
GO:0060560	developmental growth involved in morphogenesis	8/145	279/21602	0.000607076	0.0357518	0.033264	Shtn1/Syt1/Cadm1/Robo1/Cobl/Rab11a/Bcl11a/Lhx2	8
GO:1901888	regulation of cell junction assembly	7/145	215/21602	0.000635138	0.0364202	0.0338858	Grid2/Clasp1/Kdr/Lingo2/Lrrtm3/Gpc4/Adgrl2	7
GO:0021987	cerebral cortex development	5/145	108/21602	0.0008141	0.0443481	0.041262	Cdh2/Robo1/Foxg1/Ywhae/Lhx2	5
GO:0035249	synaptic transmission, glutamatergic	5/145	111/21602	0.000921143	0.0477898	0.0444642	Grid2/Cacng3/Grid1/Syt1/Cdh2	5
