# Supplementary material for: Mecp2 knock-out astrocytes affect synaptogenesis by interleukin 6 dependent mechanisms
Source: iScience. 2024 Feb 23;27(3):109296. doi: 10.1016/j.isci.2024.109296 (PMC10926209; doi:10.1016/j.isci.2024.109296)
Supplement: Data S1. Tables S1–S10 [file mmc2.zip › Revised tables_2 round/Table S6.GSEA +aKO vs +aWT related to Figure 2.xlsx]

## Sheet: Table S6_GSEA
	+aKO' versus '+aWT'_GseaPreranked GO bp
	gsea_report_for_na_neg
		GENE SETS	SIZE	ES	NES	NOM p-val	FDR q-val	FWER p-val
	1	GO_GLUTAMATE_RECEPTOR_SIGNALING_PATHWAY	98	-0.68	-2.04	0.000	0.001	0.001
	2	GO_REGULATION_OF_POSTSYNAPTIC_MEMBRANE_NEUROTRANSMITTER_RECEPTOR_LEVELS	67	-0.73	-2.03	0.000	0.001	0.001
	3	GO_SYNAPSE_ORGANIZATION	421	-0.57	-2.03	0.000	0.000	0.001
	4	GO_RECEPTOR_LOCALIZATION_TO_SYNAPSE	57	-0.73	-2.01	0.000	0.001	0.004
	5	GO_REGULATION_OF_TRANS_SYNAPTIC_SIGNALING	443	-0.56	-1.98	0.000	0.002	0.008
	6	GO_PROTEIN_LOCALIZATION_TO_SYNAPSE	84	-0.68	-1.97	0.000	0.003	0.014
	7	GO_REGULATION_OF_SYNAPTIC_TRANSMISSION_GLUTAMATERGIC	71	-0.69	-1.96	0.000	0.004	0.023
	8	GO_CARDIAC_ATRIUM_MORPHOGENESIS	29	-0.81	-1.95	0.000	0.004	0.024
	9	GO_REGULATION_OF_SYNAPTIC_PLASTICITY	187	-0.60	-1.95	0.000	0.004	0.025
	10	GO_SYNAPTIC_TRANSMISSION_GLUTAMATERGIC	94	-0.65	-1.91	0.000	0.010	0.073
	11	GO_FOREBRAIN_CELL_MIGRATION	57	-0.70	-1.90	0.000	0.010	0.086
	12	GO_CELL_DIFFERENTIATION_INVOLVED_IN_KIDNEY_DEVELOPMENT	55	-0.69	-1.89	0.000	0.012	0.108
	13	GO_REGULATION_OF_SYNAPSE_STRUCTURE_OR_ACTIVITY	234	-0.57	-1.88	0.000	0.014	0.132
	14	GO_HETEROPHILIC_CELL_CELL_ADHESION_VIA_PLASMA_MEMBRANE_CELL_ADHESION_MOLECULES	42	-0.73	-1.88	0.000	0.015	0.150
	15	GO_CARDIAC_VENTRICLE_MORPHOGENESIS	71	-0.66	-1.87	0.000	0.017	0.181
	16	GO_DENDRITE_DEVELOPMENT	241	-0.55	-1.87	0.000	0.017	0.188
	17	GO_EPITHELIAL_CELL_DIFFERENTIATION_INVOLVED_IN_KIDNEY_DEVELOPMENT	46	-0.71	-1.87	0.000	0.016	0.188
	18	GO_SYNAPSE_ASSEMBLY	178	-0.58	-1.86	0.000	0.016	0.200
	19	GO_PROTEIN_LOCALIZATION_TO_POSTSYNAPSE	48	-0.70	-1.86	0.000	0.016	0.206
	20	GO_POSTSYNAPSE_ORGANIZATION	166	-0.58	-1.86	0.000	0.015	0.211
	21	GO_CEREBRAL_CORTEX_CELL_MIGRATION	41	-0.72	-1.86	0.000	0.015	0.218
	22	GO_REGULATION_OF_GLUTAMATE_RECEPTOR_SIGNALING_PATHWAY	63	-0.67	-1.85	0.000	0.020	0.280
	23	GO_NEUROTRANSMITTER_RECEPTOR_TRANSPORT	47	-0.70	-1.84	0.000	0.021	0.312
	24	GO_REGULATION_OF_NEUROTRANSMITTER_RECEPTOR_ACTIVITY	74	-0.64	-1.83	0.000	0.026	0.384
	25	GO_LOCOMOTORY_BEHAVIOR	191	-0.56	-1.82	0.000	0.028	0.415
	26	GO_MUSCLE_HYPERTROPHY_IN_RESPONSE_TO_STRESS	22	-0.79	-1.82	0.000	0.028	0.433
	27	GO_CARDIAC_VENTRICLE_DEVELOPMENT	127	-0.59	-1.81	0.000	0.031	0.479
	28	GO_CARDIAC_CHAMBER_MORPHOGENESIS	127	-0.58	-1.80	0.000	0.039	0.583
	29	GO_MUSCLE_HYPERTROPHY	82	-0.62	-1.80	0.000	0.039	0.597
	30	GO_NEURON_MIGRATION	159	-0.56	-1.79	0.000	0.041	0.627
	31	GO_REGULATION_OF_CYCLASE_ACTIVITY	44	-0.68	-1.78	0.000	0.046	0.674
	32	GO_POSITIVE_REGULATION_OF_SYNAPTIC_TRANSMISSION	165	-0.55	-1.78	0.000	0.045	0.679
	33	GO_REGULATION_OF_POSTSYNAPSE_ORGANIZATION	104	-0.59	-1.78	0.000	0.048	0.706
	34	GO_ANTERIOR_POSTERIOR_AXIS_SPECIFICATION	49	-0.67	-1.78	0.002	0.048	0.712
	35	GO_MUSCLE_FILAMENT_SLIDING	39	-0.69	-1.77	0.000	0.048	0.719
	36	GO_LEARNING	142	-0.56	-1.77	0.000	0.047	0.720
	37	GO_MUSCLE_ORGAN_MORPHOGENESIS	79	-0.61	-1.77	0.002	0.048	0.740
	38	GO_POSITIVE_REGULATION_OF_SYNAPTIC_TRANSMISSION_GLUTAMATERGIC	31	-0.72	-1.77	0.000	0.048	0.754
	39	GO_PROTEIN_LOCALIZATION_TO_CELL_JUNCTION	104	-0.59	-1.77	0.003	0.048	0.766
	40	GO_REGULATION_OF_DENDRITIC_SPINE_DEVELOPMENT	76	-0.62	-1.76	0.000	0.049	0.782
	41	GO_REGULATION_OF_AMPA_RECEPTOR_ACTIVITY	25	-0.76	-1.76	0.004	0.049	0.796
	gsea_report_for_na_pos
		GENE SETS	SIZE	ES	NES	NOM p-val	FDR q-val	FWER p-val
	1	GO_COTRANSLATIONAL_PROTEIN_TARGETING_TO_MEMBRANE	97	0.78	2.13	0.000	0.000	0.000
	2	GO_ESTABLISHMENT_OF_PROTEIN_LOCALIZATION_TO_ENDOPLASMIC_RETICULUM	111	0.75	2.07	0.000	0.000	0.000
	3	GO_NUCLEAR_TRANSCRIBED_MRNA_CATABOLIC_PROCESS_NONSENSE_MEDIATED_DECAY	118	0.73	2.00	0.000	0.001	0.005
	4	GO_PROTEIN_LOCALIZATION_TO_ENDOPLASMIC_RETICULUM	138	0.68	1.94	0.000	0.006	0.031
	5	GO_VIRAL_GENE_EXPRESSION	190	0.64	1.89	0.000	0.020	0.123
	6	GO_PROTEIN_CONTAINING_COMPLEX_REMODELING	26	0.86	1.87	0.000	0.032	0.218
