# Supplementary material for: Mecp2 knock-out astrocytes affect synaptogenesis by interleukin 6 dependent mechanisms
Source: iScience. 2024 Feb 23;27(3):109296. doi: 10.1016/j.isci.2024.109296 (PMC10926209; doi:10.1016/j.isci.2024.109296)
Supplement: Data S1. Tables S1–S10 [file mmc2.zip › Revised tables_2 round/Table S7.GO +aWT vs CTRL related to Figure S4.xlsx]

## Sheet: UP +aWT vs CTRL p<0.05
ID	Description	GeneRatio	BgRatio	pvalue	p.adjust	qvalue	geneID	Count
GO:0050900	leukocyte migration	62/1363	362/21602	5.53786e-13	3.03863e-09	2.32882e-09	Lrch1/Fcgr3/Fcer1g/Cx3cr1/Dock8/Lgals3/C5ar1/Selplg/C3ar1/Gcnt1/Sirpa/Icam1/Ccn3/P2ry12/Ccl2/Ccl7/Cxcl10/Plvap/Cd300a/Foxj1/Dysf/Mif/Rac2/Slc37a4/Thy1/Cx3cl1/Vegfd/Msn/Itgam/Cd9/Flt1/Cxcl1/Pf4/Padi2/B4galt1/Tlr2/Vcam1/Il1a/Itga4/Il1r1/Ccr1/Alox5/Podxl/Csf1r/Cd74/Slc12a2/Trem2/Vegfa/Nckap1l/Syk/Lgmn/Itgb3/Stk10/Ccl6/Mmp9/Lbp/Csf1/Mcoln2/Rarres2/Ccl3/Pdgfb/Itgb2	62
GO:0003341	cilium movement	40/1363	182/21602	2.73052e-12	7.49117e-09	5.74127e-09	Drc1/Spef2/Cfap44/Ing2/Armc4/Kif27/Hydin/Dnah9/Dnah6/Eno4/Cfap65/Cfap43/Wdr63/Dnali1/Rfx3/Ccdc114/Ccdc40/Ccdc151/Rsph4a/Ttll6/Ttc29/Nme5/Iqcg/Dnaic2/Ttc21a/Hoatz/Jhy/Dnaaf1/Drc7/Wdr66/Enkur/Atp2b4/Tekt4/Dnah12/Tekt1/Gas2l2/Adcy3/Cfap54/Ttc25/Ccdc65	40
GO:0035082	axoneme assembly	24/1363	73/21602	7.68629e-12	1.24387e-08	9.53308e-09	Drc1/Spef2/Cfap44/Armc4/Hydin/Lrguk/Dnaaf3/Cfap65/Cfap43/Wdr63/Ccdc114/Ccdc40/Ccdc151/Rsph4a/Iqcg/Dnaic2/Foxj1/Hoatz/Jhy/Dnaaf1/Dnajb13/Rsph1/Ttc25/Ccdc65	24
GO:0042063	gliogenesis	57/1363	340/21602	1.17017e-11	1.24387e-08	9.53308e-09	Cdk5r2/Cdkn2b/Arhgef10/B4galt6/Nrros/Cx3cr1/Sox6/Opalin/Lingo1/C5ar1/Zfp488/Gjc2/Tspo/Nkx6-2/Olig2/Zfp365/Fgf2/C1qa/Mag/P2ry12/Myrf/Tmem98/Ccl2/Ppp3r1/Fa2h/Sox10/Cspg4/Trf/Ldlr/Cx3cl1/Plp1/Itgam/Idh2/Cd9/Tlr2/Tspan2/E2f1/Bmp2/Grin1/Vim/Fas/Csf1r/Cdh2/Trem2/Enpp2/Clu/Fgf10/Erbb3/Cntnap1/Cers2/Csf1/Cnp/Ndrg1/Map2k1/Stat3/Ccl3/Pdgfb	57
GO:0001578	microtubule bundle formation	29/1363	107/21602	1.20493e-11	1.24387e-08	9.53308e-09	Drc1/Spef2/Cfap44/Armc4/Hydin/Lrguk/Dnaaf3/Cfap65/Cfap43/Wdr63/Ccdc114/Ccdc40/Ccdc151/Rsph4a/Prc1/Ttll6/Iqcg/Dnaic2/Foxj1/Hoatz/Jhy/Dnaaf1/Plk1/Dnajb13/Rsph1/Gas2l2/Tppp3/Ttc25/Ccdc65	29
GO:0019882	antigen processing and presentation	29/1363	116/21602	1.0303e-10	7.06657e-08	5.41586e-08	Psmb9/H2-Q2/H2-D1/H2-Q6/H2-Q10/H2-T23/H2-K1/B2m/H2-Q7/Fcgr3/Fcer1g/Wdfy4/Ctss/H2-DMa/Icam1/Unc93b1/H2-Q4/Rab27a/Was/Rab33a/Clec4a2/Fcgr2b/Cd74/Psmb8/Trem2/Cd68/H2-M3/Fcgr1/Rab3b	29
GO:0002460	adaptive immune response based on somatic recombination of immune receptors built from immunoglobulin superfamily domains	58/1363	379/21602	3.17214e-10	1.93395e-07	1.48219e-07	C1rb/H2-Q2/C1s2/H2-D1/H2-Q6/H2-Q10/H2-T23/H2-K1/B2m/H2-Q7/Fcgr3/Cfi/Pirb/Fcer1g/C1ra/Bcl3/C3ar1/Susd4/C1rl/C1s1/H2-DMa/Icam1/C1qb/C1qc/C1qa/H2-Q4/Tmem98/Foxj1/Rab27a/Jak3/Btk/Was/Sash3/Sema4a/Il6ra/Nras/Fcgr2b/Cd55/Ptprc/Il1r1/Cd28/Hprt/Irf7/Fas/Cd74/C3/Vegfa/Parp3/Tfrc/Gadd45g/Vsir/Tnfaip3/Irf1/Cd274/H2-M3/Fcgr1/Ly9/Stat3	58
GO:0060326	cell chemotaxis	50/1363	305/21602	4.79906e-10	2.63324e-07	2.01813e-07	Bin2/Fcgr3/Fcer1g/Hmgb2/Cx3cr1/Lgals3/C5ar1/C3ar1/Saa3/Ccn3/Fgf2/Ccl2/Ccl7/Cxcl10/Dysf/Egr3/Mif/Rac2/Slc37a4/Cx3cl1/Gab1/Vegfd/Itgam/Flt1/Cxcl1/Pf4/Pdgfra/Padi2/Hgf/Vcam1/Ccr1/Alox5/Csf1r/Cd74/Slc12a2/Vegfa/Smoc2/Abcc1/Nr4a1/Nckap1l/Enpp2/Syk/Lgmn/Ccl6/Lbp/Csf1/Rarres2/Ccl3/Pdgfb/Itgb2	50
GO:0019221	cytokine-mediated signaling pathway	57/1363	374/21602	5.2883e-10	2.6379e-07	2.0217e-07	Trim6/Csf2rb2/Csf2rb/Irgm2/Il3ra/Ifitm2/Pirb/Fcer1g/Cx3cr1/Ikbke/Egr1/Ackr1/Il22ra1/Ccl2/Ccl7/Cxcl10/Plvap/Parp14/Casp4/Il10ra/Jak3/Cx3cl1/Gab1/Il2rg/Cxcl1/Pf4/Padi2/Jak1/Ugcg/Il6ra/Zbp1/Il1a/Traf1/Ptprc/Tnfrsf11a/Stat1/Il1r2/Il1r1/Ccr1/Irf7/Ifitm3/Csf1r/Cd74/Trem2/Il1rap/Osmr/Syk/Rffl/Ccl6/Irf1/Acsl1/Csf1/Cav1/Stat3/Spi1/Ccl3/Pdgfb	57
GO:0001819	positive regulation of cytokine production	65/1363	457/21602	6.27448e-10	2.869e-07	2.19882e-07	Gbp5/Ifi204/Trim6/H2-T23/B2m/H2-Q7/Fcer1g/Gapdh/Hmgb2/Bcl3/Rab7b/Cd14/C5ar1/Tlr7/Hilpda/Mbp/Inava/C3ar1/Tlr8/Ddx58/Egr1/Cd84/Unc93b1/Ccl2/Hpse/Agpat1/Casp4/Mif/Cx3cl1/Vegfd/Sash3/Tyrobp/Pf4/Hgf/Arhgef2/Tlr2/Il6ra/Nras/Il1a/Ifih1/Ptprc/Stat1/Il1r1/Cd28/Irf7/Afap1l2/Cd74/C3/Trem2/Clec4n/Bsg/Il1rap/Clu/Syk/Irf1/Cd274/H2-M3/Lbp/Lpl/Mcoln2/Sulf2/Cyba/Ly9/Stat3/Ccl3	65
GO:0044782	cilium organization	54/1363	347/21602	6.97457e-10	2.9438e-07	2.25615e-07	Ehd2/Drc1/Spef2/Cfap44/Gmnc/Rab3ip/Armc4/Kif27/Hydin/Lrguk/Dnaaf3/Eno4/Cfap65/Iqub/Lca5l/Cfap43/Ubxn10/Wdr63/Ccno/Rfx3/Ccdc114/Ccdc40/Ccdc151/Rsph4a/Ttc29/Nme5/Iqcg/Dnaic2/Foxj1/Ttc21a/Mns1/Hoatz/Jhy/Dnaaf1/Dnajb13/Ift122/Tctn2/Gsn/Odf2/Cfap126/Dync2li1/Rfx2/Tekt4/Rsph1/Arl6/Cfap52/Tmem107/Tekt1/Wdpcp/Cfap410/Cfap54/Lama5/Ttc25/Ccdc65	54
GO:0034341	response to interferon-gamma	31/1363	142/21602	9.13136e-10	3.57884e-07	2.74284e-07	Gbp5/Irgm2/Ifitm2/H2-Q7/Gapdh/Capg/Rab7b/Cited1/Cdc42ep2/Gbp2b/Gbp7/Sirpa/Gch1/Ccl2/Ccl7/Gbp8/Parp14/Cx3cl1/Was/Gbp9/Gbp2/Tlr2/Gsn/Stxbp1/Vim/Mrc1/Stat1/Ifitm3/Ccl6/Irf1/Ccl3	31
GO:0070371	ERK1 and ERK2 cascade	52/1363	331/21602	1.02559e-09	3.75162e-07	2.87526e-07	Camk2d/Rgs14/C5ar1/Oxtr/P2ry6/Camk2n1/Ramp3/Npnt/Rras/Sirpa/Icam1/Fgf2/Sstr4/Ccl2/Ccl7/Mif/Trf/Cx3cl1/Fgf15/Cckbr/Gpnmb/Pdgfra/Glipr2/Ccn1/Tlr2/Fam83d/Il1a/Bmp2/Ptprc/Marco/Tnfrsf11a/Ccr1/Csf1r/Cd74/C3/Trem2/Vegfa/Fgf10/Hmgcr/Syk/Gcnt2/Zfp36l1/Itgb3/Ntsr2/Ccl6/Cnksr3/Cav1/Cd44/Map2k1/Dusp3/Ccl3/Pdgfb	52
GO:0006898	receptor-mediated endocytosis	42/1363	242/21602	2.03856e-09	6.99097e-07	5.35791e-07	Cacng7/Cacng3/B2m/Fcer1g/Cd14/Tmem108/Ramp3/Cacng5/Hip1/Apln/Cd300a/Ramp1/Ppp3r1/Trf/Anxa2/Ldlr/Ptpn5/Itgam/Sh3gl3/Cd9/Siglec1/Itga4/Mrc1/Fcgr2b/Marco/Ifitm3/Msr1/Vldlr/C3/Vegfa/Ache/Ap2m1/Tfrc/Arc/Clu/Syk/Itgb3/Wasf1/Fcgr1/Cav1/Itgb2/Cav2	42
GO:1901342	regulation of vasculature development	54/1363	358/21602	2.19631e-09	7.08892e-07	5.43298e-07	Pgk1/Adm2/Cysltr1/Cx3cr1/Lgals3/C5ar1/Stab1/C3ar1/Egr1/Rras/Fgf2/Hspb6/Ccl2/Cxcl10/Adgrb3/Cd59a/Pkm/Egln1/Cx3cl1/Gab1/Vegfd/Adamts9/Flt1/Pf4/Hgf/Jak1/Ddah1/Ntrk1/Sema4a/Il6ra/Nras/Nfatc2/Il1a/Atp2b4/Stat1/Alox5/Slc12a2/C3/Xdh/Vegfa/Smoc2/Enpp2/Cnmd/Itgb3/Hey2/Akt3/Mmp9/H2-M3/Nfe2l2/Cybb/Stat3/Hk2/Pdgfb/Itgb2	54
GO:0002685	regulation of leukocyte migration	39/1363	217/21602	2.74723e-09	8.37447e-07	6.41824e-07	Lrch1/Cx3cr1/Dock8/Lgals3/C5ar1/C3ar1/Icam1/Ccn3/P2ry12/Ccl2/Cxcl10/Plvap/Cd300a/Dysf/Mif/Rac2/Thy1/Cx3cl1/Vegfd/Msn/Cd9/Padi2/Tlr2/Il1a/Itga4/Il1r1/Ccr1/Csf1r/Cd74/Trem2/Vegfa/Nckap1l/Lgmn/Itgb3/Stk10/Mmp9/Lbp/Csf1/Rarres2	39
GO:0002819	regulation of adaptive immune response	38/1363	210/21602	3.59544e-09	9.51149e-07	7.28965e-07	H2-Q2/H2-D1/H2-Q6/H2-Q10/H2-T23/H2-K1/B2m/H2-Q7/Fcgr3/Fcer1g/Susd4/H2-DMa/H2-Q4/Foxj1/Mif/Jak3/Adcy7/Btk/Was/Sash3/Fcgr2b/Cd55/Ptprc/Il1r1/Cd28/Irf7/Cd74/C3/Parp3/Samsn1/Tfrc/Vsir/Tnfaip3/Irf1/Cd274/H2-M3/Fcgr1/Cd44	38
GO:0032635	interleukin-6 production	33/1363	169/21602	5.36473e-09	1.22651e-06	9.40004e-07	Fcer1g/Rab7b/Tlr7/Mbp/Inava/Tlr8/Ddx58/Cd84/Sirpa/Unc93b1/Tmem106a/Foxj1/Vegfd/Trim30a/Tyrobp/Hgf/Arhgef2/Tlr2/Il6ra/Il1a/Ifih1/Afap1l2/Cd74/Trem2/Bsg/Il1rap/Nckap1l/Syk/Tnfaip3/Lbp/Lpl/Cyba/Stat3	33
GO:0070374	positive regulation of ERK1 and ERK2 cascade	38/1363	217/21602	9.1804e-09	1.93742e-06	1.48485e-06	Camk2d/C5ar1/P2ry6/Ramp3/Npnt/Icam1/Fgf2/Sstr4/Ccl2/Ccl7/Mif/Cx3cl1/Fgf15/Gpnmb/Pdgfra/Glipr2/Tlr2/Il1a/Bmp2/Ptprc/Marco/Tnfrsf11a/Ccr1/Csf1r/Cd74/C3/Trem2/Vegfa/Fgf10/Hmgcr/Gcnt2/Itgb3/Ntsr2/Ccl6/Cd44/Map2k1/Ccl3/Pdgfb	38
GO:0010959	regulation of metal ion transport	59/1363	432/21602	1.76784e-08	3.23054e-06	2.4759e-06	Cacng6/Kcng1/Ahnak/B2m/Hspa2/Camk2d/Actn2/Oprd1/Lgals3/Scn3b/P2ry6/Fcrl5/Scn4b/Gjc2/Tspo/Ramp3/Kcns1/Wfs1/Ptpn3/Rgs4/Cd84/Icam1/Dpp10/P2ry12/Cxcl10/Dysf/Mif/Atp1a1/Trf/Thy1/Jak3/Cx3cl1/Gnao1/Plp1/Cxcl1/Kcnab1/Grin1/Stom/Atp2b4/Ccr1/Camk2a/Glp1r/Trem2/Efhb/Vdr/Vamp2/Cacnb1/Ywhae/Itgb3/Tspan13/Akt3/Scn1b/Ywhah/Cnksr3/Stc1/Cav1/Cyba/Cacna1b/Pdgfb	59
GO:0045785	positive regulation of cell adhesion	60/1363	443/21602	1.82516e-08	3.23054e-06	2.4759e-06	Myadm/H2-T23/Flot2/Dock8/S100a10/Slc7a1/Npnt/Dennd6a/Rras/Sirpa/H2-DMa/Icam1/P2ry12/Ccl2/Edil3/Dysf/Egr3/Triobp/Thy1/Cdh13/Jak3/Cx3cl1/Il2rg/Sash3/Calca/Ret/Hsph1/Pdpn/Jak1/Ccn1/Vcam1/Il1a/Itga4/Ptprc/Cd28/Alox5/Podxl/Cd74/Vit/Vegfa/Smoc2/Tfrc/Nckap1l/Enpp2/Has2/Syk/Gcnt2/Net1/Smoc1/Itgb3/Vsir/Myb/Irf1/Ikzf1/Cd274/H2-M3/Csf1/Cav1/Cd44/Itgb2	60
GO:0002443	leukocyte mediated immunity	61/1363	458/21602	2.60008e-08	4.15663e-06	3.18566e-06	C1rb/H2-Q2/C1s2/H2-D1/H2-Q6/H2-Q10/H2-T23/H2-K1/B2m/H2-Q7/Fcgr3/Cfi/Pirb/Fcer1g/C1ra/Bcl3/Ddx58/Susd4/C1rl/C1s1/Cd84/H2-DMa/Icam1/C1qb/C1qc/C1qa/H2-Q4/Ccl2/Cd300a/Foxj1/Rac2/Rab27a/Jak3/Btk/Was/Sash3/Itgam/Tyrobp/Cxcl1/Tlr2/Stxbp1/Fcgr2b/Cd55/Ptprc/Il1r1/Cd28/Hprt/Irf7/Fas/Cd74/Myo1f/C3/Parp3/Tfrc/Syk/Vamp2/Vsir/H2-M3/Ncf1/Fcgr1/Itgb2	61
GO:0007272	ensheathment of neurons	32/1363	171/21602	2.65139e-08	4.15663e-06	3.18566e-06	Arhgef10/Gjc3/B4galt6/Gal3st1/Zfp488/Mbp/Kif14/Nkx6-2/Olig2/Degs1/Cldn11/Mag/Myrf/Tmem98/Ppp3r1/Fa2h/Sox10/Ugt8a/Trf/Plp1/Abcd1/Cd9/Hgf/Tlr2/Tspan2/Mal/Mal2/Cdh2/Clu/Cntnap1/Bcas1/Ndrg1	32
GO:0008366	axon ensheathment	32/1363	171/21602	2.65139e-08	4.15663e-06	3.18566e-06	Arhgef10/Gjc3/B4galt6/Gal3st1/Zfp488/Mbp/Kif14/Nkx6-2/Olig2/Degs1/Cldn11/Mag/Myrf/Tmem98/Ppp3r1/Fa2h/Sox10/Ugt8a/Trf/Plp1/Abcd1/Cd9/Hgf/Tlr2/Tspan2/Mal/Mal2/Cdh2/Clu/Cntnap1/Bcas1/Ndrg1	32
GO:0006165	nucleoside diphosphate phosphorylation	24/1363	105/21602	2.76029e-08	4.20715e-06	3.22438e-06	Ak9/Eno1/Pgk1/Eno1b/Gapdh/Eno4/Gpi1/Slc2a6/Nme5/Mif/Pkm/Aldoa/Ak4/Ak8/Hk3/Tpi1/Pfkp/Galk1/Cmpk2/Pfkl/Pgam1/Stat3/Ier3/Hk2	24
GO:1990778	protein localization to cell periphery	53/1363	375/21602	2.97446e-08	4.41104e-06	3.38064e-06	Kcnb2/Ehd2/Cacng7/Myadm/Cacng3/Flot2/Nptx2/Fcer1g/Gpc6/Shisa6/Camk2d/Actn2/Rap2a/Kcnb1/Lgals3/Scn3b/Zdhhc22/Trarg1/Mrap2/S100a10/Pkp2/Iqsec2/Ramp3/Cacng5/Tspan15/Dpp10/Zdhhc23/Ramp1/Anxa2/Gpc4/Plk1/Mal/Grin1/Stxbp1/Ppp2r5a/Atp2b4/Lypd1/Pacs1/Camk2a/Cdh2/Trem2/Bsg/Ap2m1/Arl6/Nptxr/Fyb/Vamp2/Lama5/Tmbim1/Map2k1/Rab3b/Tspan33/Grasp	53
GO:0046939	nucleotide phosphorylation	24/1363	107/21602	4.07158e-08	5.72841e-06	4.39028e-06	Ak9/Eno1/Pgk1/Eno1b/Gapdh/Eno4/Gpi1/Slc2a6/Nme5/Mif/Pkm/Aldoa/Ak4/Ak8/Hk3/Tpi1/Pfkp/Galk1/Cmpk2/Pfkl/Pgam1/Stat3/Ier3/Hk2	24
GO:0072593	reactive oxygen species metabolic process	44/1363	293/21602	7.58942e-08	9.68445e-06	7.42221e-06	Bnip3/Ncf4/Nrros/Cx3cr1/Gls2/Tspo/Inava/Sirpa/Gch1/Icam1/Tmem106a/Rab27a/Hp/Abcd1/Trim30a/Itgam/Tyrobp/Cxcl1/Ccn1/Ddah1/Tlr2/Ptx3/Grin1/Ncf2/Atp2b4/Alox5/Xdh/Clu/Plau/Dhfr/Syk/Gpx3/H2-M3/Ncf1/Nfe2l2/Cybb/Cav1/Cyba/Por/Stat3/Ier3/Hk2/Pdgfb/Itgb2	44
GO:0032103	positive regulation of response to external stimulus	56/1363	422/21602	1.09336e-07	1.27643e-05	9.78266e-06	Gbp5/Ifi204/Trim6/Irgm2/H2-T23/Alox5ap/Fcgr3/Fcer1g/Hmgb2/C5ar1/Ikbke/C3ar1/Tlr8/Ifi203/Ctss/Fgf2/P2ry12/Ccl2/Cxcl10/Dysf/Mif/Rac2/Ldlr/Cdh13/Cx3cl1/Vegfd/Btk/Cxcl1/Tlr2/Zbp1/Tnfrsf11a/Cd28/Ccr1/Irf7/Csf1r/Cd74/C3/Trem2/Vegfa/Smoc2/Abcc1/Nckap1l/Fgf10/Cd180/Ly86/Lgmn/H2-M3/Lbp/Fcgr1/Lpl/Csf1/Rarres2/Cyba/Stat3/Ccl3/Pdgfb	56
GO:0071404	cellular response to low-density lipoprotein particle stimulus	9/1363	16/21602	1.17866e-07	1.34735e-05	1.03262e-05	Hmgcs1/Fcer1g/Mylip/Ldlr/Cdh13/Cd9/Syk/Lpl/Itgb2	9
GO:0002703	regulation of leukocyte mediated immunity	40/1363	258/21602	1.2316e-07	1.37914e-05	1.05698e-05	H2-Q2/H2-D1/H2-Q6/H2-Q10/H2-T23/H2-K1/B2m/H2-Q7/Fcgr3/Fcer1g/Ddx58/Susd4/Cd84/H2-Q4/Ccl2/Cd300a/Foxj1/Rac2/Jak3/Btk/Was/Sash3/Itgam/Tyrobp/Cxcl1/Tlr2/Stxbp1/Fcgr2b/Cd55/Ptprc/Il1r1/Cd28/C3/Parp3/Tfrc/Syk/Vsir/H2-M3/Fcgr1/Itgb2	40
GO:0014013	regulation of gliogenesis	29/1363	157/21602	1.57492e-07	1.72832e-05	1.32459e-05	Cdkn2b/Cx3cr1/Opalin/Lingo1/Zfp488/Gjc2/Tspo/Nkx6-2/Olig2/Zfp365/Mag/P2ry12/Tmem98/Sox10/Trf/Ldlr/Cx3cl1/Idh2/Tlr2/E2f1/Bmp2/Grin1/Vim/Fas/Cdh2/Trem2/Enpp2/Cers2/Csf1	29
GO:0007159	leukocyte cell-cell adhesion	49/1363	353/21602	1.72079e-07	1.85137e-05	1.4189e-05	H2-T23/Flot2/Cx3cr1/Dock8/Btla/Lgals3/Selplg/Slc7a1/Gcnt1/Sirpa/H2-DMa/Icam1/Ccl2/Cd300a/Foxj1/Egr3/Rac2/Thy1/Jak3/Il2rg/Msn/Sash3/Itgam/Gpnmb/Hsph1/Vcam1/Il1a/Itga4/Ptprc/Cd28/Alox5/Fermt3/Cd74/Tfrc/Nckap1l/Has2/Syk/Stk10/Vsir/Myb/Irf1/Ikzf1/Cd274/H2-M3/Tnfaip8l2/Cav1/Cd44/Dusp3/Itgb2	49
GO:0034765	regulation of ion transmembrane transport	62/1363	496/21602	2.04169e-07	2.07458e-05	1.58997e-05	Kcnb2/Cacng6/Kcng1/Ahnak/Cacng7/Cacng3/Kcnc3/Hspa2/Kcnq3/Shisa6/Camk2d/Actn2/Kcnb1/Scn3b/P2ry6/Fcrl5/Scn4b/Gjc2/Ramp3/Cacng5/Kcns1/Irs2/Ptpn3/Shank1/Ctss/Rgs4/Slc43a2/Kcnh3/Dpp10/Ccl2/Cxcl10/Tmem109/Dysf/Thy1/Cx3cl1/Plp1/Kcnc4/Kcnab1/Stom/Atp2b4/Rgs2/Alox5/Acsl5/Kcnk4/Trem2/Arc/Kcnv1/Crhbp/Vamp2/Cacnb1/Ywhae/Itgb3/Tspan13/Scn1b/Ywhah/Mmp9/Cybb/Cnksr3/Cav1/Clic1/Cyba/Cacna1b	62
GO:0071456	cellular response to hypoxia	22/1363	101/21602	2.55892e-07	2.50729e-05	1.9216e-05	Bnip3/Pgk1/Oprd1/Egr1/Higd1a/Mgarp/Stox1/Egln3/Egln1/Eif4ebp1/Ak4/Ddah1/Vldlr/Vegfa/Nkx3-1/Zfp36l1/Nfe2l2/Cybb/Pdk1/Tbl2/Map2k1/Fam162a	22
GO:2000377	regulation of reactive oxygen species metabolic process	34/1363	209/21602	3.38685e-07	3.14977e-05	2.414e-05	Bnip3/Cx3cr1/Tspo/Sirpa/Gch1/Icam1/Tmem106a/Rab27a/Hp/Abcd1/Trim30a/Itgam/Tyrobp/Cxcl1/Ddah1/Tlr2/Ptx3/Grin1/Atp2b4/Alox5/Xdh/Clu/Plau/Dhfr/Syk/H2-M3/Nfe2l2/Cav1/Cyba/Stat3/Ier3/Hk2/Pdgfb/Itgb2	34
GO:0046631	alpha-beta T cell activation	29/1363	167/21602	6.10201e-07	5.07299e-05	3.88796e-05	Lilrb4a/H2-T23/Bcl3/Btla/Wdfy4/Tmem98/Cd300a/Jak3/Il2rg/Sash3/Clec4a2/Hsph1/Sema4a/Il6ra/Ptprc/Cd28/Nckap1l/Syk/Gadd45g/Dock2/Vsir/Myb/Irf1/Ikzf1/Cd274/H2-M3/Cd44/Ly9/Stat3	29
GO:1903708	positive regulation of hemopoiesis	35/1363	226/21602	7.62508e-07	6.15276e-05	4.71551e-05	Evi2b/Hmgb2/Rab7b/Pcid2/H2-DMa/Klf10/Egr3/Il2rg/Sash3/Itgam/Tyrobp/Flt1/Cxcl1/Pf4/Zbtb46/Il1a/Ptprc/Stat1/Ccr1/Csf1r/Cd74/Trem2/Hcls1/Nckap1l/Syk/Zfp36l1/Itgb3/Vsir/Myb/Irf1/Ikzf1/H2-M3/Csf1/Stat3/Ccl3	35
GO:0031579	membrane raft organization	10/1363	24/21602	8.38716e-07	6.39172e-05	4.89864e-05	Myadm/Flot2/S100a10/Fa2h/Anxa2/Gsn/Ptprc/Dock2/Cav1/Cav2	10
GO:0006909	phagocytosis	42/1363	298/21602	8.54706e-07	6.42434e-05	4.92365e-05	Bin2/Ncf4/Fcgr3/Fcer1g/Jmjd6/Rab7b/Cdc42se2/Pld4/P2ry6/Scarb1/Sirpa/Ccl2/Cd300a/Dysf/Rac2/Rab27a/Ldlr/Icam5/Il2rg/Itgam/Myo7a/Tyrobp/Tlr2/Ptx3/Gsn/Fcgr2b/Ncf2/Ptprc/Marco/Msr1/C3/Trem2/Nckap1l/Anxa11/Syk/Itgb3/Dock2/Lbp/Fcgr1/Abca1/Cyba/Itgb2	42
GO:0001938	positive regulation of endothelial cell proliferation	20/1363	92/21602	9.17708e-07	6.71395e-05	5.14561e-05	Hmgb2/Fgf2/Apln/Ccl2/Dysf/Egr3/Cdh13/Vegfd/Nras/Bmp2/Itga4/Vegfa/Nr4a1/Itgb3/Akt3/Cav1/Cyba/Stat3/Pdgfb/Cav2	20
GO:0016126	sterol biosynthetic process	15/1363	55/21602	1.0019e-06	7.15436e-05	5.48314e-05	Hmgcs1/Fdps/Dhcr7/Mvk/Dhcr24/Msmo1/Nsdhl/Ebp/Sqle/Hmgcr/Fdft1/Erg28/Cyb5r3/Mvd/Por	15
GO:0001666	response to hypoxia	33/1363	209/21602	1.00398e-06	7.15436e-05	5.48314e-05	Bnip3/Pgk1/Camk2d/Oprd1/Alkbh5/Egr1/Higd1a/Tacc3/Mgarp/Stox1/Egln3/Ucp2/Egln1/Eif4ebp1/Vegfd/Flt1/Cd38/Ak4/Ddah1/Bmp2/Slc2a8/Vldlr/Vegfa/Nkx3-1/Plau/Zfp36l1/Nfe2l2/Cybb/Cav1/Pdk1/Tbl2/Map2k1/Fam162a	33
GO:0070997	neuron death	53/1363	421/21602	1.24456e-06	8.32792e-05	6.38256e-05	Bnip3/Grid2/Map3k5/Gapdh/Grm7/Cx3cr1/Cited1/Kcnb1/C5ar1/Kif14/Wfs1/En2/Egr1/Vstm2l/C1qa/Mag/Gpi1/Egln3/Sncb/Map2k4/Egln1/Cx3cl1/Ptpn5/Itgam/Tyrobp/Gpnmb/Hsph1/Casp9/Ntrk1/Grin1/Stxbp1/Fcgr2b/Ncf2/Fas/Ppp2r2b/Glp1r/Vegfa/Ache/Abcc1/Faim2/Nefl/Clu/Plau/Lgmn/Unc5b/Erbb3/Mybl2/Pigt/Ctsz/Csf1/Stat3/Fam162a/Ccl3	53
GO:0002274	myeloid leukocyte activation	35/1363	231/21602	1.28561e-06	8.49896e-05	6.51364e-05	Fcgr3/Fcgr4/Pirb/Fcer1g/Jmjd6/Cx3cr1/C5ar1/Tlr7/Tlr8/Cd84/C1qa/Sbno2/Lrfn5/Tmem106a/Cd300a/Dysf/Rac2/Ldlr/Cx3cl1/Btk/Itgam/Tyrobp/Tlr2/Stxbp1/Myo1f/Trem2/Clu/Syk/Vamp2/Dock2/Lbp/Ndrg1/Lcp2/Spi1/Itgb2	35
GO:0001539	cilium or flagellum-dependent cell motility	25/1363	137/21602	1.39727e-06	8.71228e-05	6.67713e-05	Drc1/Spef2/Cfap44/Ing2/Eno4/Cfap65/Cfap43/Wdr63/Efhc1/Rfx3/Ccdc40/Ccdc151/Iqcg/Ttc21a/Hoatz/Drc7/Wdr66/Enkur/Atp2b4/Tekt4/Tekt1/Gas2l2/Adcy3/Cfap54/Ccdc65	25
GO:0060285	cilium-dependent cell motility	25/1363	137/21602	1.39727e-06	8.71228e-05	6.67713e-05	Drc1/Spef2/Cfap44/Ing2/Eno4/Cfap65/Cfap43/Wdr63/Efhc1/Rfx3/Ccdc40/Ccdc151/Iqcg/Ttc21a/Hoatz/Drc7/Wdr66/Enkur/Atp2b4/Tekt4/Tekt1/Gas2l2/Adcy3/Cfap54/Ccdc65	25
GO:0002366	leukocyte activation involved in immune response	40/1363	288/21602	2.24495e-06	0.000129663	9.93747e-05	Fcer1g/Bcl3/Cx3cr1/Lgals3/Cd84/Icam1/Sbno2/Tmem98/Cd300a/Dysf/Rac2/Rab27a/Jak3/Btk/Itgam/Tyrobp/Sema4a/Il6ra/Stxbp1/Ptprc/Cd28/Cd74/Myo1f/Trem2/Parp3/Tfrc/Lcp1/Cd180/Syk/Gadd45g/Vamp2/Dock2/Myb/Tnfaip3/Irf1/H2-M3/Lbp/Ly9/Stat3/Itgb2	40
GO:0009611	response to wounding	58/1363	487/21602	2.4125e-06	0.000136468	0.000104589	Lilrb4a/Serpinb2/Fcer1g/Dsp/Rtn4rl2/Cd109/Rtn4r/Abhd2/F13a1/Fgf2/Mag/P2ry12/Ccl2/Hpse/Dysf/Map2k4/Mif/Anxa2/Rab27a/Cx3cl1/Tyrobp/Cd9/Pf4/Pdgfra/Pdpn/B4galt1/Ccn1/Il1a/Stxbp1/Tmeff2/Alox5/Fermt3/Slc12a2/C3/Vegfa/Smoc2/Nefl/Lcp1/Plau/Map3k1/Fgf10/Dhfr/Hmgcr/Syk/Zfp36l1/Itgb3/Nefh/Plek/Tnfaip3/Nfe2l2/Cers2/Entpd2/Cav1/Sulf2/Cd44/Map2k1/Folr1/Pdgfb	58
GO:0051402	neuron apoptotic process	41/1363	302/21602	3.02107e-06	0.000164434	0.000126023	Bnip3/Grid2/Gapdh/Grm7/Cx3cr1/Cited1/Kcnb1/C5ar1/Kif14/Wfs1/En2/Egr1/Vstm2l/Mag/Gpi1/Egln3/Sncb/Map2k4/Cx3cl1/Itgam/Tyrobp/Hsph1/Casp9/Ntrk1/Grin1/Stxbp1/Ncf2/Fas/Ppp2r2b/Glp1r/Vegfa/Faim2/Nefl/Lgmn/Unc5b/Erbb3/Mybl2/Pigt/Ctsz/Fam162a/Ccl3	41
GO:0006837	serotonin transport	10/1363	27/21602	3.02968e-06	0.000164434	0.000126023	Fcgr3/Fcer1g/Lgals3/Maob/Cd300a/Slc22a1/Slc22a3/Htr1a/Syk/Itgb3	10
GO:0001935	endothelial cell proliferation	26/1363	152/21602	3.06199e-06	0.000164434	0.000126023	Hmgb2/Scarb1/Fgf2/Apln/Ccl2/Dysf/Egr3/Cdh13/Vegfd/Flt1/Nras/Bmp2/Itga4/Stat1/Alox5/Xdh/Vegfa/Nr4a1/Cnmd/Itgb3/Akt3/Cav1/Cyba/Stat3/Pdgfb/Cav2	26
GO:0099072	regulation of postsynaptic membrane neurotransmitter receptor levels	20/1363	99/21602	3.0867e-06	0.000164434	0.000126023	Cacng7/Cacng3/Flot2/Nptx2/Gpc6/Shisa6/Iqsec2/Cacng5/Ppp3r1/Porcn/Gpc4/Camk2a/Ap2m1/Arc/Nptxr/Vamp2/Ywhae/Itgb3/Map2k1/Grasp	20
GO:0019693	ribose phosphate metabolic process	45/1363	346/21602	3.27578e-06	0.000169162	0.000129646	Hmgcs1/Ak9/Eno1/Pgk1/Eno1b/Gapdh/Gucy2g/Acot4/Eno4/Acot5/Mvk/Gpi1/Slc2a6/Nme5/Mif/Pkm/Adcy7/Abcd1/Dgat2/Aldoa/Ak4/Uck2/Hk3/Hprt/Acsl5/Trem2/Tpi1/Hmgcr/Pfkp/Pygl/Acly/Galk1/Adcy3/Pfkl/Nudt4/Acsl1/Pipox/Pgam1/Mvd/Pdk1/Ampd3/Map2k1/Stat3/Ier3/Hk2	45
GO:0035456	response to interferon-beta	16/1363	68/21602	3.72825e-06	0.000187678	0.000143837	Igtp/Gm4951/Ifi207/Ifi204/Trim6/Irgm2/Ifitm2/Ikbke/Xaf1/Gbp2b/Ifi203/Gbp2/Ifi202b/Stat1/Ifitm3/Irf1	16
GO:0071402	cellular response to lipoprotein particle stimulus	10/1363	28/21602	4.44663e-06	0.000212162	0.000162602	Hmgcs1/Fcer1g/Mylip/Ldlr/Cdh13/Cd9/Syk/Cd68/Lpl/Itgb2	10
GO:0050727	regulation of inflammatory response	47/1363	374/21602	5.14509e-06	0.000241669	0.000185216	Gbp5/H2-T23/Alox5ap/Fcgr3/Fcer1g/Socs3/Cx3cr1/Pld4/Mvk/Akna/Ctss/Sirpa/Ccn3/Sbno2/Lrfn5/Casp4/Mif/Ldlr/Cx3cl1/Adcy7/Abcd1/Btk/Usp18/Hgf/Tlr2/Zbp1/Fcgr2b/Tnfrsf11a/Il1r2/Il1r1/Cd28/Casp12/Alox5/C3/Trem2/Abcc1/Pbk/Tnfaip3/Lbp/Fcgr1/Lpl/Tnfaip8l2/Cd44/Stat3/Ier3/Pld3/Ccl3	47
GO:1904645	response to amyloid-beta	12/1363	41/21602	5.39816e-06	0.000248801	0.000190682	Ramp3/Icam1/Casp4/Vcam1/Itga4/Fcgr2b/Trem2/Abcc1/Lgmn/Cacnb1/Mmp9/Cacna1b	12
GO:0006090	pyruvate metabolic process	22/1363	120/21602	5.44125e-06	0.000248801	0.000190682	Eno1/Ldha/Pgk1/Eno1b/Gapdh/Eno4/Gpi1/Slc2a6/Mif/Pkm/Aldoa/Hk3/Me2/Tpi1/Pfkp/Galk1/Pfkl/Pgam1/Pdk1/Stat3/Ier3/Hk2	22
GO:0034113	heterotypic cell-cell adhesion	14/1363	55/21602	5.58912e-06	0.000251373	0.000192654	Myadm/Dsp/Pkp2/Mbp/Thy1/Vcam1/Itga4/Ptprc/Itga7/Gcnt2/Itgb3/Tnfaip3/Cd44/Itgb2	14
GO:0070661	leukocyte proliferation	45/1363	355/21602	6.47068e-06	0.000284037	0.000217687	Lilrb4a/H2-T23/Dock8/Btla/Lgals3/Slc7a1/Irs2/Cd300a/Foxj1/Mif/Rac2/Jak3/Cx3cl1/Btk/Msn/Sash3/Itgam/Tyrobp/Gpnmb/Cd38/Vcam1/Nfatc2/Il1a/Fcgr2b/Ptprc/Cd28/Hprt/Csf1r/Cd74/Trem2/Tfrc/Nckap1l/Clu/Fgf10/Cd180/Syk/Dock2/Vsir/Irf1/Cd274/H2-M3/Csf1/Tnfrsf13b/Cd44/Itgb2	45
GO:1990868	response to chemokine	16/1363	71/21602	6.78803e-06	0.000293275	0.000224767	Lrch1/Cx3cr1/Dock8/Ackr1/Ccl2/Ccl7/Cxcl10/Cx3cl1/Cxcl1/Pf4/Padi2/Ccr1/Slc12a2/Trem2/Ccl6/Ccl3	16
GO:0060760	positive regulation of response to cytokine stimulus	14/1363	56/21602	7.02246e-06	0.0002987	0.000228925	Trim6/Irgm2/Ikbke/Ddx58/Parp14/Casp4/Tlr2/Zbp1/Ifih1/Il1r1/Irf7/Cd74/Trem2/Csf1	14
GO:0031644	regulation of nervous system process	29/1363	188/21602	7.11515e-06	0.000300314	0.000230162	Nptx2/Fcgr4/Shisa6/Oprd1/Dlgap2/Zfp488/Tmem108/Begain/Cacng5/Shank1/Ctss/Rgs4/Ccn3/Mag/Myrf/Tmem98/Igsf9b/Sox10/Trf/Cbln1/Cckbr/Calca/Hgf/Kcnc4/Il1a/Grin1/Baiap2/Nptxr/Grm1	29
GO:1902653	secondary alcohol biosynthetic process	13/1363	49/21602	7.34149e-06	0.000301307	0.000230923	Hmgcs1/Fdps/Dhcr7/Mvk/Dhcr24/Msmo1/Nsdhl/Ebp/Hmgcr/Fdft1/Cyb5r3/Mvd/Por	13
GO:1901214	regulation of neuron death	47/1363	379/21602	7.35832e-06	0.000301307	0.000230923	Grid2/Map3k5/Grm7/Cx3cr1/Cited1/Kcnb1/C5ar1/Kif14/Wfs1/En2/Egr1/Vstm2l/C1qa/Mag/Gpi1/Egln3/Sncb/Map2k4/Egln1/Cx3cl1/Ptpn5/Itgam/Tyrobp/Gpnmb/Hsph1/Casp9/Ntrk1/Grin1/Stxbp1/Fcgr2b/Ncf2/Fas/Ppp2r2b/Glp1r/Vegfa/Abcc1/Faim2/Nefl/Clu/Lgmn/Unc5b/Erbb3/Mybl2/Ctsz/Csf1/Stat3/Ccl3	47
GO:0099633	protein localization to postsynaptic specialization membrane	11/1363	36/21602	8.38945e-06	0.000336006	0.000257517	Cacng7/Cacng3/Nptx2/Gpc6/Shisa6/Iqsec2/Cacng5/Gpc4/Camk2a/Nptxr/Map2k1	11
GO:0099645	neurotransmitter receptor localization to postsynaptic specialization membrane	11/1363	36/21602	8.38945e-06	0.000336006	0.000257517	Cacng7/Cacng3/Nptx2/Gpc6/Shisa6/Iqsec2/Cacng5/Gpc4/Camk2a/Nptxr/Map2k1	11
GO:0043523	regulation of neuron apoptotic process	37/1363	272/21602	8.61519e-06	0.000342547	0.00026253	Grid2/Grm7/Cx3cr1/Cited1/Kcnb1/C5ar1/Kif14/Wfs1/En2/Egr1/Vstm2l/Mag/Gpi1/Egln3/Sncb/Map2k4/Cx3cl1/Itgam/Tyrobp/Hsph1/Casp9/Ntrk1/Grin1/Stxbp1/Ncf2/Fas/Ppp2r2b/Glp1r/Vegfa/Faim2/Nefl/Lgmn/Unc5b/Erbb3/Mybl2/Ctsz/Ccl3	37
GO:0050764	regulation of phagocytosis	21/1363	115/21602	9.41152e-06	0.000363669	0.000278718	Fcgr3/Fcer1g/Scarb1/Sirpa/Ccl2/Cd300a/Dysf/Rab27a/Il2rg/Tlr2/Ptx3/Fcgr2b/Ptprc/C3/Trem2/Nckap1l/Syk/Dock2/Lbp/Fcgr1/Cyba	21
GO:0098883	synapse pruning	6/1363	10/21602	1.05133e-05	0.000397839	0.000304906	C1qb/C1qc/C1qa/Itgam/C3/Trem2	6
GO:0098742	cell-cell adhesion via plasma-membrane adhesion molecules	31/1363	212/21602	1.06412e-05	0.000399443	0.000306135	Pcdha7/Pcdha4/Slitrk1/Grid2/Myadm/Gpc6/Pcdh19/Tenm2/Mbp/Vstm2l/Mag/Cdh8/Prtg/Lrfn5/Igsf9b/Nptn/Mcam/Cdh13/Cx3cl1/Cbln1/Tenm3/Gpc4/Ret/Vcam1/Bmp2/Itga4/Cdh2/Bsg/Il1rap/Tnfaip3/Cadm3	31
GO:0050869	negative regulation of B cell activation	11/1363	37/21602	1.12609e-05	0.000414687	0.000317818	Btla/Cd300a/Foxj1/Btk/Tyrobp/Fcgr2b/Fas/Parp3/Samsn1/Tnfaip3/Tnfrsf13b	11
GO:0002573	myeloid leukocyte differentiation	32/1363	224/21602	1.25753e-05	0.000453952	0.000347911	Evi2b/Mafb/Il3ra/Pirb/Fcer1g/Nrros/Cd109/Klf10/C1qc/Sbno2/Trf/Anxa2/Itgam/Tyrobp/Pf4/Tlr2/Tspan2/Zbtb46/Tnfrsf11a/Ccr1/Csf1r/Cd74/Trem2/Vegfa/Hcls1/Tfrc/Zfp36l1/Itgb3/Ikzf1/Csf1/Spi1/Ccl3	32
GO:1903524	positive regulation of blood circulation	18/1363	91/21602	1.29022e-05	0.000462707	0.000354621	Cysltr1/Scn3b/Oxtr/Smtnl2/Rgs4/Gch1/Icam1/Apln/Atp1a1/Tbxas1/Cd38/Adra1d/Rgs2/Alox5/Glp1r/Hey2/Cav1/Pdgfb	18
GO:0019724	B cell mediated immunity	30/1363	204/21602	1.3107e-05	0.000467	0.000357911	C1rb/C1s2/H2-T23/Fcgr3/Cfi/Pirb/Fcer1g/C1ra/Bcl3/Susd4/C1rl/C1s1/H2-DMa/C1qb/C1qc/C1qa/Foxj1/Btk/Fcgr2b/Cd55/Ptprc/Cd28/Irf7/Fas/Cd74/C3/Parp3/Tfrc/H2-M3/Fcgr1	30
GO:0097120	receptor localization to synapse	16/1363	75/21602	1.42738e-05	0.000498854	0.000382324	Cacng7/Cacng3/Nptx2/Anks1b/Gpc6/Shisa6/Iqsec2/Cacng5/Nptn/Gpc4/Tyrobp/Camk2a/Nptxr/Vamp2/Map2k1/Grasp	16
GO:0002524	hypersensitivity	7/1363	15/21602	1.6091e-05	0.00055205	0.000423094	H2-T23/Fcgr3/Fcer1g/Btk/Fcgr2b/C3/Fcgr1	7
GO:0050808	synapse organization	55/1363	483/21602	1.62434e-05	0.00055205	0.000423094	Pcdhgc5/Slitrk1/Grid2/Gpc6/Shisa6/Lrrtm4/Cx3cr1/C5ar1/Oxtr/Elfn1/C1ql1/Tmem108/Shank1/Zfp365/Syn1/C1qb/C1qc/C1qa/Cdh8/Lrfn5/Sncb/Lrrn1/Igsf9b/Adgrb3/Nptn/Il10ra/Egln1/Cbln1/Sorbs2/Gpc4/Itgam/Ntrk1/Sema4a/Tlr2/Grin1/Fcgr2b/Baiap2/Cdh2/C3/Trem2/Ache/Arc/Il1rap/Nptxr/Nefl/Htr1a/Lgmn/Ntn1/Cacnb1/Wasf1/Actn1/Cdc20/Ndrg1/Sez6/Pdgfb	55
GO:0007188	adenylate cyclase-modulating G protein-coupled receptor signaling pathway	31/1363	220/21602	2.2473e-05	0.000733097	0.000561849	S1pr3/Grm7/Adm2/Oprd1/Mc4r/S1pr5/Adgrd1/Mrap2/Gpr12/Ramp3/Rln1/Sstr4/P2ry12/Cxcl10/Ramp1/Adgrb3/Gnao1/Adcy7/Calca/Gipr/Pf4/Adra1d/Atp2b4/Marco/Rgs2/Glp1r/Htr1a/Itgb3/Adcy3/Abca1/Adgre1	31
GO:0032944	regulation of mononuclear cell proliferation	33/1363	241/21602	2.25794e-05	0.000733097	0.000561849	H2-T23/Btla/Lgals3/Slc7a1/Irs2/Cd300a/Foxj1/Mif/Rac2/Jak3/Btk/Sash3/Tyrobp/Gpnmb/Cd38/Vcam1/Nfatc2/Il1a/Fcgr2b/Ptprc/Cd28/Cd74/Tfrc/Nckap1l/Fgf10/Syk/Vsir/Irf1/Cd274/H2-M3/Csf1/Tnfrsf13b/Cd44	33
GO:0050921	positive regulation of chemotaxis	24/1363	150/21602	2.30615e-05	0.00073999	0.000567132	C5ar1/C3ar1/Fgf2/P2ry12/Ccl2/Cxcl10/Dysf/Rac2/Cdh13/Cx3cl1/Vegfd/Ccr1/Csf1r/Cd74/Trem2/Vegfa/Smoc2/Nckap1l/Fgf10/Lgmn/Lbp/Csf1/Rarres2/Pdgfb	24
GO:0045730	respiratory burst	9/1363	27/21602	2.56078e-05	0.000789383	0.000604987	Ncf4/Rac2/Slc37a4/Ncf2/Lbp/Ncf1/Cybb/Pgam1/Cyba	9
GO:0052548	regulation of endopeptidase activity	43/1363	353/21602	2.73915e-05	0.000839649	0.000643511	Psmb9/Serpina3i/Map3k5/Sox7/Serpinb2/Serpinb6a/Gapdh/Spock1/Serpinb6b/Mbp/Hip1/Pcid2/Nek5/Siah2/Gpi1/Dhcr24/Ret/Casp9/Hgf/Ccn1/Grin1/Gsn/Serpinb8/Stat1/Casp12/Fas/Psmb8/Xdh/Vegfa/Nr4a1/Nkx3-1/Prelid1/Syk/Lgmn/Rffl/Vsir/Mmp9/Por/Cd44/Stat3/Fam162a/Rps6ka1/Wnt9a	43
GO:0031589	cell-substrate adhesion	43/1363	354/21602	2.93201e-05	0.000888838	0.000681209	Myadm/Spock1/Actn2/S100a10/Kif14/Npnt/Rras/Sirpa/Hpse/Edil3/Rac2/Triobp/Thy1/Cdh13/Ttyh1/Adamts9/Pdpn/B4galt1/Ccn1/Vcam1/Itga4/Tnn/Lamb3/Tmeff2/Fermt3/Vit/Vegfa/Smoc2/Parvg/Parvb/Enpp2/Has2/Plau/Gcnt2/Net1/Smoc1/Itgb3/Wdpcp/Lama5/Actn1/Csf1/Dusp3/Itgb2	43
GO:0071805	potassium ion transmembrane transport	29/1363	203/21602	3.15088e-05	0.000937336	0.000718379	Kcnb2/Kcng1/Kcnc3/Kcnq3/Kcnt2/Actn2/Kcnb1/Kcnk12/Kcns1/Rgs4/Kcnh3/Dpp10/P2ry12/Slc12a8/Kcnk10/Atp1a1/Kcnc4/Kcnab1/Kcnk4/Slc12a2/Trem2/Kcnv1/Atp12a/Vamp2/Ywhae/Slc12a7/Slc12a5/Cav1/Kcnn1	29
GO:0006816	calcium ion transport	49/1363	424/21602	3.16033e-05	0.000937336	0.000718379	Cacng6/Ahnak/Cacng7/Cacng3/Hspa2/Camk2d/Cysltr1/Oprd1/Lgals3/P2ry6/Fcrl5/Gjc2/Tspo/Ramp3/Cacng5/Wfs1/Rgs4/Cd84/Icam1/Fgf2/P2ry12/Cxcl10/Ramp1/Dysf/Thy1/Jak3/Cx3cl1/Gnao1/Plp1/Grin1/Atp2b4/Ptprc/Ccr1/Camk2a/Glp1r/Efhb/Vdr/Ero1a/Cacnb1/Ywhae/Itgb3/Tspan13/Myb/Stc1/Mcoln2/Cav1/Cyba/Cacna1b/Pdgfb	49
GO:0016052	carbohydrate catabolic process	23/1363	144/21602	3.48265e-05	0.000999161	0.000765761	Eno1/Ldha/Pgk1/Eno1b/Gapdh/Ppp1r3d/Eno4/Gpi1/Slc2a6/Mif/Pkm/Aldoa/Hk3/Tpi1/Naga/Pfkp/Pygl/Galk1/Pfkl/Pgam1/Stat3/Ier3/Hk2	23
GO:0030888	regulation of B cell proliferation	15/1363	72/21602	3.53223e-05	0.00100421	0.000769635	Btla/Irs2/Cd300a/Mif/Btk/Sash3/Tyrobp/Cd38/Nfatc2/Fcgr2b/Ptprc/Cd74/Tfrc/Nckap1l/Tnfrsf13b	15
GO:1905954	positive regulation of lipid localization	19/1363	107/21602	3.70271e-05	0.00103881	0.00079615	Zdhhc8/Lipg/Hilpda/Ikbke/Scarb1/Sstr4/Mif/Anxa2/Il1a/Tnfrsf11a/Msr1/Acsl5/C3/Acat2/Nkx3-1/Prelid1/Lpl/Abca1/Cav1	19
GO:0001774	microglial cell activation	12/1363	49/21602	3.94074e-05	0.00108114	0.000828592	Cx3cr1/C5ar1/Tlr7/Tlr8/C1qa/Ldlr/Cx3cl1/Itgam/Tyrobp/Tlr2/Trem2/Clu	12
GO:0002269	leukocyte activation involved in inflammatory response	12/1363	49/21602	3.94074e-05	0.00108114	0.000828592	Cx3cr1/C5ar1/Tlr7/Tlr8/C1qa/Ldlr/Cx3cl1/Itgam/Tyrobp/Tlr2/Trem2/Clu	12
GO:0046651	lymphocyte proliferation	40/1363	325/21602	4.07676e-05	0.00110193	0.000844524	Lilrb4a/H2-T23/Dock8/Btla/Lgals3/Slc7a1/Irs2/Cd300a/Foxj1/Mif/Rac2/Jak3/Btk/Msn/Sash3/Itgam/Tyrobp/Gpnmb/Cd38/Vcam1/Nfatc2/Il1a/Fcgr2b/Ptprc/Cd28/Hprt/Cd74/Tfrc/Nckap1l/Fgf10/Cd180/Syk/Dock2/Vsir/Irf1/Cd274/H2-M3/Tnfrsf13b/Cd44/Itgb2	40
GO:0002526	acute inflammatory response	19/1363	108/21602	4.23117e-05	0.00112701	0.000863747	H2-T23/Alox5ap/Fcgr3/Fcer1g/Saa3/Icam1/Mif/Hp/Btk/Cxcl1/B4galt1/Il1a/Fcgr2b/Tnfrsf11a/Alox5/C3/Lbp/Fcgr1/Stat3	19
GO:0001906	cell killing	28/1363	196/21602	4.28169e-05	0.00113232	0.000867812	H2-Q2/H2-D1/H2-Q6/H2-Q10/H2-T23/H2-K1/B2m/H2-Q7/Fcgr3/Gapdh/Lgals3/H2-Q4/Ccl2/Cxcl10/Cd59a/Rab27a/Itgam/Tyrobp/Cxcl1/Pf4/Cd55/Ptprc/Hprt/C3/Syk/H2-M3/Ncf1/Fcgr1	28
GO:0002237	response to molecule of bacterial origin	44/1363	373/21602	4.83573e-05	0.00124571	0.000954719	Lilrb4a/Trim6/Irgm2/B2m/Fcgr4/Hmgb2/Cx3cr1/Cd14/Cited1/C5ar1/Inava/Cd84/Scarb1/Sirpa/Gch1/Sbno2/Ccl2/Cxcl10/Mif/Cx3cl1/Cxcl1/Pf4/Gbp2/Tlr2/Ggt7/Il1a/Vim/Mrc1/Fcgr2b/Ncf2/Tnfrsf11a/Stat1/Trem2/Noct/Litaf/Cd180/Ly86/Cmpk2/Tnfaip3/Cd68/Cd274/H2-M3/Lbp/Abca1	44
GO:0016125	sterol metabolic process	22/1363	138/21602	5.26197e-05	0.00134918	0.00103402	Hmgcs1/Fdps/Dhcr7/Mvk/Scarb1/Pip4p1/Dhcr24/Ldlr/Msmo1/Nsdhl/Ebp/Dgat2/Soat1/Vldlr/Sqle/Hmgcr/Fdft1/Erg28/Cyb5r3/Abca1/Mvd/Por	22
GO:0031343	positive regulation of cell killing	17/1363	92/21602	5.56001e-05	0.00139944	0.00107254	H2-Q2/H2-D1/H2-Q6/H2-Q10/H2-T23/H2-K1/B2m/H2-Q7/Gapdh/H2-Q4/Ccl2/Itgam/Tyrobp/Cxcl1/Ptprc/Syk/H2-M3	17
GO:0002712	regulation of B cell mediated immunity	14/1363	67/21602	6.16881e-05	0.00151786	0.00116329	H2-T23/Fcgr3/Fcer1g/Susd4/Foxj1/Btk/Fcgr2b/Cd55/Ptprc/Cd28/C3/Parp3/Tfrc/Fcgr1	14
GO:0002889	regulation of immunoglobulin mediated immune response	14/1363	67/21602	6.16881e-05	0.00151786	0.00116329	H2-T23/Fcgr3/Fcer1g/Susd4/Foxj1/Btk/Fcgr2b/Cd55/Ptprc/Cd28/C3/Parp3/Tfrc/Fcgr1	14
GO:0002532	production of molecular mediator involved in inflammatory response	16/1363	84/21602	6.23367e-05	0.00152019	0.00116508	Gbp5/Seh1l/Alox5ap/Fcer1g/Pld4/Sirpa/Cd300a/Adcy7/Abcd1/Btk/Il1r2/Alox5/Syk/Lbp/Stat3/Pld3	16
GO:0006813	potassium ion transport	32/1363	243/21602	6.44841e-05	0.0015587	0.00119459	Kcnb2/Kcng1/Kcnc3/Kcnq3/Kcnt2/Actn2/Kcnb1/Kcnk12/Kcns1/Rgs4/Kcnh3/Dpp10/P2ry12/Slc12a8/Kcnk10/Mif/Atp1a1/Cxcl1/Kcnc4/Kcnab1/Kcnk4/Slc12a2/Trem2/Cpox/Kcnv1/Atp12a/Vamp2/Ywhae/Slc12a7/Slc12a5/Cav1/Kcnn1	32
GO:1902652	secondary alcohol metabolic process	22/1363	140/21602	6.57318e-05	0.00156993	0.0012032	Hmgcs1/Fdps/Dhcr7/Mvk/Scarb1/Pip4p1/Dhcr24/Ldlr/Msmo1/Nsdhl/Ebp/Dgat2/Idh2/Soat1/Vldlr/Sqle/Hmgcr/Fdft1/Cyb5r3/Abca1/Mvd/Por	22
GO:0002486	antigen processing and presentation of endogenous peptide antigen via MHC class I via ER pathway, TAP-independent	9/1363	30/21602	6.5807e-05	0.00156993	0.0012032	H2-Q2/H2-D1/H2-Q6/H2-Q10/H2-T23/H2-K1/H2-Q7/H2-Q4/H2-M3	9
GO:0051668	localization within membrane	19/1363	112/21602	7.0787e-05	0.00165986	0.00127213	Cacng7/Cacng3/Shisa6/Lrrtm4/Cacng5/Reep2/Thy1/Cdh13/Sorbs2/Ift122/Itga4/Gsn/Ptprc/Camk2a/Cdh2/Arl6/Htr1a/Dock2/Itgb2	19
GO:0090193	positive regulation of glomerulus development	6/1363	13/21602	7.28351e-05	0.00169342	0.00129784	C3ar1/Egr1/Ret/Il6ra/Itgb3/Pdgfb	6
GO:2001234	negative regulation of apoptotic signaling pathway	31/1363	234/21602	7.43909e-05	0.00172229	0.00131997	Ing2/Hmgb2/Cx3cr1/Lgals3/Wfs1/Higd1a/Rtkn2/Icam1/Siah2/Nme5/Mif/Cx3cl1/Hsph1/Pf4/Hgf/Cd74/Vegfa/Faim2/Clu/Fgf10/Prelid1/Rffl/Unc5b/Tnfaip3/Mmp9/Nfe2l2/Eya4/Tmbim1/Cd44/Map2k1/Ier3	31
GO:0060711	labyrinthine layer development	13/1363	60/21602	7.54888e-05	0.00174037	0.00133382	Socs3/Cited1/Ovol2/Egln1/Gab1/Nsdhl/Ccn1/Vcam1/Itga4/Zfp36l1/Rspo3/Hey2/Map2k1	13
GO:0097191	extrinsic apoptotic signaling pathway	31/1363	235/21602	8.0625e-05	0.00184329	0.00141271	Bcl2a1b/Sort1/Hmgb2/Cx3cr1/Lgals3/Icam1/Siah2/Jak3/Cx3cl1/Ret/Pf4/Hgf/Il1a/Mal/Siglec1/Traf1/Lcn2/Ptprc/Acsl5/Fas/Vegfa/Faim2/Fgf10/Sgpp1/Rffl/Unc5b/Tnfaip3/Erbb3/Eya4/Cav1/Tmbim1	31
GO:0042391	regulation of membrane potential	50/1363	453/21602	8.59803e-05	0.00195757	0.00150029	Bnip3/Grid2/Slc17a7/Gpr88/B2m/Kcnq3/Dsp/Camk2d/Actn2/Kcnb1/Oprd1/Kcnk12/Scn3b/Scn4b/Tmem108/Pkp2/Tspo/Begain/Rnf122/Ptpn3/Shank1/Rgs4/Kcnh3/Stox1/Igsf9b/Kcnk10/Ucp2/Atp1a1/Cx3cl1/Cbln1/Abcd1/Gabrd/Kcnc4/Pex5l/Grin1/Baiap2/Kcnk4/Trem2/Chrna2/Prelid1/Ywhae/Ntsr2/Hebp2/Scn1b/Ywhah/Cntnap1/Cav1/Clic1/Grik3/Sez6	50
GO:0003351	epithelial cilium movement involved in extracellular fluid movement	9/1363	31/21602	8.75631e-05	0.00196368	0.00150497	Spef2/Kif27/Cfap43/Rfx3/Ccdc40/Ccdc151/Nme5/Jhy/Ttc25	9
GO:0050870	positive regulation of T cell activation	28/1363	204/21602	8.76801e-05	0.00196368	0.00150497	H2-T23/Flot2/Dock8/Slc7a1/Sirpa/H2-DMa/Ccl2/Egr3/Thy1/Jak3/Il2rg/Sash3/Hsph1/Vcam1/Il1a/Ptprc/Cd28/Cd74/Tfrc/Nckap1l/Syk/Vsir/Myb/Irf1/Ikzf1/Cd274/H2-M3/Cav1	28
GO:0098657	import into cell	33/1363	258/21602	8.87301e-05	0.00197911	0.0015168	Cacng7/Cacng3/Slc39a4/Slc7a1/Ramp3/Cacng5/Irs2/Rgs4/Slc43a2/Slc12a8/Ppp3r1/Atp1a1/Folr2/Il10ra/Slc2a1/Itga4/Rgs2/Acsl5/Slc12a2/Trem2/Slc22a1/Slc22a3/Abcc1/Ap2m1/Arc/Atp12a/Itgb3/Acsl1/Slc12a7/Slc12a5/Rab3b/Slc2a3/Folr1	33
GO:0002931	response to ischemia	10/1363	38/21602	8.97235e-05	0.00198319	0.00151992	Cx3cr1/Egr1/Cx3cl1/Csf1r/Camk2a/Trem2/Faim2/Csf1/Cav1/Hk2	10
GO:0097242	amyloid-beta clearance	10/1363	38/21602	8.97235e-05	0.00198319	0.00151992	C5ar1/Ldlr/Itgam/Marco/Msr1/C3/Trem2/Clu/Hmgcr/Itgb2	10
GO:0001912	positive regulation of leukocyte mediated cytotoxicity	15/1363	79/21602	0.000108778	0.00229564	0.00175939	H2-Q2/H2-D1/H2-Q6/H2-Q10/H2-T23/H2-K1/B2m/H2-Q7/H2-Q4/Ccl2/Itgam/Tyrobp/Cxcl1/Ptprc/H2-M3	15
GO:0140014	mitotic nuclear division	34/1363	272/21602	0.000110311	0.00231907	0.00177735	Pdxp/Seh1l/Arhgef10/Kif18b/Togaram2/Kif14/Bub1b/Prc1/Pcid2/Cdkn1c/Tacc3/L3mbtl1/Kif23/Plk1/Mad2l1/Cdca8/Kif2c/Tpx2/Il1a/Knstrn/Nuf2/Nek2/Cd28/Cdca5/Sgo1/Bora/Aurkb/Pttg1/Ywhah/Mybl2/Cdc6/Cdt1/Cdc20/Pdgfb	34
GO:0043254	regulation of protein-containing complex assembly	49/1363	446/21602	0.000112841	0.0023632	0.00181116	Gbp5/Irgm2/Myadm/Tubb4a/Gmfg/Capg/Oprd1/Lgals3/Cdc42ep2/Prrt2/Spidr/Kif14/Eml2/Xaf1/Trhr/Icam1/P2ry12/Fhod3/Kif9/Eif4ebp1/Msn/Was/Trim30a/Arpc1b/Tmod1/Lmo4/Arhgef2/Tlr2/Gsn/Stxbp1/Baiap2/Fas/Vegfa/Hcls1/Tfrc/Nckap1l/Clu/Lcp1/Map3k1/Syk/Sptb/Plek/Wasf1/Ikzf1/Septin8/Abca1/Tppp3/Cav1/Cdt1	49
GO:0031102	neuron projection regeneration	13/1363	63/21602	0.000128202	0.00260431	0.00199596	Rtn4rl2/Rtn4r/Mag/Mif/Thy1/Hgf/Fas/Nefl/Dhfr/Nefh/Cers2/Map2k1/Folr1	13
GO:0001562	response to protozoan	10/1363	40/21602	0.000143335	0.00287036	0.00219986	Irgm2/Bcl3/Gbp2b/Gbp7/Gbp8/Pf4/Gbp9/Gbp2/Nras/Ier3	10
GO:0051968	positive regulation of synaptic transmission, glutamatergic	10/1363	40/21602	0.000143335	0.00287036	0.00219986	Cacng7/Cacng3/Oxtr/Iqsec2/Cacng5/Shank1/Ccl2/Cckbr/Ntrk1/Stxbp1	10
GO:0002755	MyD88-dependent toll-like receptor signaling pathway	7/1363	20/21602	0.000146523	0.00290242	0.00222443	Tlr7/Tlr8/Cd300a/Tlr13/Tlr2/Irf7/Irf1	7
GO:0051092	positive regulation of NF-kappaB transcription factor activity	22/1363	148/21602	0.00015213	0.00299189	0.002293	Trim6/Flot2/Rab7b/Cx3cr1/Trim14/Cd84/Rtkn2/Icam1/Cx3cl1/Trim30a/Ntrk1/Arhgef2/Tlr2/Traf1/Tnfrsf11a/Camk2a/Tfrc/Il1rap/Clu/Cav1/Stat3/Itgb2	22
GO:0048661	positive regulation of smooth muscle cell proliferation	18/1363	109/21602	0.000154932	0.0030253	0.00231861	Map3k5/Camk2d/P2ry6/C3ar1/Egr1/Fgf2/Cdh13/Cx3cl1/Hpgd/Il6ra/Igfbp5/Stat1/Vegfa/Hmgcr/Itgb3/Mmp9/Cyba/Pdgfb	18
GO:0001916	positive regulation of T cell mediated cytotoxicity	11/1363	48/21602	0.000156747	0.00303913	0.0023292	H2-Q2/H2-D1/H2-Q6/H2-Q10/H2-T23/H2-K1/B2m/H2-Q7/H2-Q4/Ptprc/H2-M3	11
GO:0051235	maintenance of location	38/1363	324/21602	0.000173202	0.00332294	0.00254672	Slc17a7/Camk2d/Nrros/P2ry6/Fcrl5/Hilpda/Ikbke/Tspo/Scarb1/Tacc3/Fgf2/Cxcl10/Aspm/Dysf/Thy1/Cx3cl1/Dgat2/Cds1/Slc30a3/Pex5l/Gsn/Lcn2/Soat1/Ptprc/Msr1/Fth1/Stard4/C3/Glp1r/Sqle/Ero1a/Itgb3/Lpl/Kdelr3/Cav1/Atp7b/Cyba/Hk2	38
GO:0034105	positive regulation of tissue remodeling	10/1363	41/21602	0.000178945	0.00342115	0.00262199	Fcgr4/Mc4r/Trf/B4galt1/Tnfrsf11a/Tfrc/Vdr/Syk/Itgb3/Tmbim1	10
GO:0042908	xenobiotic transport	8/1363	27/21602	0.000185211	0.00352865	0.00270437	Lrrc8c/Lrrc8d/Oscp1/Slc2a1/Slc22a1/Slc22a3/Abcc1/Abcc3	8
GO:0035458	cellular response to interferon-beta	12/1363	57/21602	0.000189124	0.00355386	0.00272369	Igtp/Gm4951/Ifi207/Ifi204/Trim6/Irgm2/Gbp2b/Ifi203/Gbp2/Ifi202b/Stat1/Irf1	12
GO:0061900	glial cell activation	12/1363	57/21602	0.000189124	0.00355386	0.00272369	Cx3cr1/C5ar1/Tlr7/Tlr8/C1qa/Ldlr/Cx3cl1/Itgam/Tyrobp/Tlr2/Trem2/Clu	12
GO:0006858	extracellular transport	9/1363	34/21602	0.000191877	0.00355686	0.00272599	Spef2/Kif27/Cfap43/Rfx3/Ccdc40/Ccdc151/Nme5/Jhy/Ttc25	9
GO:0035249	synaptic transmission, glutamatergic	18/1363	111/21602	0.00019619	0.00362456	0.00277788	Grid2/Slc17a7/Cacng7/Cacng3/Grm7/Oxtr/Iqsec2/Cacng5/Shank1/Cdh8/Ccl2/Cckbr/Ntrk1/Grin1/Stxbp1/Cdh2/Grm1/Grik3	18
GO:0007015	actin filament organization	48/1363	445/21602	0.000203751	0.0037266	0.00285608	Pdxp/Arhgef10/Myadm/Gmfg/Tpm3-rs7/Capg/Actn2/Cdc42ep2/S100a10/Hip1/Coro7/Shank1/Rgs4/Sirpa/Icam1/Myo1d/Diaph2/Fhod3/Casp4/Rac2/Triobp/Trf/Myo1e/Tpm4/Cx3cl1/Sorbs2/Was/Myo7a/Arpc1b/Shroom3/Tmod1/Arhgef2/Tlr2/Gsn/Ermn/Tmeff2/Pstpip2/Baiap2/Myo1f/Hcls1/Nckap1l/Lcp1/Map3k1/Sptb/Gas2l2/Plek/Wasf1/Actn1	48
GO:0060055	angiogenesis involved in wound healing	7/1363	21/21602	0.000207856	0.00376405	0.00288478	Hpse/Cx3cl1/B4galt1/Alox5/Slc12a2/Vegfa/Smoc2	7
GO:0030217	T cell differentiation	34/1363	282/21602	0.000221374	0.00393691	0.00301726	Mafb/B2m/Fcer1g/Jmjd6/Bcl3/Egr1/H2-DMa/Tmem98/Foxj1/Egr3/Jak3/Il2rg/Sash3/Sema4a/Il6ra/Il1a/Ptprc/Cd28/Fas/Cd74/Nckap1l/Prelid1/Syk/Gadd45g/Zfp36l1/Dock2/Vsir/Myb/Irf1/Ikzf1/H2-M3/Cd44/Ly9/Stat3	34
GO:0032102	negative regulation of response to external stimulus	43/1363	387/21602	0.000225953	0.00398652	0.00305529	Grid2/H2-T23/Socs3/Cx3cr1/Cd109/Rtn4r/Mvk/Susd4/Sirpa/Ccn3/Fgf2/Lrfn5/Parp14/Mif/Anxa2/Ldlr/Cx3cl1/Adcy7/Fam3a/Abcd1/Cd9/Pdgfra/Padi2/Hgf/Sema4a/Grin1/Fcgr2b/Il1r2/Ccr1/Alox5/Sema4g/Slc12a2/Pbk/Plau/Hmgcr/Tnfaip3/H2-M3/Cers2/Tnfaip8l2/Cd44/Ier3/Dusp3/Pdgfb	43
GO:0048872	homeostasis of number of cells	38/1363	329/21602	0.000236552	0.00414684	0.00317816	Lilrb4a/Mafb/B2m/Pirb/Fcer1g/Chst3/Jmjd6/Hmgb2/Sox6/Ildr2/Ccn3/Gpi1/Ccl2/Mif/Slc37a4/Jak3/Sash3/Itgam/Ptbp3/Fcgr2b/Stat1/Fas/Cd74/Cdh2/Vegfa/Hcls1/Nckap1l/Zfp36l1/Myb/Tnfaip3/Akt3/Ikzf1/Csf1/Tnfrsf13b/Ampd3/Cd44/Stat3/Spi1	38
GO:1904646	cellular response to amyloid-beta	9/1363	35/21602	0.00024395	0.00424938	0.00325674	Icam1/Casp4/Vcam1/Itga4/Fcgr2b/Trem2/Abcc1/Lgmn/Cacnb1	9
GO:0007009	plasma membrane organization	18/1363	113/21602	0.000246742	0.0042709	0.00327324	Bin2/Ehd2/Dmkn/Degs1/Myrf/Dysf/Fa2h/Abcd1/Ugcg/Gsn/Ptprc/Tmeff2/Baiap2/Clu/Sptb/Cav1/Ndrg1/Cav2	18
GO:0070302	regulation of stress-activated protein kinase signaling cascade	30/1363	239/21602	0.000253013	0.00434719	0.00333171	Map3k5/Rap2a/Inava/Mdfic/Ankrd6/Sirpa/Mid1/Map2k4/Trf/Gab1/Fgf15/Hsph1/Hgf/Il1a/Bmp2/Traf1/Fcgr2b/Tnfrsf11a/Fas/Xdh/Vegfa/Pbk/Map3k1/Hmgcr/Syk/Gadd45g/Ncf1/Gadd45b/Map2k1/Dusp3	30
GO:0071216	cellular response to biotic stimulus	36/1363	307/21602	0.000254215	0.00434719	0.00333171	Lilrb4a/Irgm2/B2m/Fcgr4/Cx3cr1/Cd14/Txnip/Cd84/Sirpa/Gch1/Sbno2/Ccl2/Cxcl10/Mif/Cx3cl1/Btk/Cxcl1/Pf4/Gbp2/Tlr2/Il1a/Vim/Mrc1/Fcgr2b/Stat1/Trem2/Litaf/Cd180/Syk/Ly86/Cmpk2/Tnfaip3/Cd68/Cd274/Lbp/Abca1	36
GO:0051302	regulation of cell division	23/1363	164/21602	0.000262714	0.00447675	0.003431	Pdxp/Evi2b/Kif18b/Efhc1/Kif14/Prc1/Txnip/Fgf2/Aspm/Kif23/Vegfd/Cetn2/Plk1/Il1a/Pkp4/Plk4/Vegfa/Nkx3-1/Aurkb/E2f7/Cdc6/Susd2/Pdgfb	23
GO:0015850	organic hydroxy compound transport	31/1363	251/21602	0.000268981	0.00454123	0.00348042	Syt10/Zdhhc8/Fcgr3/Fcer1g/Slc51b/Lipg/Kcnb1/Lgals3/Oxtr/Maob/Scarb1/P2ry12/Cd300a/Slc16a1/Anxa2/Ldlr/Soat1/Syt2/Slc16a3/Msr1/Stard4/Acat2/Slc22a1/Slc22a3/Htr1a/Syk/Abcc3/Itgb3/Abca1/Cav1/Rab3b	31
GO:0016322	neuron remodeling	6/1363	16/21602	0.000288351	0.00479449	0.00367452	C1ql1/C1qa/Adgrb3/Cspg4/C3/Pdgfb	6
GO:0043217	myelin maintenance	6/1363	16/21602	0.000288351	0.00479449	0.00367452	Degs1/Myrf/Fa2h/Abcd1/Clu/Ndrg1	6
GO:0001765	membrane raft assembly	5/1363	11/21602	0.000332643	0.00532387	0.00408024	Flot2/S100a10/Anxa2/Cav1/Cav2	5
GO:0033627	cell adhesion mediated by integrin	13/1363	69/21602	0.000332802	0.00532387	0.00408024	Npnt/Icam1/Ccn3/P2ry12/Ret/Itga4/Podxl/Fermt3/Nckap1l/Plau/Syk/Itgb3/Itgb2	13
GO:1905475	regulation of protein localization to membrane	26/1363	199/21602	0.00034048	0.00543085	0.00416223	Gpc6/Shisa6/Slc51b/Camk2d/Kcnb1/Lgals3/Mrap2/Iqsec2/Ramp3/Dpp10/Ccl2/Sorbs2/Gpc4/Itgam/Stom/Gsn/Ppp2r5a/Atp2b4/Lypd1/Camk2a/Cdh2/Trem2/Ap2m1/Tmbim1/Map2k1/Grasp	26
GO:0048732	gland development	49/1363	469/21602	0.000370647	0.00586093	0.00449184	Mafb/Ccnd1/Csmd1/Gsx1/Sox3/Ccdc40/Rln1/Irs2/Cdkn1c/Fgf2/Sostdc1/Fa2h/Sox10/Pkm/Dnaaf1/Hp/Msn/Cckbr/Pdgfra/Hgf/B4galt1/Lmo4/Bmp2/Frzb/Tnfrsf11a/Igfbp5/Slc12a2/Xdh/Vegfa/Vdr/Nkx3-1/Plau/Fgf10/Ntn1/Hnf1b/E2f7/Socs2/Myb/Tnfaip3/Ikzf1/Lama5/Csf1/Cav1/Sulf2/Atp7b/Cd44/Map2k1/Rps6ka1/Pdgfb	49
GO:0001909	leukocyte mediated cytotoxicity	20/1363	137/21602	0.000379496	0.00596646	0.00457272	H2-Q2/H2-D1/H2-Q6/H2-Q10/H2-T23/H2-K1/B2m/H2-Q7/Fcgr3/H2-Q4/Ccl2/Rab27a/Itgam/Tyrobp/Cxcl1/Ptprc/Hprt/H2-M3/Ncf1/Fcgr1	20
GO:0002831	regulation of response to biotic stimulus	35/1363	302/21602	0.000383631	0.00598818	0.00458937	Gbp5/Ifi204/Trim6/Irgm2/H2-T23/Hmgb2/Dtx3l/B430306N03Rik/Ikbke/Tlr8/Ddx58/Ifi203/Susd4/Cd84/Parp14/Mif/Cx3cl1/Fam3a/Cxcl1/Tlr2/Zbp1/Stat1/Ccr1/Irf7/Cd74/Myo1f/Trem2/Cd180/Ly86/Tnfaip3/Irf1/Cd274/H2-M3/Lbp/Cyba	35
GO:0008277	regulation of G protein-coupled receptor signaling pathway	19/1363	127/21602	0.000384016	0.00598818	0.00458937	Kctd12/Rgs14/Kctd16/Klk6/Mrap2/Ramp3/Rgs4/Sstr4/Apln/Phf24/Ramp1/Gipr/Atp2b4/Rgs2/Camk2a/C3/Itgb3/Gas2l2/Plek	19
GO:0046718	viral entry into host cell	14/1363	79/21602	0.000386334	0.00598818	0.00458937	Trim6/Ifitm2/Trim56/Trim14/Trim30a/Ptx3/Siglec1/Gsn/Ifitm3/Cd74/Bsg/Itgb3/Cav1/Cav2	14
GO:0052372	modulation by symbiont of entry into host	11/1363	53/21602	0.000395612	0.00608045	0.00466009	Trim6/Ifitm2/Trim56/Trim14/Trim30a/Ptx3/Gsn/Ifitm3/Cd74/Bsg/Cav1	11
GO:0007596	blood coagulation	23/1363	169/21602	0.000407756	0.00621949	0.00476665	Lilrb4a/Fcer1g/F13a1/P2ry12/Hpse/Anxa2/Rab27a/Cx3cl1/Cd9/Pf4/Pdgfra/Pdpn/Stxbp1/Fermt3/C3/Plau/Syk/Itgb3/Plek/Nfe2l2/Entpd2/Cav1/Pdgfb	23
GO:0030198	extracellular matrix organization	35/1363	303/21602	0.000408059	0.00621949	0.00476665	Adamtsl3/Mpzl3/Bcl3/Lgals3/Phldb1/Vwa1/Npnt/Col10a1/Ctss/Adamtsl2/Scara3/Kif9/Anxa2/Myo1e/Adamts9/Pdgfra/Pdpn/B4galt1/Ccn1/Ptx3/Lamb3/Mmp19/Vit/Smoc2/Has2/Lcp1/Ero1a/Smoc1/Itgb3/P4ha1/Mmp9/Cav1/Sulf2/Adamts4/Cav2	35
GO:1900452	regulation of long-term synaptic depression	6/1363	17/21602	0.000421921	0.00636011	0.00487442	Grid2/Pirb/Kcnb1/Iqsec2/Cbln1/Arc	6
GO:0010721	negative regulation of cell development	42/1363	388/21602	0.000459303	0.00686702	0.00526292	Cdkn2b/H2-D1/S1pr3/H2-K1/B2m/Spock1/Rtn4rl2/Lingo1/Rtn4r/Tspo/Nkx6-2/Olig2/Rgs4/Mylip/Zfp365/Mag/Prtg/Tmem98/Aspm/Sox10/Cspg4/Ldlr/Thy1/Idh2/Cd38/Sema4a/Arhgef2/Il1a/Frzb/Vim/Tnn/Rgs2/Sema4g/Fas/Vegfa/Ntn1/Ywhah/Ctsz/Cers2/Cav1/Stat3/Sez6	42
GO:0007599	hemostasis	23/1363	171/21602	0.000483006	0.00716284	0.00548964	Lilrb4a/Fcer1g/F13a1/P2ry12/Hpse/Anxa2/Rab27a/Cx3cl1/Cd9/Pf4/Pdgfra/Pdpn/Stxbp1/Fermt3/C3/Plau/Syk/Itgb3/Plek/Nfe2l2/Entpd2/Cav1/Pdgfb	23
GO:0046209	nitric oxide metabolic process	14/1363	81/21602	0.000503283	0.00740352	0.00567409	Cx3cr1/Tspo/Sirpa/Icam1/Tmem106a/Ddah1/Tlr2/Ptx3/Atp2b4/Clu/H2-M3/Cav1/Por/Itgb2	14
GO:0050817	coagulation	23/1363	172/21602	0.000524983	0.00764218	0.00585701	Lilrb4a/Fcer1g/F13a1/P2ry12/Hpse/Anxa2/Rab27a/Cx3cl1/Cd9/Pf4/Pdgfra/Pdpn/Stxbp1/Fermt3/C3/Plau/Syk/Itgb3/Plek/Nfe2l2/Entpd2/Cav1/Pdgfb	23
GO:0031099	regeneration	21/1363	151/21602	0.000533864	0.00768534	0.00589008	Ccnd1/Rtn4rl2/Rtn4r/Ccn3/Mag/Dysf/Mif/Pkm/Thy1/Cd9/Hgf/Fas/Nefl/Plau/Dhfr/Nefh/Cdk1/Cers2/Sulf2/Map2k1/Folr1	21
GO:0072124	regulation of glomerular mesangial cell proliferation	5/1363	12/21602	0.000540649	0.00768534	0.00589008	C3ar1/Egr1/Il6ra/Itgb3/Pdgfb	5
GO:0002720	positive regulation of cytokine production involved in immune response	11/1363	55/21602	0.000553101	0.00784202	0.00601016	Trim6/H2-T23/B2m/Fcer1g/Ddx58/Mif/Sash3/Tlr2/Il1r1/Cd74/H2-M3	11
GO:0010876	lipid localization	44/1363	417/21602	0.000586194	0.0081429	0.00624076	Zdhhc8/Atp10b/Slc51b/Lipg/Atp10d/Hilpda/Ikbke/Tspo/Irs2/Scarb1/Sstr4/Dysf/Mif/Anxa2/Ldlr/Abcd1/Dgat2/Cds1/Slc2a1/Ugcg/Il1a/Soat1/Tnfrsf11a/Msr1/Acsl5/Vldlr/Stard4/C3/Abca3/Acat2/Abcc1/Sqle/Nkx3-1/Prelid1/Syk/Sgpp1/Abcc3/Itgb3/Acsl1/Lbp/Lpl/Abca1/Gltp/Cav1	44
GO:0044406	adhesion of symbiont to host	6/1363	18/21602	0.000599249	0.00828231	0.0063476	Gbp2b/Gbp7/Scarb1/Icam1/Gbp9/Gbp2	6
GO:0002683	negative regulation of immune system process	48/1363	467/21602	0.000608141	0.00836308	0.00640951	Mafb/Lrch1/H2-T23/Fcer1g/Btla/Lgals3/Fcrl5/Susd4/Cd84/Ccn3/C1qc/Lrfn5/Cd300a/Parp14/Foxj1/Mif/Cd59a/Ldlr/Thy1/Jak3/Cx3cl1/Fam3a/Btk/Tyrobp/Gpnmb/Pf4/Padi2/Zbtb46/Fcgr2b/Ptprc/Ccr1/Fas/Cd74/Tmem176a/Parp3/Samsn1/Zfp36l1/Vsir/Tnfaip3/Irf1/Cd68/Cd274/H2-M3/Nfe2l2/Tnfaip8l2/Tnfrsf13b/Cd44/Dusp3	48
GO:0035924	cellular response to vascular endothelial growth factor stimulus	11/1363	56/21602	0.000649609	0.008801	0.00674512	Egr3/Gab1/Vegfd/Flt1/Pdgfra/Atp2b4/Xdh/Vegfa/Smoc2/Nr4a1/Pdgfb	11
GO:0031623	receptor internalization	19/1363	133/21602	0.000689898	0.00918803	0.00704175	Cacng7/Cacng3/Fcer1g/Ramp3/Cacng5/Apln/Ramp1/Ppp3r1/Ptpn5/Cd9/Vegfa/Ache/Ap2m1/Tfrc/Arc/Syk/Itgb3/Cav1/Itgb2	19
GO:0034109	homotypic cell-cell adhesion	13/1363	75/21602	0.000767187	0.00999894	0.00766324	Dsp/Pkp2/P2ry12/Cd9/Pdgfra/Pdpn/Jak1/Stxbp1/Fermt3/Syk/Itgb3/Plek/Map2k1	13
GO:0015844	monoamine transport	16/1363	104/21602	0.000790022	0.0102479	0.00785402	Syt10/Fcgr3/Fcer1g/Kcnb1/Lgals3/Oxtr/Maob/P2ry12/Cd300a/Syt2/Slc22a1/Slc22a3/Htr1a/Syk/Itgb3/Rab3b	16
GO:0098962	regulation of postsynaptic neurotransmitter receptor activity	6/1363	19/21602	0.000829343	0.0106323	0.00814861	Nptx2/Shisa6/Dlgap2/Begain/Cacng5/Nptxr	6
GO:0044770	cell cycle phase transition	44/1363	425/21602	0.000867479	0.0109927	0.00842489	Trim71/Cdkn2b/Ccnd1/Hspa2/Camk2d/Plpp2/Lsm11/Gjc2/Nek10/Ccno/Kif14/Bub1b/Pcid2/Cdkn1c/Dtl/Tacc3/Stox1/Eif4ebp1/Brcc3/Pim2/Plk1/Mad2l1/Gpnmb/Pdpn/Ccna1/Ccna2/Fam83d/E2f1/Atp2b4/Cdk18/Ptprc/Cdca5/Camk2a/Fgf10/Zfp36l1/Aurkb/E2f7/Myb/Cdk1/Cdc6/Pole/Cdt1/Susd2/Ier3	44
GO:0030100	regulation of endocytosis	27/1363	223/21602	0.000879338	0.0111173	0.00852038	Slc17a7/B2m/Rab4b/Cd14/Lgals3/Hip1/Apln/Cd300a/Ppp3r1/Trf/Anxa2/Cdh13/Ptpn5/Sh3gl3/C3/Trem2/Vegfa/Ap2m1/Arc/Nckap1l/Clu/Syk/Ston2/Itgb3/Lbp/Fcgr1/Cav1	27
GO:0045088	regulation of innate immune response	24/1363	190/21602	0.000917636	0.0115483	0.00885069	Gbp5/Ifi204/Trim6/Irgm2/H2-T23/Hmgb2/B430306N03Rik/Ikbke/Tlr8/Ifi203/Susd4/Parp14/Fam3a/Tlr2/Zbp1/Ccr1/Irf7/Cd74/Myo1f/Trem2/Tnfaip3/Irf1/H2-M3/Lbp	24
GO:2001057	reactive nitrogen species metabolic process	14/1363	86/21602	0.000933849	0.0116987	0.00896593	Cx3cr1/Tspo/Sirpa/Icam1/Tmem106a/Ddah1/Tlr2/Ptx3/Atp2b4/Clu/H2-M3/Cav1/Por/Itgb2	14
GO:0050867	positive regulation of cell activation	45/1363	439/21602	0.0009366	0.0117064	0.00897187	H2-T23/Flot2/Fcer1g/Dock8/Slc7a1/Irs2/Pcid2/Sirpa/H2-DMa/Ccl2/Egr3/Mif/Thy1/Jak3/Il2rg/Sash3/Itgam/Tyrobp/Hsph1/Cd38/Pdpn/Vcam1/Nfatc2/Il1a/Stxbp1/Ptprc/Cd28/Cd74/Trem2/Tfrc/Nckap1l/Fgf10/Syk/Plek/Vsir/Myb/Irf1/Ikzf1/Cd274/H2-M3/Lbp/Cav1/Rps6ka1/Pdgfb/Itgb2	45
GO:0008608	attachment of spindle microtubules to kinetochore	8/1363	34/21602	0.00102074	0.0125965	0.00965399	Seh1l/Kif2c/Knstrn/Nuf2/Nek2/Sgo1/Aurkb/Cdt1	8
GO:0051961	negative regulation of nervous system development	39/1363	367/21602	0.00102158	0.0125965	0.00965399	Cdkn2b/H2-D1/H2-K1/B2m/Spock1/Rtn4rl2/Lingo1/Rtn4r/Tspo/Nkx6-2/Olig2/Mylip/Zfp365/Mag/Prtg/Tmem98/Aspm/Sox10/Cspg4/Ldlr/Thy1/Cbln1/Idh2/Ift122/Cd38/Sema4a/Arhgef2/Tlr2/Vim/Tnn/Sema4g/Fas/Ntn1/Ywhah/Ctsz/Cers2/Cav1/Stat3/Sez6	39
GO:0032409	regulation of transporter activity	32/1363	284/21602	0.00107394	0.0130526	0.0100036	Kcng1/Ahnak/Cacng7/Cacng3/Hspa2/Shisa6/Camk2d/Actn2/Scn3b/P2ry6/Scn4b/Cacng5/Kcns1/Ptpn3/Shank1/Ctss/Ccl2/Dysf/Kcnab1/Stom/Alox5/Trem2/Arc/Crhbp/Vamp2/Cacnb1/Ywhae/Scn1b/Ywhah/Mmp9/Cnksr3/Cav1	32
GO:0070555	response to interleukin-1	15/1363	97/21602	0.00107761	0.0130526	0.0100036	Cited1/Saa3/Egr1/Sirpa/Ccl2/Ccl7/Cx3cl1/Zbp1/Il1a/Tnfrsf11a/Il1r2/Il1r1/Ccl6/Irf1/Ccl3	15
GO:0042157	lipoprotein metabolic process	18/1363	128/21602	0.00113484	0.0135646	0.0103959	Irgm2/Zdhhc8/Lipg/Zdhhc22/Pigz/Pigs/Map6d1/Pgap4/Zdhhc9/Zdhhc23/Ldlr/Piga/Porcn/Dgat2/Ugcg/Itgb3/Pigt/Abca1	18
GO:0010742	macrophage derived foam cell differentiation	7/1363	27/21602	0.00113718	0.0135646	0.0103959	Pf4/Soat1/Stat1/Msr1/Itgb3/Lpl/Csf1	7
GO:0000768	syncytium formation by plasma membrane fusion	12/1363	69/21602	0.00117171	0.013856	0.0106193	Ehd2/Cd109/Cd53/Sbno2/Cxcl10/Adgrb3/Tyrobp/Cd9/Nfatc2/Stat1/Trem2/Cd44	12
GO:0140253	cell-cell fusion	12/1363	69/21602	0.00117171	0.013856	0.0106193	Ehd2/Cd109/Cd53/Sbno2/Cxcl10/Adgrb3/Tyrobp/Cd9/Nfatc2/Stat1/Trem2/Cd44	12
GO:0034446	substrate adhesion-dependent cell spreading	16/1363	108/21602	0.00119613	0.013994	0.0107251	Myadm/S100a10/Kif14/Triobp/Pdpn/Itga4/Lamb3/Tmeff2/Fermt3/Parvg/Parvb/Enpp2/Has2/Net1/Itgb3/Lama5	16
GO:1902001	fatty acid transmembrane transport	5/1363	14/21602	0.0012288	0.0142848	0.0109479	Irs2/Abcd1/Slc2a1/Acsl5/Abcc1	5
GO:0070741	response to interleukin-6	8/1363	35/21602	0.0012509	0.0143592	0.0110049	Cited1/Sbno2/Gab1/Il6ra/Myb/Entpd2/Stat3/Spi1	8
GO:0048659	smooth muscle cell proliferation	22/1363	173/21602	0.0013446	0.0150875	0.0115631	Map3k5/Camk2d/P2ry6/C3ar1/Egr1/Ccn3/Fgf2/Apln/Cdh13/Cx3cl1/Hpgd/Il6ra/Igfbp5/Stat1/Vegfa/Hmgcr/Itgb3/Tnfaip3/Mmp9/Cav1/Cyba/Pdgfb	22
GO:0046394	carboxylic acid biosynthetic process	33/1363	300/21602	0.00135958	0.0151935	0.0116444	Ldha/Alox5ap/Lipg/Gls2/Mthfd1l/Abhd2/Degs1/Gch1/Fa2h/Mif/Plod2/Pkm/Tecr/Plp1/Abcd1/Fgf15/Tbxas1/Hpgds/Ugdh/Hacd4/Atp2b4/Alox5/Fads3/Cd74/Stard4/Has2/Dhfr/Elovl7/Syk/Acly/Ltc4s/Lpl/Pdgfb	33
GO:0015695	organic cation transport	11/1363	61/21602	0.00136652	0.01524	0.01168	Fcgr3/Fcer1g/Lgals3/Maob/Cd300a/Slc44a1/Slc22a1/Slc22a3/Htr1a/Syk/Itgb3	11
GO:0099024	plasma membrane invagination	19/1363	141/21602	0.00140766	0.0156353	0.011983	Bin2/Fcgr3/Fcer1g/Sirpa/Cd300a/Rac2/Itgam/Gsn/Fcgr2b/Marco/Msr1/C3/Trem2/Nckap1l/Aurkb/Lbp/Fcgr1/Abca1/Itgb2	19
GO:0055064	chloride ion homeostasis	6/1363	21/21602	0.00148763	0.0161317	0.0123634	Slc12a8/Car12/Tbxas1/Slc12a2/Slc12a7/Slc12a5	6
GO:1905153	regulation of membrane invagination	6/1363	21/21602	0.00148763	0.0161317	0.0123634	Cd300a/C3/Trem2/Nckap1l/Lbp/Fcgr1	6
GO:0071347	cellular response to interleukin-1	13/1363	81/21602	0.00160259	0.0172082	0.0131885	Saa3/Egr1/Sirpa/Ccl2/Ccl7/Cx3cl1/Zbp1/Il1a/Il1r2/Il1r1/Ccl6/Irf1/Ccl3	13
GO:0006911	phagocytosis, engulfment	18/1363	132/21602	0.00162031	0.0173646	0.0133083	Bin2/Fcgr3/Fcer1g/Sirpa/Cd300a/Rac2/Itgam/Gsn/Fcgr2b/Marco/Msr1/C3/Trem2/Nckap1l/Lbp/Fcgr1/Abca1/Itgb2	18
GO:0051656	establishment of organelle localization	40/1363	389/21602	0.00164772	0.0176238	0.013507	Seh1l/Fcer1g/Map6/Dipk2a/Myrip/Kif14/Mreg/Cd84/Tacc3/Mgarp/Myo1d/Cd300a/Rac2/Kif23/Myo1e/Rab27a/Btk/Plk1/Myo7a/Mad2l1/Cenpa/Cdca8/Kif2c/Arhgef2/Fam83d/Itga4/Stxbp1/Nuf2/Cdca5/Myo1f/Nefl/Fgf10/Syk/Tmed10/Ntn1/Aurkb/Nefh/Wasf1/Cdt1/Map2k1	40
GO:1902904	negative regulation of supramolecular fiber organization	21/1363	165/21602	0.00169109	0.0180174	0.0138087	Myadm/Tubb4a/Gmfg/Capg/Map6d1/Eml2/Shank1/Mid1/Fhod3/Dysf/Ldlr/Was/Tmod1/Arhgef2/Tlr2/Tpx2/Gsn/Tmeff2/Clu/Sptb/Gas2l2	21
GO:0048771	tissue remodeling	24/1363	199/21602	0.00174189	0.0183391	0.0140552	Fcgr4/Mc4r/Ctss/Rac2/Cspg4/Trf/Gpnmb/Cd38/B4galt1/Il1a/Itga4/Tnfrsf11a/Igfbp5/Csf1r/Vegfa/Tfrc/Vdr/Fgf10/Syk/Itgb3/Rspo3/Mmp9/Cav1/Tmbim1	24
GO:0070593	dendrite self-avoidance	5/1363	15/21602	0.00174802	0.0183391	0.0140552	Vstm2l/Prtg/Nptn/Tnn/Bsg	5
GO:0046034	ATP metabolic process	29/1363	257/21602	0.00175424	0.0183693	0.0140783	Ak9/Eno1/Ldha/Pgk1/Eno1b/Gapdh/Eno4/Tspo/Myh6/Gpi1/Slc2a6/Mif/Pkm/Abcd1/Aldoa/Ak4/Hk3/Trem2/Tpi1/Pfkp/Galk1/Pfkl/Cdk1/Pgam1/Ampd3/Map2k1/Stat3/Ier3/Hk2	29
GO:0006874	cellular calcium ion homeostasis	47/1363	479/21602	0.00180952	0.0186043	0.0142584	Bnip3/P2ry10b/Camk2d/Cx3cr1/C5ar1/Oxtr/P2ry6/Fcrl5/Efhc1/Gpr12/Ramp3/C3ar1/Wfs1/Trhr/Fgf2/Ccl2/Cxcl10/Nptn/Slc37a4/Thy1/Jak3/Cx3cl1/Cckbr/Calca/Gipr/Cxcl1/Pdgfra/Cd38/Calb1/Rap1gds1/Adra1d/Grin1/Atp2b4/Ptprc/Ccr1/Glp1r/Vdr/Ero1a/Ywhae/Itgb3/Grm1/Stc1/Cav1/Atp7b/Cyba/Ccl3/Cav2	47
GO:0032890	regulation of organic acid transport	14/1363	92/21602	0.00182393	0.0186721	0.0143104	Grm7/Irs2/Rgs4/Slc43a2/Sstr4/Mif/Il1a/Stxbp1/Rgs2/Tnfrsf11a/Acsl5/Slc12a2/Htr1a/Syk	14
GO:0002920	regulation of humoral immune response	8/1363	37/21602	0.0018342	0.0186721	0.0143104	Susd4/H2-DMa/Foxj1/Cd59a/Fcgr2b/Cd55/Ptprc/C3	8
GO:0034381	plasma lipoprotein particle clearance	8/1363	37/21602	0.0018342	0.0186721	0.0143104	Lipg/Mylip/Scarb1/Anxa2/Ldlr/Dgat2/Msr1/Vldlr	8
GO:0006644	phospholipid metabolic process	39/1363	379/21602	0.00184514	0.0187487	0.0143691	Pdxp/Hmgcs1/Fdps/Lclat1/Socs3/Plpp2/Sgms2/Pigz/Pgp/Pigs/Mvk/Pgap4/Scarb1/Fgf2/Pip4p1/Pcyt1b/Agpat1/Ldlr/Piga/Plbd1/Flt1/Plbd2/Cds1/Gpat3/Pdgfra/Lpcat4/Pip4k2a/Acsl5/Csf1r/Enpp2/Fdft1/Sgpp1/Pik3r5/Plek/Socs2/Pigt/Abhd16a/Mvd/Pdgfb	39
GO:0051261	protein depolymerization	17/1363	123/21602	0.00185975	0.0188622	0.0144561	Pdxp/Capg/Actn2/Kif18b/Map6d1/Mid1/Dysf/Sh3gl3/Kif2c/Tmod1/Arhgef2/Tpx2/Gsn/Htr1a/Sptb/Gas2l2/Plek	17
GO:1903034	regulation of response to wounding	23/1363	189/21602	0.00190862	0.0193221	0.0148085	Fcer1g/Cd109/Rtn4r/Fgf2/Ccl2/Hpse/Mif/Anxa2/Cd9/Pdgfra/Pdpn/Alox5/Slc12a2/Smoc2/Plau/Hmgcr/Syk/Plek/Nfe2l2/Cers2/Cav1/Map2k1/Pdgfb	23
GO:0050830	defense response to Gram-positive bacterium	18/1363	134/21602	0.00192246	0.0193907	0.0148611	Seh1l/Lyz2/H2-T23/B2m/Hmgb2/C5ar1/Mpeg1/Gbp2b/Gbp7/Gbp8/Npy/Gbp9/Gbp2/Tlr2/Myo1f/Lbp/Ncf1/Rarres2	18
GO:0071800	podosome assembly	6/1363	22/21602	0.00193737	0.0194551	0.0149105	Bin2/Kif9/Msn/Arhgef2/Gsn/Lcp1	6
GO:0072111	cell proliferation involved in kidney development	6/1363	22/21602	0.00193737	0.0194551	0.0149105	C3ar1/Egr1/Il6ra/Bmp2/Itgb3/Pdgfb	6
GO:0021700	developmental maturation	35/1363	331/21602	0.00195591	0.0195718	0.0149999	Cdk5r2/Slc17a7/Tcp11/B4galt6/Cx3cr1/Phospho1/C1ql1/Pde3a/Kif14/Rfx3/Mreg/Abhd2/Shank1/Cdkn1c/C1qa/Lyl1/Adgrb3/Sox10/Cspg4/Barx2/Plp1/Btk/Calca/Ret/Ptbp3/Neurog2/Bmp2/Grin1/Stxbp1/C3/Vegfa/Nefl/Cdc20/Sez6/Pdgfb	35
GO:1902850	microtubule cytoskeleton organization involved in mitosis	19/1363	145/21602	0.00195825	0.0195718	0.0149999	Arhgef10/Togaram2/Efhc1/Prc1/Tacc3/Kif23/Plk1/Mad2l1/Cenpa/Arhgef2/Tpx2/Nuf2/Nek2/Parp3/Bora/Fgf10/Aurkb/Mybl2/Cdc20	19
GO:0010950	positive regulation of endopeptidase activity	21/1363	167/21602	0.00196502	0.0196037	0.0150244	Map3k5/Sox7/Mbp/Hip1/Nek5/Ret/Casp9/Ccn1/Grin1/Gsn/Stat1/Casp12/Fas/Xdh/Nkx3-1/Prelid1/Syk/Lgmn/Vsir/Stat3/Fam162a	21
GO:0032370	positive regulation of lipid transport	13/1363	83/21602	0.00200985	0.0199783	0.0153115	Zdhhc8/Lipg/Sstr4/Mif/Anxa2/Il1a/Tnfrsf11a/Acsl5/Acat2/Nkx3-1/Prelid1/Abca1/Cav1	13
GO:0051963	regulation of synapse assembly	17/1363	124/21602	0.00203144	0.0201564	0.015448	Slitrk1/Grid2/Gpc6/Lrrtm4/Oxtr/Lrfn5/Lrrn1/Adgrb3/Cbln1/Gpc4/Ntrk1/Sema4a/Tlr2/Grin1/Il1rap/Nptxr/Ntn1	17
GO:0098656	anion transmembrane transport	26/1363	225/21602	0.00211878	0.0208347	0.0159678	Lrrc8c/Lrrc8d/Slc7a1/Irs2/Rgs4/Slc43a2/Slc12a8/Slc16a1/Folr2/Slc37a4/Abcd1/Slc35a2/Gabrd/Slc2a1/Rgs2/Slc25a10/Slc16a3/Acsl5/Slc12a2/Abcc1/Ank/Abcc3/Slc12a7/Slc12a5/Slc25a1/Folr1	26
GO:0008360	regulation of cell shape	20/1363	157/21602	0.00212825	0.020853	0.0159818	Plxnc1/Cdc42se2/Cdc42ep2/Icam1/Ccl2/Rac2/Msn/Aldoa/Shroom3/Pdpn/Sema4a/Ermn/Baiap2/Itga7/Arhgdia/Csf1r/Vegfa/Parvb/Cfap410/Ccl3	20
GO:0055074	calcium ion homeostasis	48/1363	496/21602	0.00215491	0.0210766	0.0161532	Bnip3/P2ry10b/Camk2d/Cx3cr1/C5ar1/Oxtr/P2ry6/Fcrl5/Camk2n1/Efhc1/Gpr12/Ramp3/C3ar1/Wfs1/Trhr/Fgf2/Ccl2/Cxcl10/Nptn/Slc37a4/Thy1/Jak3/Cx3cl1/Cckbr/Calca/Gipr/Cxcl1/Pdgfra/Cd38/Calb1/Rap1gds1/Adra1d/Grin1/Atp2b4/Ptprc/Ccr1/Glp1r/Vdr/Ero1a/Ywhae/Itgb3/Grm1/Stc1/Cav1/Atp7b/Cyba/Ccl3/Cav2	48
GO:0043299	leukocyte degranulation	12/1363	74/21602	0.0021828	0.0213114	0.0163332	Fcer1g/Cd84/Cd300a/Rac2/Rab27a/Btk/Itgam/Stxbp1/Myo1f/Syk/Vamp2/Itgb2	12
GO:0019432	triglyceride biosynthetic process	8/1363	38/21602	0.00219676	0.0214096	0.0164084	Scarb1/Ldlr/Dgat2/Gpat3/Acsl5/C3/Acsl1/Lpl	8
GO:1901879	regulation of protein depolymerization	14/1363	94/21602	0.00224436	0.0217576	0.0166751	Pdxp/Capg/Actn2/Map6d1/Mid1/Dysf/Tmod1/Arhgef2/Tpx2/Gsn/Htr1a/Sptb/Gas2l2/Plek	14
GO:1901888	regulation of cell junction assembly	25/1363	215/21602	0.00234379	0.0226017	0.017322	Slitrk1/Grid2/Gpc6/Lrrtm4/Oxtr/S100a10/Pkp2/Lrfn5/Lrrn1/Adgrb3/Thy1/Cbln1/Gpc4/Ntrk1/Sema4a/Tlr2/Grin1/Vegfa/Il1rap/Enpp2/Nptxr/Ntn1/Wdpcp/Cav1/Dusp3	25
GO:0002534	cytokine production involved in inflammatory response	10/1363	56/21602	0.00240316	0.0227352	0.0174244	Gbp5/Seh1l/Pld4/Sirpa/Adcy7/Abcd1/Il1r2/Alox5/Stat3/Pld3	10
GO:0021681	cerebellar granular layer development	5/1363	16/21602	0.0024115	0.0227352	0.0174244	Grid2/Kndc1/Kif14/Cbln1/Faim2	5
GO:0010940	positive regulation of necrotic cell death	4/1363	10/21602	0.00243562	0.022767	0.0174488	Bnip3/Tspo/Zbp1/Hebp2	4
GO:0071248	cellular response to metal ion	20/1363	159/21602	0.00247421	0.0229346	0.0175772	Bnip3/Syt10/B2m/Alox5ap/Cpne8/Trf/Adcy7/Rasal1/Gsn/Syt2/Fas/Slc12a2/Tfrc/Cpne6/Crhbp/Lgmn/Mmp9/Ncf1/Nfe2l2/Atp7b	20
GO:0006497	protein lipidation	14/1363	95/21602	0.00248281	0.0229346	0.0175772	Irgm2/Zdhhc8/Zdhhc22/Pigz/Pigs/Map6d1/Pgap4/Zdhhc9/Zdhhc23/Piga/Porcn/Ugcg/Pigt/Abca1	14
GO:0031503	protein-containing complex localization	29/1363	264/21602	0.00262066	0.0239142	0.018328	Seh1l/Cacng7/Cacng3/Nptx2/Anks1b/Gpc6/Shisa6/Lca5l/Alkbh5/Iqsec2/Cacng5/Pcid2/Zfp365/Ppp3r1/Ttc21a/Nptn/Gpc4/Tyrobp/Ift122/Camk2a/Dync2li1/Ap2m1/Arc/Nptxr/Tnfaip2/Vamp2/Itgb3/Map2k1/Grasp	29
GO:0030048	actin filament-based movement	17/1363	127/21602	0.00262808	0.0239142	0.018328	Dsp/Camk2d/Scn3b/Scn4b/Pkp2/Myrip/Myh6/Myo1d/Atp1a1/Myo1e/Was/Myo7a/Pdpn/Myo1f/Scn1b/Stc1/Cav1	17
GO:0010639	negative regulation of organelle organization	42/1363	425/21602	0.00269806	0.0244006	0.0187007	Bnip3/Myadm/Tubb4a/Gmfg/Capg/Kdm3a/Prrt2/Tspo/Map6d1/Pif1/Eml2/Bub1b/Shank1/Pcid2/Higd1a/Mid1/Fhod3/Dysf/Was/Plk1/Mad2l1/Hgf/Tmod1/Arhgef2/Tlr2/Tpx2/Gsn/Nek2/Tmeff2/Tfrc/Thap7/Atad2/Prelid1/Sptb/Top2a/Aurkb/Gas2l2/Pttg1/Tinf2/Cdt1/Ier3/Spi1	42
GO:0055075	potassium ion homeostasis	7/1363	31/21602	0.00269932	0.0244006	0.0187007	Camk2d/Slc12a8/Atp1a1/Slc12a2/Atp12a/Slc12a7/Slc12a5	7
GO:0046942	carboxylic acid transport	35/1363	338/21602	0.00276732	0.024816	0.0190191	Slc17a7/Grm7/Lrrc8c/Slc51b/Lrrc8d/Slc16a6/Slc7a1/Irs2/Rgs4/Slc43a2/Slc16a9/Sstr4/Mif/Slc16a1/Folr2/Abcd1/Slc2a1/Il1a/Stxbp1/Rgs2/Tnfrsf11a/Slc16a14/Slc25a10/Slc16a3/Acsl5/Slc12a2/Nfkbie/Slc22a3/Abcc1/Htr1a/Syk/Abcc3/Acsl1/Slc25a1/Folr1	35
GO:0009855	determination of bilateral symmetry	18/1363	139/21602	0.00289107	0.0256785	0.0196802	Drc1/Armc4/Dnaaf3/Daw1/Rfx3/Ccdc40/Ccdc151/Ovol2/Sostdc1/Dnaic2/Foxj1/Dnaaf1/1700007K13Rik/Enkur/Dync2li1/Fgf10/Ttc25/Folr1	18
GO:0051271	negative regulation of cellular component movement	34/1363	328/21602	0.00309984	0.027312	0.0209321	Lrch1/Cx3cr1/Rap2a/Wdr63/Pkp2/Abhd2/Rras/Ccn3/Fgf2/Cd300a/Mif/Thy1/Cx3cl1/Was/Idh2/Cd9/Adamts9/Padi2/Sema4a/Tnn/Atp2b4/Igfbp5/Tmeff2/Sema4g/Arhgdia/Fas/Cd74/Nfe2l2/Cers2/Actn1/Stc1/Stat3/Dusp3/Pdgfb	34
GO:1903825	organic acid transmembrane transport	17/1363	129/21602	0.00310176	0.027312	0.0209321	Lrrc8c/Lrrc8d/Slc7a1/Irs2/Rgs4/Slc43a2/Slc16a1/Folr2/Abcd1/Slc2a1/Rgs2/Slc25a10/Slc16a3/Acsl5/Abcc1/Slc25a1/Folr1	17
GO:0006691	leukotriene metabolic process	6/1363	24/21602	0.00313588	0.027312	0.0209321	Alox5ap/Tlr2/Alox5/Syk/Ltc4s/Ncf1	6
GO:0010663	positive regulation of striated muscle cell apoptotic process	6/1363	24/21602	0.00313588	0.027312	0.0209321	Bnip3/Map3k5/Camk2d/Casp12/Camk2a/Hmgcr	6
GO:0019400	alditol metabolic process	6/1363	24/21602	0.00313588	0.027312	0.0209321	Pdxp/Pgp/Dysf/Dgat2/Tpi1/Galk1	6
GO:1901987	regulation of cell cycle phase transition	32/1363	304/21602	0.00318911	0.0277316	0.0212536	Cdkn2b/Ccnd1/Hspa2/Camk2d/Plpp2/Lsm11/Gjc2/Nek10/Kif14/Bub1b/Pcid2/Cdkn1c/Dtl/Stox1/Brcc3/Plk1/Mad2l1/Gpnmb/Pdpn/Fam83d/E2f1/Atp2b4/Cdca5/Fgf10/Zfp36l1/Aurkb/E2f7/Cdk1/Cdc6/Cdt1/Susd2/Ier3	32
GO:0045931	positive regulation of mitotic cell cycle	21/1363	174/21602	0.00323842	0.0278257	0.0213257	Ccnd1/Hspa2/Camk2d/Lsm11/Pcid2/Dtl/Stox1/Eif4ebp1/Mad2l1/Il1a/Cd28/Cdca5/Smoc2/Nkx3-1/Fgf10/Lgmn/Aurkb/Cdk1/Cdt1/Dusp3/Pdgfb	21
GO:0070206	protein trimerization	5/1363	17/21602	0.00324049	0.0278257	0.0213257	Alox5ap/Mif/Cd74/H2-M3/Steap4	5
GO:2001028	positive regulation of endothelial cell chemotaxis	5/1363	17/21602	0.00324049	0.0278257	0.0213257	Fgf2/Vegfa/Smoc2/Lgmn/Pdgfb	5
GO:0001667	ameboidal-type cell migration	42/1363	431/21602	0.00347431	0.029419	0.0225469	Arsb/Ltb4r2/Rras/Scarb1/Ccn3/Ovol2/Fgf2/Anln/Gpi1/P2ry12/Egr3/Sox10/Prr5l/Cdh13/Fgf15/Mesp2/Ret/Adamts9/Glipr2/Sema4a/Itga4/Atp2b4/Sema4g/Vegfa/Smoc2/Bsg/Nr4a1/Enpp2/Has2/Fgf10/Lgmn/Rffl/Itgb3/Wdpcp/Akt3/Mmp9/Nfe2l2/Lama5/Stc1/Folr1/Pdgfb/Itgb2	42
GO:0009247	glycolipid biosynthetic process	10/1363	59/21602	0.00357368	0.0301936	0.0231405	B4galt6/Gal3st1/Pigz/Pigs/Pgap4/Fa2h/Ugt8a/Piga/Ugcg/Pigt	10
GO:0007616	long-term memory	8/1363	41/21602	0.00362936	0.0301936	0.0231405	Slc17a7/Rgs14/Shank1/Egr1/Ldlr/Calb1/Grin1/Arc	8
GO:0042398	cellular modified amino acid biosynthetic process	8/1363	41/21602	0.00362936	0.0301936	0.0231405	Bbox1/Mthfd1l/Gch1/Plod2/Ggt7/Dhfr/Nfe2l2/Ckmt1	8
GO:0001767	establishment of lymphocyte polarity	4/1363	11/21602	0.00363732	0.0301936	0.0231405	Flot2/Dock8/Gsn/Dock2	4
GO:0001768	establishment of T cell polarity	4/1363	11/21602	0.00363732	0.0301936	0.0231405	Flot2/Dock8/Gsn/Dock2	4
GO:0086103	G protein-coupled receptor signaling pathway involved in heart process	4/1363	11/21602	0.00363732	0.0301936	0.0231405	Ramp3/Atp2b4/Rgs2/Cav1	4
GO:0048146	positive regulation of fibroblast proliferation	11/1363	69/21602	0.00376265	0.0309995	0.0237581	Mif/Anxa2/Pdgfra/Nras/Ccna2/E2f1/Cd74/Fgf10/Itgb3/Cdc6/Pdgfb	11
GO:1903307	positive regulation of regulated secretory pathway	11/1363	69/21602	0.00376265	0.0309995	0.0237581	Cdk5r2/Syt10/Fcer1g/Kcnb1/Prrt2/Rab27a/Itgam/Stxbp1/Syt2/Syk/Itgb2	11
GO:0050663	cytokine secretion	12/1363	79/21602	0.00381519	0.0312977	0.0239867	Gapdh/Cd14/Tlr8/Tmem106a/Dysf/Mif/Cx3cl1/Tlr2/Il1a/Clec4n/Syk/Lcp2	12
GO:0031643	positive regulation of myelination	6/1363	25/21602	0.00390896	0.0319174	0.0244616	Zfp488/Mag/Myrf/Sox10/Trf/Hgf	6
GO:0046426	negative regulation of receptor signaling pathway via JAK-STAT	6/1363	25/21602	0.00390896	0.0319174	0.0244616	Bcl3/Socs3/Parp14/Socs2/Irf1/Cav1	6
GO:0071354	cellular response to interleukin-6	7/1363	33/21602	0.00392787	0.0320241	0.0245434	Sbno2/Gab1/Il6ra/Myb/Entpd2/Stat3/Spi1	7
GO:0090287	regulation of cellular response to growth factor stimulus	30/1363	284/21602	0.00399684	0.0324899	0.0249004	Tgfbr3l/Cdkn2b/Ing2/Elapor2/Nrros/Tsku/Cd109/Vwc2l/Tmem108/Npnt/Fgf2/Apln/Sostdc1/Adamtsl2/Cd59a/Vegfd/Ccn1/Atp2b4/Rnf165/Xdh/Smoc2/Cnmd/Fgf10/Vsir/Wasf1/Cav1/Sulf2/Folr1/Pdgfb/Cav2	30
GO:0140029	exocytic process	14/1363	100/21602	0.00400874	0.0324903	0.0249008	Fcer1g/Kcnb1/Trarg1/Prrt2/Cd300a/Btk/Vamp1/Stxbp1/Syt2/Camk2a/Syk/Vamp2/Plek/Rab3b	14
GO:2000117	negative regulation of cysteine-type endopeptidase activity	13/1363	90/21602	0.00415712	0.0336432	0.0257843	Pcid2/Siah2/Gpi1/Dhcr24/Hgf/Vegfa/Nr4a1/Rffl/Mmp9/Por/Cd44/Rps6ka1/Wnt9a	13
GO:0006959	humoral immune response	33/1363	322/21602	0.00420909	0.0340136	0.0260682	C1rb/C1s2/Wfdc17/H2-T23/B2m/Cfi/Gapdh/C1ra/Bcl3/Lgals3/Susd4/C1rl/C1s1/H2-DMa/C1qb/C1qc/C1qa/Ccl2/Cxcl10/Foxj1/Cd59a/Trf/Fam3a/Npy/Cxcl1/Pf4/Fcna/Fcgr2b/Cd55/Ptprc/Alox5/C3/Rarres2	33
GO:0007416	synapse assembly	22/1363	191/21602	0.0046374	0.036824	0.0282221	Slitrk1/Grid2/Gpc6/Lrrtm4/Oxtr/Shank1/Lrfn5/Lrrn1/Adgrb3/Nptn/Cbln1/Gpc4/Ntrk1/Sema4a/Tlr2/Grin1/Cdh2/Ache/Il1rap/Nptxr/Ntn1/Pdgfb	22
GO:0000038	very long-chain fatty acid metabolic process	7/1363	34/21602	0.00468157	0.0369608	0.0283269	Acot4/Acot5/Tecr/Abcd1/Hacd4/Elovl7/Acsl1	7
GO:0003352	regulation of cilium movement	7/1363	34/21602	0.00468157	0.0369608	0.0283269	Drc1/Armc4/Ccdc40/Ttll6/Dnaaf1/Gas2l2/Ccdc65	7
GO:0030856	regulation of epithelial cell differentiation	19/1363	157/21602	0.00480084	0.0375247	0.0287591	S1pr3/Cited1/Cd109/Maff/Rfx3/Cdkn1c/Ovol2/Fgf2/Foxj1/Il1a/Frzb/Xdh/Vegfa/Vdr/Zfp36l1/Sgpp1/Hey2/Mmp9/Cav1	19
GO:0071695	anatomical structure maturation	29/1363	276/21602	0.00495495	0.0383467	0.0293891	Cdk5r2/Tcp11/B4galt6/Cx3cr1/Phospho1/C1ql1/Pde3a/Kif14/Rfx3/Mreg/Abhd2/Cdkn1c/C1qa/Lyl1/Adgrb3/Sox10/Cspg4/Barx2/Plp1/Btk/Calca/Ret/Ptbp3/Neurog2/Bmp2/Grin1/C3/Vegfa/Pdgfb	29
GO:0032886	regulation of microtubule-based process	28/1363	264/21602	0.00501077	0.0386153	0.029595	Drc1/Tubb4a/Armc4/Map6/Phldb1/Togaram2/Map6d1/Eml2/Ccdc40/Ttll6/Azin1/Tacc3/Mid1/Dysf/Dnaaf1/Plk1/Hsph1/Arhgef2/Tpx2/Nek2/Plk4/Parp3/Bora/Htr1a/Gas2l2/Nefh/Cav1/Ccdc65	28
GO:0008637	apoptotic mitochondrial changes	15/1363	114/21602	0.00535296	0.0405687	0.031092	Bnip3/Higd1a/Pim2/Hgf/Stpg1/Fas/Camk2a/Ppp2r2b/Map3k1/Prelid1/Mmp9/Fam162a/Ier3/Ggct/Hk2	15
GO:0030050	vesicle transport along actin filament	5/1363	19/21602	0.00548029	0.0412492	0.0316136	Myrip/Myo1d/Myo1e/Myo7a/Myo1f	5
GO:1900015	regulation of cytokine production involved in inflammatory response	9/1363	53/21602	0.00551651	0.0412492	0.0316136	Gbp5/Pld4/Sirpa/Adcy7/Abcd1/Il1r2/Alox5/Stat3/Pld3	9
GO:0055092	sterol homeostasis	13/1363	93/21602	0.00551794	0.0412492	0.0316136	Lipg/Mylip/Scarb1/Tmem97/Ldlr/Slc37a4/Abcd1/Dgat2/Soat1/Vdr/Lpl/Abca1/Cav1	13
GO:0045444	fat cell differentiation	27/1363	254/21602	0.0056112	0.0417191	0.0319737	Bnip3/Cebpd/Ccnd1/Selenbp1/Sort1/Lrrc8c/Dysf/Medag/Cds1/Pdgfra/E2f1/Bmp2/Frzb/Lamb3/Rgs2/Alox5/Psmb8/Vegfa/Noct/Nr4a1/Arl6/Ero1a/Fgf10/Zfp36l1/Lpl/Steap4/Rarres2	27
GO:0032768	regulation of monooxygenase activity	8/1363	44/21602	0.00569557	0.042118	0.0322795	Scarb1/Gch1/Il1a/Atp2b4/Vdr/Dhfr/Cav1/Por	8
GO:0044091	membrane biogenesis	8/1363	44/21602	0.00569557	0.042118	0.0322795	Flot2/Dmkn/S100a10/Anxa2/Ugcg/Cdh2/Cav1/Cav2	8
GO:0030193	regulation of blood coagulation	12/1363	83/21602	0.00572953	0.042142	0.0322978	Fcer1g/Hpse/Anxa2/Cd9/Pdgfra/Pdpn/Plau/Syk/Plek/Nfe2l2/Cav1/Pdgfb	12
GO:0035383	thioester metabolic process	12/1363	83/21602	0.00572953	0.042142	0.0322978	Hmgcs1/Acot4/Acot5/Mvk/Abcd1/Dgat2/Acsl5/Acly/Acsl1/Pipox/Mvd/Pdk1	12
GO:0010971	positive regulation of G2/M transition of mitotic cell cycle	6/1363	27/21602	0.00586521	0.0425131	0.0325822	Ccnd1/Hspa2/Camk2d/Dtl/Stox1/Cdk1	6
GO:0030212	hyaluronan metabolic process	6/1363	27/21602	0.00586521	0.0425131	0.0325822	Fgf2/Has2/Habp4/Itih3/Cd44/Pdgfb	6
GO:0044403	symbiotic process	37/1363	380/21602	0.00590549	0.0426922	0.0327195	Trim6/Irgm2/Ifitm2/Gapdh/Spcs3/Trim56/Mdfic/Gbp2b/Gbp7/Trim14/Scarb1/Icam1/Anxa2/Trim30a/Oas1b/Oasl2/Cxcl1/Pf4/Gbp9/Gbp2/Vcam1/Ptx3/Zbp1/Siglec1/Stom/Gsn/Stat1/Ifitm3/Csf1r/Cd74/Bsg/Top2a/Itgb3/Mmp9/Ncf1/Cav1/Cav2	37
GO:0010038	response to metal ion	29/1363	280/21602	0.00604503	0.043529	0.0333608	Bnip3/Syt10/B2m/Alox5ap/Cpne8/Trf/Adcy7/Gipr/Rasal1/Slc30a3/Il1a/Cybrd1/Gsn/Syt2/Fas/Slc12a2/Xdh/Tfrc/Atp12a/Cpne6/Anxa11/Crhbp/Lgmn/Mmp9/Ncf1/Nfe2l2/Cav1/Atp7b/Cp	29
GO:0051983	regulation of chromosome segregation	14/1363	105/21602	0.00622133	0.0446063	0.0341865	Bub1b/Pcid2/Rmi2/Tacc3/Plk1/Mad2l1/Kif2c/Knstrn/Nek2/Cdca5/Aurkb/Pttg1/Cdc6/Cdt1	14
GO:0007019	microtubule depolymerization	9/1363	54/21602	0.0062577	0.0446502	0.0342201	Kif18b/Map6d1/Mid1/Dysf/Kif2c/Arhgef2/Tpx2/Htr1a/Gas2l2	9
GO:0006612	protein targeting to membrane	15/1363	116/21602	0.00629051	0.044826	0.0343549	Rab3ip/Slc51b/Kcnb1/Zdhhc22/Rtp2/Zdhhc9/Zdhhc23/Ccl2/Rtp4/Folr2/Itgam/Stom/Cacnb1/Ncf1/Folr1	15
GO:0048008	platelet-derived growth factor receptor signaling pathway	10/1363	64/21602	0.00648436	0.0459079	0.035184	Rgs14/Hip1/Txnip/Cspg4/Myo1e/Gab1/Pdgfra/Vegfa/Itgb3/Pdgfb	10
GO:2000191	regulation of fatty acid transport	7/1363	36/21602	0.00650927	0.0459079	0.035184	Irs2/Sstr4/Mif/Il1a/Tnfrsf11a/Acsl5/Syk	7
GO:0046890	regulation of lipid biosynthetic process	21/1363	185/21602	0.00658906	0.0461739	0.0353879	Fdps/Dhcr7/Tspo/Egr1/Scarb1/Atp1a1/Ldlr/Fam3a/Abcd1/Fgf15/Dgat2/Ccn1/Il1a/Bmp2/Acsl5/Cd74/Stard4/C3/Vdr/Por/Pdgfb	21
GO:0000280	nuclear division	40/1363	422/21602	0.0067788	0.0473825	0.0363142	Pdxp/Seh1l/Arhgef10/Ing2/Hspa2/Kif18b/Togaram2/Pde3a/Kif14/Bub1b/Prc1/Pcid2/Cdkn1c/Tacc3/L3mbtl1/Aspm/Kif23/Plk1/Mad2l1/Cdca8/Kif2c/Tpx2/Il1a/Knstrn/Nuf2/Nek2/Cd28/Mybl1/Cdca5/Sgo1/Bora/Top2a/Aurkb/Pttg1/Ywhah/Mybl2/Cdc6/Cdt1/Cdc20/Pdgfb	40
GO:0009260	ribonucleotide biosynthetic process	18/1363	151/21602	0.00694689	0.0480676	0.0368392	Ak9/Gucy2g/Nme5/Pkm/Adcy7/Aldoa/Ak4/Uck2/Hprt/Acsl5/Trem2/Acly/Adcy3/Acsl1/Pdk1/Ampd3/Map2k1/Stat3	18
GO:2000311	regulation of AMPA receptor activity	6/1363	28/21602	0.00707357	0.0486374	0.037276	Cacng7/Cacng3/Shisa6/Cacng5/Shank1/Arc	6
GO:0010744	positive regulation of macrophage derived foam cell differentiation	4/1363	13/21602	0.00712015	0.0486529	0.0372878	Pf4/Msr1/Lpl/Csf1	4
GO:0060340	positive regulation of type I interferon-mediated signaling pathway	4/1363	13/21602	0.00712015	0.0486529	0.0372878	Trim6/Ikbke/Zbp1/Irf7	4
GO:0061418	regulation of transcription from RNA polymerase II promoter in response to hypoxia	4/1363	13/21602	0.00712015	0.0486529	0.0372878	Egr1/Stox1/Vegfa/Nfe2l2	4
GO:0055013	cardiac muscle cell development	13/1363	96/21602	0.00721333	0.0492283	0.0377288	Fdps/Camk2d/Actn2/Myh6/Rgs4/Fhod3/Map2k4/Alpk2/Sorbs2/Pdgfra/Rgs2/Vegfa/Hey2	13
GO:0062197	cellular response to chemical stress	33/1363	334/21602	0.0072557	0.0493333	0.0378093	Bnip3/Map3k5/Serpinb6a/Lrrc8c/Lrrc8d/Sirpa/Gch1/Stox1/Nme5/Melk/Dysf/Rbm11/Prr5l/Abcd1/Btk/Itgam/Hsph1/Pdgfra/Hgf/Lcn2/Hk3/Alox5/Aldh3b1/Fas/Dhfr/Net1/Zfp36l1/Tnfaip3/Mmp9/Ncf1/Nfe2l2/Cav1/Pdk1	33
