# Supplementary material for: Mecp2 knock-out astrocytes affect synaptogenesis by interleukin 6 dependent mechanisms
Source: iScience. 2024 Feb 23;27(3):109296. doi: 10.1016/j.isci.2024.109296 (PMC10926209; doi:10.1016/j.isci.2024.109296)
Supplement: Data S1. Tables S1–S10 [file mmc2.zip › Revised tables_2 round/Table S8.GO +aKO vs CTRL related to Figure S4.xlsx]

## Sheet: Sheet 1
ID	Description	GeneRatio	BgRatio	pvalue	p.adjust	qvalue	geneID	Count
GO:0050900	leukocyte migration	74/1500	362/21602	2.42528e-17	1.35161e-13	1.06585e-13	Rpl13a/Rhog/Lrch1/Fcgr3/Fcer1g/Cxcl2/Ptafr/Cklf/Cx3cr1/Dock8/Lgals3/C5ar1/Selplg/Hsd3b7/Rps19/C3ar1/Gcnt1/Icam1/Ccn3/Ccl2/Ccl7/Ccl12/Cxcl10/Cd300a/Foxj1/Vav1/Dysf/Mif/Rac2/Slc37a4/Thy1/Jam3/Cx3cl1/Il34/Vegfd/Msn/Pycard/Itgam/Cd9/Flt1/Cxcl1/Pf4/Cxcl5/Padi2/B4galt1/Ecm1/Tlr2/Vcam1/Itga4/Il1r1/Ccr1/Alox5/Podxl/Capn1/Csf1r/Slc12a2/Trem2/Vegfa/Nckap1l/Syk/Lgmn/Nup85/Itgb3/Myo1g/Stk10/Ccl6/Mmp9/Lbp/Csf…	74
GO:0060326	cell chemotaxis	62/1500	305/21602	1.2673e-14	3.53134e-11	2.78473e-11	Bin2/Rpl13a/Rhog/Efcab1/Fcgr3/Fcer1g/Cxcl2/Hmgb2/Cklf/Cx3cr1/Lgals3/C5ar1/Hsd3b7/Rps19/C3ar1/Saa3/Ccn3/Fgf2/Ccl2/Ccl7/Ccl12/Cxcl10/Vav1/Dysf/Mif/Rac2/Slc37a4/Jam3/Cx3cl1/Il34/Gab1/Plxnb3/Vegfd/Itgam/Flt1/Cxcl1/Pf4/Cxcl5/Pdgfra/Padi2/Vcam1/Prkcq/Ccr1/Alox5/Csf1r/Slc12a2/Vegfa/Abcc1/Nr4a1/Nckap1l/Enpp2/Prkcd/Syk/Lgmn/Nup85/Ccl6/Lbp/Csf1/Rarres2/Ccl3/Pdgfb/Itgb2	62
GO:0042063	gliogenesis	64/1500	340/21602	2.00361e-13	2.89598e-10	2.2837e-10	Cdkn2b/Arhgef10/Epm2a/Nrros/Cx3cr1/Sox6/Opalin/C5ar1/Hes5/Zfp488/Gjc2/Dusp15/Tspo/Nkx6-2/Clcf1/Olig2/Fgf2/C1qa/Mag/Myrf/Tmem98/Ccl2/Ccl12/Grn/Fa2h/Sox10/Cspg4/Trf/Ldlr/Cx3cl1/Il34/Plp1/Itgam/Idh2/Ercc2/Cd9/Tlr2/Tspan2/E2f1/Nkx2-2/Bmp2/Vim/Gpr37l1/Csf1r/Sox8/Trem2/Enpp2/Clu/Fgf10/Itgb4/Ifngr1/Erbb3/Cntnap1/Cers2/Sirt2/Csf1/Cnp/Ndrg1/Map2k1/Stat3/Dll3/Metrn/Ccl3/Pdgfb	64
GO:0019882	antigen processing and presentation	34/1500	116/21602	2.59822e-13	2.89598e-10	2.2837e-10	Psmb9/H2-Q2/H2-T10/Ighm/H2-D1/H2-Q6/H2-Q10/H2-T23/H2-K1/B2m/H2-Q7/Fcgr3/Fcer1g/Wdfy4/Ctss/Tapbpl/Icam1/Unc93b1/H2-Q4/Rab27a/Was/Rab33a/Pycard/Clec4a2/Fcgr2b/Slc11a1/Tap2/Psmb8/Tapbp/Trem2/Erap1/H2-M3/Hfe/Relb	34
GO:0001819	positive regulation of cytokine production	77/1500	457/21602	3.13234e-13	2.90942e-10	2.2943e-10	Gbp5/Ifi204/Trim6/H2-T23/B2m/H2-Q7/Fcer1g/Gapdh/Ptafr/Hmgb2/Bcl3/Mapk11/Rab7b/Cd14/C5ar1/Cd300c2/Tlr7/Hilpda/Mbp/Inava/Irf8/Ripk2/C3ar1/Tlr8/Ddx58/Egr1/Cd84/Ddx60/Unc93b1/Tnfsf9/Ccl2/Hpse/Plcg2/Casp4/Crlf2/Mif/Cx3cl1/Vegfd/Sash3/Pycard/Tyrobp/P2rx7/Pf4/Arhgef2/Tlr2/Il6ra/Ifih1/Prkcq/Ifi211/Ptprc/Slc11a1/Stat1/Il1r1/Cd28/Irf7/Afap1l2/C3/Trem2/Clec4n/Bsg/Runx1/Il1rap/Clu/Syk/Rnf135/Irf1/H2-M3/Lbp/L…	77
GO:0002460	adaptive immune response based on somatic recombination of immune receptors built from immunoglobulin superfamily domains	68/1500	379/21602	3.82221e-13	3.04303e-10	2.39966e-10	C1rb/H2-Q2/H2-T10/C1s2/Ighm/C4b/H2-D1/H2-Q6/H2-Q10/H2-T23/H2-K1/B2m/H2-Q7/Fcgr3/Cfi/Pirb/Fcer1g/Unc13d/C1ra/Bcl3/Zc3h12a/Ripk2/Clcf1/C3ar1/Exo1/C1rl/C1s1/Icam1/C1qb/C1qc/C1qa/H2-Q4/Tmem98/Nfkbiz/Foxj1/Crlf2/Rab27a/Jak3/Btk/Was/Sash3/P2rx7/Mad2l2/Il6ra/Prkcq/Fcgr2b/Ptprc/Slc11a1/Il1r1/Cd28/Irf7/Nfkb2/Tap2/C3/Vegfa/Tfrc/Prkcd/Gadd45g/Myo1g/Vsir/Tnfaip3/Irf1/H2-M3/Hfe/Ly9/Stat3/Relb/Tcirg1	68
GO:0019221	cytokine-mediated signaling pathway	66/1500	374/21602	1.86045e-12	1.29603e-09	1.02202e-09	Trim6/Csf2rb2/Csf2rb/Irgm2/Il3ra/Ifnlr1/Ifitm2/Csf2ra/Pirb/Fcer1g/Cxcl2/Cx3cr1/Cd300lf/Ikbke/Ripk2/Stat2/Egr1/Ccl2/Ccl7/Ccl12/Cxcl10/Parp14/Casp4/Crlf2/Oas2/Il10ra/Jak3/Cx3cl1/Il34/Gab1/Il2rg/Pycard/Cxcl1/Pf4/Cxcl5/Padi2/Ecm1/Il6ra/Zbp1/Traf1/Ptprc/Tnfrsf11a/Stat1/Il1r1/Ccr1/Irf7/Ifitm3/Csf1r/Trem2/Il1rap/Osmr/Syk/Nfkbia/Nup85/Rffl/Irak3/Ifngr1/Ccl6/Irf1/Csf1/Crlf1/Cav1/Stat3/Spi1/Ccl3/Pdgfb	66
GO:0070661	leukocyte proliferation	62/1500	355/21602	1.38321e-11	7.00786e-09	5.52623e-09	Lilrb4a/Ighm/Itgad/H2-T23/Rasal3/Dock8/Btla/Lgals3/Ripk2/Clcf1/Irs2/Tnfsf9/Ccl12/Cd300a/Foxj1/Mif/Rac2/Psmb10/Jak3/Cx3cl1/Il34/Btk/Msn/Sash3/Pycard/Itgam/Tyrobp/Gpnmb/P2rx7/Cd38/Vcam1/Nfatc2/Prkcq/Fcgr2b/Ptprc/Slc11a1/Zap70/Cd28/Cd151/Gpam/Csf1r/Trem2/Lmbr1l/Cd86/Tfrc/Nckap1l/Clu/Prkcd/Fgf10/Cd180/Syk/Dock2/Vsir/Irf1/Sdc4/H2-M3/Csf1/Cd44/Impdh1/Cd320/Tcirg1/Itgb2	62
GO:0034341	response to interferon-gamma	35/1500	142/21602	2.81965e-11	1.30949e-08	1.03263e-08	Gbp5/Rpl13a/Irgm2/Ifitm2/H2-Q7/Gapdh/Capg/Rab7b/Cited1/Bst2/Cdc42ep2/Irf8/Gbp2b/Gbp7/Gch1/Ccl2/Ccl7/Ccl12/Gbp8/Parp14/Cx3cl1/Was/Gbp9/Gbp2/Tlr2/Gsn/Vim/Mrc1/Slc11a1/Stat1/Ifitm3/Acod1/Ccl6/Irf1/Ccl3	35
GO:0002274	myeloid leukocyte activation	46/1500	231/21602	6.89809e-11	2.95716e-08	2.33195e-08	Fcgr3/Fcgr4/Pirb/Fcer1g/Unc13d/Jmjd6/Ptafr/Cx3cr1/C5ar1/Cd300lf/Tlr7/Tlr8/Cd84/C1qa/Tnfsf9/Sbno2/Grn/Cd300a/Dysf/Crlf2/Rac2/Ldlr/Cx3cl1/Btk/Pycard/Itgam/Tyrobp/Clec4d/Cxcl5/Tlr2/Slc11a1/Myo1f/Trem2/Clu/Prkcd/Syk/Pld2/Dock2/Ifngr1/Crhr1/Lbp/Mmp8/Ndrg1/Relb/Spi1/Itgb2	46
GO:0002443	leukocyte mediated immunity	71/1500	458/21602	1.37232e-10	4.77998e-08	3.76938e-08	C1rb/H2-Q2/H2-T10/C1s2/Ighm/C4b/H2-D1/H2-Q6/H2-Q10/H2-T23/H2-K1/B2m/H2-Q7/Fcgr3/Cfi/Pirb/Fcer1g/Unc13d/Ptafr/C1ra/Bcl3/Clcf1/Ddx58/Exo1/C1rl/C1s1/Cd84/Icam1/C1qb/C1qc/C1qa/H2-Q4/Ccl2/Cd300a/Foxj1/Vav1/Crlf2/Rac2/Rab27a/Jak3/Btk/Was/Sash3/Itgam/Tyrobp/P2rx7/Cxcl1/Cxcl5/Mad2l2/Tlr2/Fcgr2b/Ptprc/Slc11a1/Il1r1/Cd28/Irf7/Tap2/Myo1f/C3/Tfrc/Prkcd/Syk/Pld2/Myo1g/Vsir/Crhr1/H2-M3/Ncf1/Hfe/Tcirg1/Itgb2	71
GO:0002699	positive regulation of immune effector process	50/1500	271/21602	1.81411e-10	5.61668e-08	4.42918e-08	H2-Q2/H2-T10/H2-D1/H2-Q6/Trim6/H2-Q10/H2-T23/H2-K1/B2m/H2-Q7/Fcgr3/Fcer1g/Unc13d/Ptafr/Ripk2/Rps19/Clcf1/Ddx58/Cd84/Ddx60/Gpi1/H2-Q4/Ccl2/Nfkbiz/Cd300a/Vav1/Mif/Rac2/Btk/Sash3/Itgam/Tyrobp/P2rx7/Cxcl1/Mad2l2/Tlr2/Ptprc/Il1r1/Cd28/Tap2/C3/Tfrc/Syk/Pld2/Myb/Irf1/Crhr1/H2-M3/Lbp/Itgb2	50
GO:0046631	alpha-beta T cell activation	37/1500	167/21602	2.14209e-10	6.28308e-08	4.95469e-08	Lilrb4a/H2-T23/Bcl3/Rasal3/Btla/Wdfy4/Zc3h12a/Ripk2/Tmem98/Nfkbiz/Cd300a/Jak3/Il2rg/Sash3/Clec4a2/Il6ra/Prkcq/Ptprc/Zap70/Cd28/Runx1/Nckap1l/Syk/Gadd45g/Dock2/Vsir/Myb/Irf1/Ikzf1/H2-M3/Cd83/Hfe/Cd44/Ly9/Stat3/Relb/Tcirg1	37
GO:0002685	regulation of leukocyte migration	43/1500	217/21602	3.36977e-10	8.85641e-08	6.98396e-08	Rhog/Lrch1/Ptafr/Cx3cr1/Dock8/Lgals3/C5ar1/C3ar1/Icam1/Ccn3/Ccl2/Ccl12/Cxcl10/Cd300a/Dysf/Mif/Rac2/Thy1/Jam3/Cx3cl1/Il34/Vegfd/Msn/Pycard/Cd9/Padi2/Ecm1/Tlr2/Itga4/Il1r1/Ccr1/Capn1/Csf1r/Trem2/Vegfa/Nckap1l/Lgmn/Itgb3/Stk10/Mmp9/Lbp/Csf1/Rarres2	43
GO:0002819	regulation of adaptive immune response	42/1500	210/21602	4.00001e-10	9.28836e-08	7.32459e-08	H2-Q2/H2-T10/H2-D1/H2-Q6/H2-Q10/H2-T23/H2-K1/B2m/H2-Q7/Fcgr3/Fcer1g/Zc3h12a/Ripk2/Clcf1/H2-Q4/Nfkbiz/Foxj1/Mif/Jak3/Adcy7/Btk/Was/Sash3/Pycard/P2rx7/Mad2l2/Prkcq/Fcgr2b/Ptprc/Slc11a1/Il1r1/Cd28/Irf7/Tap2/C3/Tfrc/Vsir/Tnfaip3/Irf1/H2-M3/Hfe/Cd44	42
GO:0032103	positive regulation of response to external stimulus	66/1500	422/21602	4.21514e-10	9.39638e-08	7.40977e-08	Gbp5/Gm21992/Ifi204/Trim6/Irgm2/H2-T23/Alox5ap/Fcgr3/Fcer1g/Hmgb2/C5ar1/Ikbke/Ripk2/Rps19/C3ar1/Tlr8/Ifi203/Bmp6/Ctss/Ddx60/Fgf2/Ccl2/Nfkbiz/Cxcl10/Grn/Vav1/Dysf/Mif/Rac2/Ldlr/Tradd/Cx3cl1/Il34/Vegfd/Btk/Pycard/Cxcl1/Tlr2/Zbp1/Ifi211/Tnfrsf11a/Cd28/Ccr1/Irf7/Csf1r/C3/Trem2/Vegfa/Abcc1/Nckap1l/Acod1/Fgf10/Cd180/Ly86/Lgmn/Nfkbia/H2-M3/Lbp/Lpl/Csf1/Rarres2/Cyba/Mmp8/Stat3/Ccl3/Pdgfb	66
GO:0070371	ERK1 and ERK2 cascade	56/1500	331/21602	4.6636e-10	9.99626e-08	7.88281e-08	Chil1/Camk2d/Gper1/Rgs14/C5ar1/Oxtr/P2ry6/Camk2n1/Dusp15/Ripk2/Ramp3/Npnt/Clcf1/Rras/Icam1/Fgf2/Sstr4/Ccl2/Ccl7/Ccl12/Mif/Trf/Cx3cl1/Fgf15/Cckbr/Pycard/Gpnmb/Pdgfra/Hcrtr1/Glipr2/Ccn1/Iqgap3/Tlr2/Fam83d/Bmp2/Atf3/Ptprc/Marco/Tnfrsf11a/Ccr1/Csf1r/C3/Trem2/Vegfa/Fgf10/Syk/Gcnt2/Itgb3/Ntsr2/Ccl6/Cnksr3/Cav1/Cd44/Map2k1/Ccl3/Pdgfb	56
GO:0002366	leukocyte activation involved in immune response	51/1500	288/21602	5.42168e-10	1.11907e-07	8.82476e-08	Fcer1g/Unc13d/Ptafr/Bcl3/Cx3cr1/Lgals3/Zc3h12a/Ripk2/Clcf1/Exo1/Cd84/Icam1/Sbno2/Tmem98/Nfkbiz/Grn/Cd300a/Plcg2/Dysf/Rac2/Rab27a/Jak3/Btk/Pycard/Itgam/Tyrobp/Clec4d/Mad2l2/Il6ra/Ptprc/Slc11a1/Cd28/Myo1f/Trem2/Tfrc/Lcp1/Cd180/Syk/Gadd45g/Pld2/Dock2/Myb/Tnfaip3/Irf1/Crhr1/H2-M3/Lbp/Ly9/Stat3/Relb/Itgb2	51
GO:0003341	cilium movement	38/1500	182/21602	7.53105e-10	1.39902e-07	1.10323e-07	Drc1/Spef2/Cfap44/Efcab1/Ing2/Armc4/Kif27/Hydin/Dnah9/Dnah6/Catsperz/Eno4/Cfap65/Cfap43/Wdr63/Dnali1/Ccdc114/Ccdc40/Ccdc151/Ttll6/Dnah10/Ttc29/Dnaic2/Ttc21a/Jhy/Dnaaf1/Drc7/Wdr66/Sord/Enkur/Atp2b4/Tekt4/Rsph9/Dnaaf2/Tekt1/Gas2l2/Cfap54/Ttc25	38
GO:0070374	positive regulation of ERK1 and ERK2 cascade	42/1500	217/21602	1.14512e-09	1.82419e-07	1.43851e-07	Chil1/Camk2d/Gper1/C5ar1/P2ry6/Dusp15/Ripk2/Ramp3/Npnt/Icam1/Fgf2/Sstr4/Ccl2/Ccl7/Ccl12/Mif/Cx3cl1/Fgf15/Pycard/Gpnmb/Pdgfra/Hcrtr1/Glipr2/Tlr2/Bmp2/Ptprc/Marco/Tnfrsf11a/Ccr1/Csf1r/C3/Trem2/Vegfa/Fgf10/Gcnt2/Itgb3/Ntsr2/Ccl6/Cd44/Map2k1/Ccl3/Pdgfb	42
GO:0032635	interleukin-6 production	36/1500	169/21602	1.17837e-09	1.82419e-07	1.43851e-07	Fcer1g/Ptafr/Rab7b/Tlr7/Zc3h12a/Mbp/Inava/Ripk2/Tlr8/Ddx58/Cd84/Unc93b1/Tnfsf9/Foxj1/Vegfd/Trim30a/Pycard/Tyrobp/P2rx7/Arhgef2/Tlr2/Il6ra/Ifih1/Afap1l2/Trem2/Bsg/Il1rap/Nckap1l/Syk/Irak3/Tnfaip3/Lbp/Lpl/Cyba/Mmp8/Stat3	36
GO:0009135	purine nucleoside diphosphate metabolic process	27/1500	104/21602	1.47779e-09	2.1673e-07	1.70908e-07	Eno1/Pgk1/Eno1b/Gapdh/Entpd1/Eno4/Nudt18/Gpi1/Slc2a6/Mif/Nudt16/Pkm/Aldoa/P2rx7/Gale/Hk3/Tpi1/Pfkp/Galk1/Pfkl/Ddit4/Entpd2/Pgam1/Ampd3/Stat3/Ier3/Hk2	27
GO:0009179	purine ribonucleoside diphosphate metabolic process	27/1500	104/21602	1.47779e-09	2.1673e-07	1.70908e-07	Eno1/Pgk1/Eno1b/Gapdh/Entpd1/Eno4/Nudt18/Gpi1/Slc2a6/Mif/Nudt16/Pkm/Aldoa/P2rx7/Gale/Hk3/Tpi1/Pfkp/Galk1/Pfkl/Ddit4/Entpd2/Pgam1/Ampd3/Stat3/Ier3/Hk2	27
GO:0046651	lymphocyte proliferation	54/1500	325/21602	1.85715e-09	2.58748e-07	2.04042e-07	Lilrb4a/Ighm/Itgad/H2-T23/Rasal3/Dock8/Btla/Lgals3/Ripk2/Clcf1/Irs2/Tnfsf9/Cd300a/Foxj1/Mif/Rac2/Psmb10/Jak3/Btk/Msn/Sash3/Pycard/Itgam/Tyrobp/Gpnmb/P2rx7/Cd38/Vcam1/Nfatc2/Prkcq/Fcgr2b/Ptprc/Slc11a1/Zap70/Cd28/Cd151/Gpam/Lmbr1l/Cd86/Tfrc/Nckap1l/Prkcd/Fgf10/Cd180/Syk/Dock2/Vsir/Irf1/Sdc4/H2-M3/Cd44/Impdh1/Cd320/Itgb2	54
GO:0035082	axoneme assembly	22/1500	73/21602	2.31585e-09	3.14787e-07	2.48233e-07	Drc1/Spef2/Cfap44/Armc4/Hydin/Lrguk/Dnaaf3/Cfap65/Cfap43/Wdr63/Ccdc114/Ccdc40/Ccdc151/Dnaic2/Foxj1/Jhy/Dnaaf1/Dnajb13/Rsph1/Rsph9/Dnaaf2/Ttc25	22
GO:0044782	cilium organization	56/1500	347/21602	2.79617e-09	3.71025e-07	2.92581e-07	Ehd2/Catip/Wdr90/Drc1/Spef2/Cfap44/Gmnc/Mapk15/Armc4/Kif27/Hydin/Lrguk/Dnaaf3/Eno4/Cfap65/Cfap43/Ubxn10/Wdr63/Ccno/Ccdc114/Ccdc40/Wdr34/Ccdc151/Ttc29/Dnaic2/Foxj1/Mks1/Nphp3/Ttc21a/Jhy/Dnaaf1/Dnajb13/Ift122/Ttll3/Rilpl2/Tctn2/Ssna1/Gsn/Cfap126/Tmem80/Rfx2/Tekt4/Rsph1/Rsph9/Cep20/Dnaaf2/Cfap52/Tmem107/Tekt1/Cfap54/Lama5/Fuz/Pifo/Kif19a/Ift22/Ttc25	56
GO:0072593	reactive oxygen species metabolic process	50/1500	293/21602	2.93782e-09	3.80755e-07	3.00254e-07	Bnip3/Ncf4/Romo1/Nrros/Cx3cr1/Gls2/Mmp3/Zc3h12a/Tspo/Inava/Gch1/Icam1/Pdk3/Vav1/Rab27a/Hp/Abcd1/Trim30a/Itgam/Tyrobp/P2rx7/Cxcl1/Ccn1/Tlr2/Ptx3/Ncf2/Atp2b4/Alox5/Prdx4/Xdh/Acod1/Clu/Prkcd/Plau/Syk/Ddit4/Gpx3/H2-M3/Ncf1/Cybb/Sirt2/Cav1/Cyba/Mmp8/Stat3/Ier3/Acp5/Hk2/Pdgfb/Itgb2	50
GO:0006898	receptor-mediated endocytosis	44/1500	242/21602	3.55409e-09	4.39815e-07	3.46828e-07	Cacng3/B2m/Fcer1g/Cd14/Tpcn2/Tmem108/Ramp3/Cacng5/Hip1/Ldlrap1/Apln/Cd300a/Ramp1/Plcg2/Trf/Anxa2/Ldlr/Itgam/Sh3gl3/Cd9/Wdr54/Siglec1/Itga4/Mrc1/Fcgr2b/Marco/Ifitm3/Msr1/Vldlr/C3/Vegfa/Ache/Lmbr1l/Tfrc/Arc/Clu/Syk/Pld2/Itgb3/Sirt2/Cav1/Hfe/Itgb2/Cav2	44
GO:0002237	response to molecule of bacterial origin	58/1500	373/21602	5.99812e-09	6.95316e-07	5.4831e-07	Lilrb4a/Rpl13a/Trim6/Irgm2/Nuggc/B2m/Fcgr4/Cxcl2/Ptafr/Hmgb2/Cx3cr1/Cd14/Cited1/C5ar1/Zc3h12a/Inava/Irf8/Ripk2/Bmp6/Cd84/Gch1/Sbno2/Ccl2/Ccl12/Cxcl10/Plcg2/Mif/Cx3cl1/Pycard/P2rx7/Cxcl1/Pf4/Cxcl5/Gbp2/Tlr2/Vim/Mrc1/Fcgr2b/Ncf2/Tnfrsf11a/Slc11a1/Stat1/Tap2/Trem2/Cd86/Litaf/Acod1/Cd180/Ly86/Nfkbia/Cmpk2/Irak3/Tnfaip3/Ptger1/H2-M3/Lbp/Sirt2/Acp5	58
GO:0045730	respiratory burst	13/1500	27/21602	6.62183e-09	7.23598e-07	5.70612e-07	Ncf4/Rps19/Cybc1/Grn/Rac2/Slc37a4/Ncf2/Slc11a1/Lbp/Ncf1/Cybb/Pgam1/Cyba	13
GO:0002831	regulation of response to biotic stimulus	50/1500	302/21602	8.29729e-09	8.89246e-07	7.01239e-07	Gbp5/Gm21992/Ifi204/Trim6/Irgm2/H2-T23/Ifnlr1/Hmgb2/Dtx3l/B430306N03Rik/Zc3h12a/Ikbke/Ripk2/Rps19/Tlr8/Ddx58/Ifi203/Bmp6/Cd84/Ddx60/Grn/Parp14/Vav1/Mif/Cx3cl1/Fam3a/Pycard/A2m/Cxcl1/Cxcl5/Tlr2/Zbp1/Ifi211/Stat1/Ccr1/Irf7/Tap2/Myo1f/Trem2/Acod1/Cd180/Ly86/Rnf135/Irak3/Tnfaip3/Irf1/H2-M3/Lbp/Sirt2/Cyba	50
GO:0009615	response to virus	49/1500	294/21602	9.35356e-09	9.83536e-07	7.75593e-07	Bnip3/Trim6/Irgm2/Ifnlr1/Ifitm2/H2-Q7/Unc13d/Bcl3/Mapk11/Oas1a/Wdfy4/Dtx3l/Bst2/Tlr7/Zc3h12a/Ikbke/Apobec1/Tlr8/Ddx58/Gbp2b/Stat2/Ddx60/Unc93b1/Isg15/Cxcl10/Tlr13/Rtp4/Oas2/Trim30a/Pycard/Oas1b/Oasl2/Zbp1/Ifih1/Lcn2/Ptprc/Stat1/Irf7/Ifitm3/Gpam/Cd86/Polr3h/Acod1/Rnf135/Irak3/Ddit4/Ifngr1/Irf1/Oas1c	49
GO:0001578	microtubule bundle formation	26/1500	107/21602	1.33659e-08	1.35433e-06	1.06799e-06	Drc1/Spef2/Cfap44/Armc4/Hydin/Lrguk/Dnaaf3/Cfap65/Cfap43/Wdr63/Ccdc114/Ccdc40/Ccdc151/Ttll6/Dnaic2/Foxj1/Jhy/Dnaaf1/Plk1/Dnajb13/Rsph1/Rsph9/Dnaaf2/Gas2l2/Tppp3/Ttc25	26
GO:0007159	leukocyte cell-cell adhesion	55/1500	353/21602	1.37587e-08	1.36924e-06	1.07975e-06	H2-T23/Ptafr/Cx3cr1/Rasal3/Dock8/Btla/Lgals3/Selplg/Zc3h12a/Ripk2/Gcnt1/Icam1/Tnfsf9/Ccl2/Nfkbiz/Cd300a/Foxj1/Rac2/Thy1/Jak3/Il2rg/Msn/Sash3/Pycard/Itgam/Gpnmb/Vcam1/Itga4/Prkcq/Ptprc/Zap70/Cd28/Alox5/Gpam/Fermt3/Capn1/Runx1/Cd86/Tfrc/Nckap1l/Has2/Syk/Sema4d/Stk10/Vsir/Myb/Irf1/Ikzf1/Sdc4/H2-M3/Cd83/Cav1/Hfe/Cd44/Itgb2	55
GO:0035456	response to interferon-beta	20/1500	68/21602	1.95639e-08	1.83592e-06	1.44776e-06	Igtp/Gm4951/Ifi207/Ifi204/Trim6/Irgm2/Ifitm2/Gm5431/Bst2/Ikbke/Xaf1/Gbp2b/Ifi203/Gbp2/Ifi211/Ifi202b/Stat1/Ifitm3/Acod1/Irf1	20
GO:0014013	regulation of gliogenesis	32/1500	157/21602	2.9673e-08	2.62488e-06	2.06992e-06	Cdkn2b/Cx3cr1/Opalin/Hes5/Zfp488/Gjc2/Dusp15/Tspo/Nkx6-2/Clcf1/Olig2/Mag/Tmem98/Sox10/Trf/Ldlr/Cx3cl1/Il34/Idh2/Tlr2/E2f1/Nkx2-2/Bmp2/Vim/Gpr37l1/Sox8/Trem2/Enpp2/Cers2/Sirt2/Csf1/Dll3	32
GO:0006909	phagocytosis	48/1500	298/21602	3.98349e-08	3.41538e-06	2.69329e-06	Bin2/Ighm/Rhog/Ncf4/Fcgr3/Fcer1g/Unc13d/Jmjd6/Rab7b/Cdc42se2/Pld4/P2ry6/Cd300lf/Irf8/Ccl2/Cd300a/Vav1/Dysf/Rac2/Rab27a/Ldlr/Icam5/Il2rg/Pycard/Itgam/Tyrobp/P2rx7/Tlr2/Ptx3/Gsn/Fcgr2b/Ncf2/Ptprc/Marco/Slc11a1/Msr1/C3/Trem2/Nckap1l/Sh3bp1/Anxa11/Syk/Itgb3/Myo1g/Dock2/Lbp/Cyba/Itgb2	48
GO:0006090	pyruvate metabolic process	27/1500	120/21602	4.07783e-08	3.44329e-06	2.7153e-06	Eno1/Ldha/Pgk1/Eno1b/Gapdh/Eno4/Gpi1/Slc2a6/Pdk3/Mif/Pkm/Aldoa/P2rx7/Gale/Hk3/Hoga1/Me2/Tpi1/Pfkp/Galk1/Pfkl/Ddit4/Pgam1/Pdk1/Stat3/Ier3/Hk2	27
GO:1901342	regulation of vasculature development	54/1500	358/21602	5.68333e-08	4.52474e-06	3.56811e-06	Chil1/Pgk1/Adm2/Gper1/Cx3cr1/Lgals3/C5ar1/Zc3h12a/Stab1/C3ar1/Htatip2/Egr1/Rras/Ppp1r16b/Fgf2/Hspb6/Ccl2/Cxcl10/Grn/Pkm/Egln1/Cx3cl1/Gab1/Vegfd/Pak4/Flt1/Pf4/Ecm1/Ntrk1/Il6ra/Nfatc2/Atp2b4/Stat1/Alox5/Slc12a2/C3/Xdh/Vegfa/Tnfrsf12a/Cela1/Runx1/Enpp2/Cnmd/Erap1/Itgb3/Hey2/Mmp9/H2-M3/Cybb/Emc10/Stat3/Hk2/Pdgfb/Itgb2	54
GO:0046939	nucleotide phosphorylation	25/1500	107/21602	5.83509e-08	4.58014e-06	3.61179e-06	Eno1/Pgk1/Eno1b/Gapdh/Eno4/Gpi1/Slc2a6/Mif/Pkm/Aldoa/P2rx7/Gale/Ak4/Hk3/Tpi1/Pfkp/Galk1/Cmpk2/Pfkl/Ddit4/Pgam1/Stat3/Ier3/Pnkp/Hk2	25
GO:0007272	ensheathment of neurons	33/1500	171/21602	7.24658e-08	5.24921e-06	4.1394e-06	Arhgef10/Gjc3/Gal3st1/Hes5/Zfp488/Mbp/Kif14/Nkx6-2/Olig2/Cldn11/Mag/Myrf/Tmem98/Fa2h/Sox10/Ugt8a/Trf/Jam3/Pllp/Plp1/Abcd1/Ercc2/Cd9/Tlr2/Tspan2/Mal/Nfasc/Clu/Itgb4/Cntnap1/Sirt2/Bcas1/Ndrg1	33
GO:0008366	axon ensheathment	33/1500	171/21602	7.24658e-08	5.24921e-06	4.1394e-06	Arhgef10/Gjc3/Gal3st1/Hes5/Zfp488/Mbp/Kif14/Nkx6-2/Olig2/Cldn11/Mag/Myrf/Tmem98/Fa2h/Sox10/Ugt8a/Trf/Jam3/Pllp/Plp1/Abcd1/Ercc2/Cd9/Tlr2/Tspan2/Mal/Nfasc/Clu/Itgb4/Cntnap1/Sirt2/Bcas1/Ndrg1	33
GO:0022407	regulation of cell-cell adhesion	62/1500	439/21602	7.25263e-08	5.24921e-06	4.1394e-06	Myadm/H2-T23/Ptafr/Rasal3/Dock8/Btla/Lgals3/Zc3h12a/Mbp/Ripk2/Bmp6/Icam1/Tnfsf9/Ccl2/Nfkbiz/Cd300a/Foxj1/Thy1/Jak3/Cx3cl1/Il2rg/Sash3/Pycard/Cd9/Gpnmb/Mad2l2/Pdpn/Vcam1/Bmp2/Itga4/Prkcq/Ptprc/Zap70/Cd28/Alox5/Podxl/Gpam/Fermt3/Capn1/Vegfa/Runx1/Cd86/Tfrc/Nckap1l/Has2/Prkcd/Syk/Gcnt2/Vsir/Myb/Tnfaip3/Irf1/Ikzf1/Sdc4/H2-M3/Cd83/Piezo1/Cav1/Hfe/Cd44/Map2k1/Itgb2	62
GO:0002573	myeloid leukocyte differentiation	39/1500	224/21602	9.09365e-08	6.49729e-06	5.12361e-06	Evi2b/Il3ra/Pirb/Fcer1g/Junb/Nrros/Cd300lf/Cd109/Tcta/Klf10/C1qc/Tnfsf9/Sbno2/Trf/Anxa2/Il34/Itgam/Tyrobp/Pf4/Tlr2/Tspan2/Tnfrsf11a/Ccr1/Csf1r/Trem2/Vegfa/Runx1/Hcls1/Tfrc/Cartpt/Fos/Itgb3/Ikzf1/Csf1/Lbr/Relb/Spi1/Tcirg1/Ccl3	39
GO:0070663	regulation of leukocyte proliferation	43/1500	260/21602	9.3295e-08	6.58143e-06	5.18996e-06	Ighm/H2-T23/Rasal3/Btla/Lgals3/Ripk2/Clcf1/Irs2/Tnfsf9/Ccl12/Cd300a/Foxj1/Mif/Rac2/Jak3/Il34/Btk/Sash3/Pycard/Tyrobp/Gpnmb/Cd38/Vcam1/Nfatc2/Prkcq/Fcgr2b/Ptprc/Zap70/Cd28/Gpam/Csf1r/Cd86/Tfrc/Nckap1l/Fgf10/Syk/Vsir/Irf1/Sdc4/H2-M3/Csf1/Cd44/Cd320	43
GO:2000377	regulation of reactive oxygen species metabolic process	37/1500	209/21602	1.24495e-07	8.46111e-06	6.67223e-06	Bnip3/Romo1/Cx3cr1/Mmp3/Zc3h12a/Tspo/Gch1/Icam1/Pdk3/Rab27a/Hp/Abcd1/Trim30a/Itgam/Tyrobp/Cxcl1/Tlr2/Ptx3/Atp2b4/Alox5/Xdh/Acod1/Clu/Prkcd/Plau/Syk/H2-M3/Sirt2/Cav1/Cyba/Mmp8/Stat3/Ier3/Acp5/Hk2/Pdgfb/Itgb2	37
GO:0046634	regulation of alpha-beta T cell activation	24/1500	105/21602	1.66255e-07	1.06498e-05	8.39822e-06	H2-T23/Rasal3/Btla/Zc3h12a/Ripk2/Nfkbiz/Cd300a/Jak3/Il2rg/Sash3/Prkcq/Ptprc/Zap70/Cd28/Runx1/Nckap1l/Syk/Vsir/Myb/Irf1/Ikzf1/Cd83/Hfe/Cd44	24
GO:0051607	defense response to virus	41/1500	248/21602	1.86223e-07	1.13399e-05	8.94241e-06	Bnip3/Trim6/Ifnlr1/Ifitm2/H2-Q7/Unc13d/Oas1a/Dtx3l/Bst2/Tlr7/Zc3h12a/Apobec1/Tlr8/Ddx58/Gbp2b/Stat2/Ddx60/Unc93b1/Isg15/Cxcl10/Rtp4/Oas2/Trim30a/Pycard/Oas1b/Oasl2/Zbp1/Ifih1/Ptprc/Stat1/Irf7/Ifitm3/Gpam/Cd86/Polr3h/Acod1/Rnf135/Ddit4/Ifngr1/Irf1/Oas1c	41
GO:0001936	regulation of endothelial cell proliferation	28/1500	137/21602	2.00772e-07	1.19032e-05	9.38658e-06	Hmgb2/Bmp6/Ppp1r16b/Fgf2/Apln/Ccl2/Ccl12/Dysf/Plxnb3/Vegfd/Flt1/Ecm1/Bmp2/Itga4/Stat1/Alox5/Pold4/Xdh/Vegfa/Nr4a1/Cnmd/Itgb3/Emc10/Cav1/Cyba/Stat3/Pdgfb/Cav2	28
GO:1990868	response to chemokine	19/1500	71/21602	2.32123e-07	1.29719e-05	1.02294e-05	Lrch1/Cxcl2/Cx3cr1/Dock8/Zc3h12a/Ccl2/Ccl7/Ccl12/Cxcl10/Cx3cl1/Cxcl1/Pf4/Cxcl5/Padi2/Ccr1/Slc12a2/Trem2/Ccl6/Ccl3	19
GO:0050727	regulation of inflammatory response	54/1500	374/21602	2.4416e-07	1.32107e-05	1.04177e-05	Gbp5/Mas1/H2-T23/Alox5ap/Fcgr3/Fcer1g/Gper1/Socs3/Cx3cr1/Gpr17/Pld4/Zc3h12a/Mvk/Rps19/Clcf1/Ctss/Ccn3/Sbno2/Nfkbiz/Grn/Casp4/Mif/Ldlr/Tradd/Cx3cl1/Adcy7/Abcd1/Btk/Pycard/Usp18/Tlr2/Zbp1/Fcgr2b/Tnfrsf11a/Il1r1/Cd28/Casp12/Alox5/C3/Trem2/Abcc1/Acod1/Pbk/Aoah/Nfkbia/Tnfaip3/Lbp/Lpl/Mmp8/Cd44/Stat3/Ier3/Acp5/Ccl3	54
GO:0030198	extracellular matrix organization	46/1500	303/21602	4.45007e-07	2.19471e-05	1.7307e-05	Mia/Col22a1/Mpzl3/Bcl3/Mmp13/Lgals3/Phldb1/Mmp3/Vwa1/Npnt/Col16a1/Col10a1/Pomt1/Ctss/Adamtsl2/Scara3/Nphp3/Kif9/Anxa2/Myo1e/Ercc2/Pdgfra/Pdpn/B4galt1/Ccn1/Ptx3/Col9a1/Mmp19/Prdx4/Nfkb2/Ltbp3/Vit/Has2/Lcp1/Ero1a/Smoc1/Itgb3/P4ha1/Mmp9/Cav1/Sulf2/Adamts4/Mmp8/Hapln2/Ddr1/Cav2	46
GO:0050670	regulation of lymphocyte proliferation	39/1500	238/21602	4.64448e-07	2.2705e-05	1.79046e-05	Ighm/H2-T23/Rasal3/Btla/Lgals3/Ripk2/Clcf1/Irs2/Tnfsf9/Cd300a/Foxj1/Mif/Rac2/Jak3/Btk/Sash3/Pycard/Tyrobp/Gpnmb/Cd38/Vcam1/Nfatc2/Prkcq/Fcgr2b/Ptprc/Zap70/Cd28/Gpam/Cd86/Tfrc/Nckap1l/Fgf10/Syk/Vsir/Irf1/Sdc4/H2-M3/Cd44/Cd320	39
GO:0016052	carbohydrate catabolic process	28/1500	144/21602	5.89238e-07	2.74083e-05	2.16135e-05	Eno1/Ldha/Chia1/Pgk1/Eno1b/Gapdh/Eno4/Gpi1/Slc2a6/Mif/Pkm/Aldoa/P2rx7/Gale/Sord/Hk3/Tpi1/Naga/Aoah/Pfkp/Pygl/Galk1/Pfkl/Ddit4/Pgam1/Stat3/Ier3/Hk2	28
GO:0034113	heterotypic cell-cell adhesion	16/1500	55/21602	6.00445e-07	2.76552e-05	2.18083e-05	Itgad/Myadm/Gldn/Pkp2/Mbp/Thy1/Jam3/Vcam1/Itga4/Ptprc/Itga7/Gcnt2/Itgb3/Tnfaip3/Cd44/Itgb2	16
GO:0001774	microglial cell activation	15/1500	49/21602	6.49865e-07	2.94447e-05	2.32194e-05	Cx3cr1/C5ar1/Tlr7/Tlr8/C1qa/Grn/Ldlr/Cx3cl1/Itgam/Tyrobp/Tlr2/Trem2/Clu/Ifngr1/Mmp8	15
GO:0002269	leukocyte activation involved in inflammatory response	15/1500	49/21602	6.49865e-07	2.94447e-05	2.32194e-05	Cx3cr1/C5ar1/Tlr7/Tlr8/C1qa/Grn/Ldlr/Cx3cl1/Itgam/Tyrobp/Tlr2/Trem2/Clu/Ifngr1/Mmp8	15
GO:0019693	ribose phosphate metabolic process	50/1500	346/21602	6.56954e-07	2.95258e-05	2.32834e-05	Hmgcs1/Eno1/Pgk1/Eno1b/Gapdh/Antkmt/Gucy2g/Entpd1/Eno4/Nudt18/Acot5/Mvk/Gpi1/Slc2a6/Pdk3/Mif/Nudt16/Pkm/Adcy7/Abcd1/Dgat2/Aldoa/P2rx7/Gale/Ak4/Npr2/Slc27a3/Acss2/Hk3/Gpam/Nme4/Trem2/Tpi1/Pfkp/Pygl/Acly/Galk1/Pfkl/Ddit4/Pipox/Pgam1/Adssl1/Mvd/Pdk1/Ampd3/Map2k1/Stat3/Ier3/Impdh1/Hk2	50
GO:0045088	regulation of innate immune response	33/1500	190/21602	9.18073e-07	3.93571e-05	3.10361e-05	Gbp5/Gm21992/Ifi204/Trim6/Irgm2/H2-T23/Hmgb2/B430306N03Rik/Ikbke/Rps19/Tlr8/Ifi203/Grn/Parp14/Vav1/Fam3a/Pycard/A2m/Tlr2/Zbp1/Ifi211/Ccr1/Irf7/Tap2/Myo1f/Trem2/Acod1/Rnf135/Irak3/Tnfaip3/Irf1/H2-M3/Lbp	33
GO:1903708	positive regulation of hemopoiesis	37/1500	226/21602	9.27179e-07	3.94441e-05	3.11047e-05	Evi2b/Hmgb2/Rab7b/Ripk2/Klf10/Isg15/Tnfsf9/Nfkbiz/Il34/Il2rg/Sash3/Itgam/Tyrobp/Flt1/Cxcl1/Pf4/Ptprc/Zap70/Stat1/Ccr1/Csf1r/Trem2/Runx1/Hcls1/Nckap1l/Syk/Fos/Itgb3/Vsir/Myb/Irf1/Ikzf1/H2-M3/Cd83/Csf1/Stat3/Ccl3	37
GO:0031343	positive regulation of cell killing	21/1500	92/21602	9.92153e-07	4.15734e-05	3.27838e-05	H2-Q2/H2-T10/H2-D1/H2-Q6/H2-Q10/H2-T23/H2-K1/B2m/H2-Q7/Gapdh/H2-Q4/Ccl2/Vav1/Itgam/Tyrobp/P2rx7/Cxcl1/Ptprc/Tap2/Syk/H2-M3	21
GO:0001666	response to hypoxia	35/1500	209/21602	1.05462e-06	4.36694e-05	3.44367e-05	Bnip3/Plekhn1/Pgk1/Camk2d/Oprd1/Alkbh5/Egr1/Higd1a/Tacc3/Mgarp/Pdk3/Egln3/Ucp2/Egln1/Eif4ebp1/Vegfd/Flt1/Cd38/Ak4/Bmp2/Slc2a8/Vldlr/Vegfa/Nkx3-1/Plau/Pld2/Ddit4/Crhr1/Cybb/Sirt2/Cav1/Pdk1/Tbl2/Map2k1/Fam162a	35
GO:0018108	peptidyl-tyrosine phosphorylation	47/1500	324/21602	1.26344e-06	5.10227e-05	4.02353e-05	Ighm/Fam72a/Socs3/Hes5/Agrn/Ripk2/Clcf1/Bmp6/Icam1/Cd300a/Parp14/Mif/Cspg4/Thy1/Jak3/Il34/Btk/Wee1/Mvp/Flt1/Pdgfra/Ntrk1/Arhgef2/Il6ra/Ptprc/Zap70/Aatk/Csf1r/Trem2/Vegfa/Hcls1/Enpp2/Prkcd/Fgf10/Syk/Sema4d/Itgb3/Irf1/Erbb3/Ncf1/Crlf1/Cav1/Cd44/Ddr1/Pdgfb/Itgb2/Cav2	47
GO:0001912	positive regulation of leukocyte mediated cytotoxicity	19/1500	79/21602	1.38735e-06	5.48347e-05	4.32414e-05	H2-Q2/H2-T10/H2-D1/H2-Q6/H2-Q10/H2-T23/H2-K1/B2m/H2-Q7/H2-Q4/Ccl2/Vav1/Itgam/Tyrobp/P2rx7/Cxcl1/Ptprc/Tap2/H2-M3	19
GO:0031663	lipopolysaccharide-mediated signaling pathway	15/1500	52/21602	1.51624e-06	5.90911e-05	4.65978e-05	Cd14/Ripk2/Bmp6/Cd84/Ccl12/Mif/Cx3cl1/Stat1/Trem2/Acod1/Cd180/Ly86/Nfkbia/Tnfaip3/Lbp	15
GO:0001935	endothelial cell proliferation	28/1500	152/21602	1.82676e-06	6.92554e-05	5.46132e-05	Hmgb2/Bmp6/Ppp1r16b/Fgf2/Apln/Ccl2/Ccl12/Dysf/Plxnb3/Vegfd/Flt1/Ecm1/Bmp2/Itga4/Stat1/Alox5/Pold4/Xdh/Vegfa/Nr4a1/Cnmd/Itgb3/Emc10/Cav1/Cyba/Stat3/Pdgfb/Cav2	28
GO:0001906	cell killing	33/1500	196/21602	1.87705e-06	7.06811e-05	5.57375e-05	H2-Q2/H2-T10/H2-D1/H2-Q6/Romo1/H2-Q10/H2-T23/H2-K1/B2m/H2-Q7/Fcgr3/Cxcl2/Unc13d/Gapdh/Lgals3/Rps19/H2-Q4/Ccl2/Cxcl10/Vav1/Rab27a/Itgam/Tyrobp/P2rx7/Cxcl1/Pf4/Cxcl5/Ptprc/Tap2/C3/Syk/H2-M3/Ncf1	33
GO:0001916	positive regulation of T cell mediated cytotoxicity	14/1500	48/21602	2.92054e-06	0.00010569	8.33443e-05	H2-Q2/H2-T10/H2-D1/H2-Q6/H2-Q10/H2-T23/H2-K1/B2m/H2-Q7/H2-Q4/P2rx7/Ptprc/Tap2/H2-M3	14
GO:0002755	MyD88-dependent toll-like receptor signaling pathway	9/1500	20/21602	3.05056e-06	0.000108979	8.59386e-05	Cd300lf/Tlr7/Tlr8/Cd300a/Tlr13/Tlr2/Irf7/Irak3/Irf1	9
GO:0046635	positive regulation of alpha-beta T cell activation	17/1500	69/21602	3.45763e-06	0.000121958	9.61731e-05	H2-T23/Rasal3/Ripk2/Nfkbiz/Il2rg/Sash3/Prkcq/Ptprc/Zap70/Cd28/Runx1/Nckap1l/Syk/Myb/Irf1/Ikzf1/Cd83	17
GO:0032102	negative regulation of response to external stimulus	52/1500	387/21602	3.61902e-06	0.000126848	0.000100029	Grid2/H2-T23/Sema3b/Gper1/Socs3/Cx3cr1/Gpr17/Cd109/Zc3h12a/Mvk/Rps19/Nenf/Ccn3/Fgf2/Ccl12/Grn/Parp14/Mif/Anxa2/Ldlr/Cx3cl1/Adcy7/Fam3a/Abcd1/Pycard/Cd9/A2m/Pdgfra/Dvl1/Padi2/Fcgr2b/Ccr1/Alox5/Slc12a2/Tap2/Acod1/Pbk/Prkcd/Plau/Cartpt/Sema4d/Aoah/Irak3/Tnfaip3/H2-M3/Cers2/Sirt2/Cd44/Ier3/Acp5/Sema4f/Pdgfb	52
GO:0071216	cellular response to biotic stimulus	44/1500	307/21602	3.76296e-06	0.000131069	0.000103358	Lilrb4a/Irgm2/Nuggc/B2m/Fcgr4/Cxcl2/Cx3cr1/Cd14/Zc3h12a/Irf8/Ripk2/Bmp6/Txnip/Cd84/Gch1/Sbno2/Ccl2/Ccl12/Cxcl10/Mif/Cx3cl1/Btk/Pycard/Cxcl1/Pf4/Cxcl5/Gbp2/Tlr2/Vim/Mrc1/Fcgr2b/Stat1/Trem2/Cd86/Litaf/Acod1/Cd180/Syk/Ly86/Nfkbia/Cmpk2/Tnfaip3/Lbp/Sirt2	44
GO:0060760	positive regulation of response to cytokine stimulus	15/1500	56/21602	4.22403e-06	0.000142789	0.0001126	Trim6/Irgm2/Cd300lf/Ikbke/Ripk2/Ddx58/Parp14/Casp4/Tlr2/Zbp1/Ifih1/Il1r1/Irf7/Trem2/Csf1	15
GO:0035458	cellular response to interferon-beta	15/1500	57/21602	5.36703e-06	0.000178038	0.000140397	Igtp/Gm4951/Ifi207/Ifi204/Trim6/Irgm2/Gm5431/Gbp2b/Ifi203/Gbp2/Ifi211/Ifi202b/Stat1/Acod1/Irf1	15
GO:0061900	glial cell activation	15/1500	57/21602	5.36703e-06	0.000178038	0.000140397	Cx3cr1/C5ar1/Tlr7/Tlr8/C1qa/Grn/Ldlr/Cx3cl1/Itgam/Tyrobp/Tlr2/Trem2/Clu/Ifngr1/Mmp8	15
GO:0001539	cilium or flagellum-dependent cell motility	25/1500	137/21602	7.60881e-06	0.000238224	0.000187858	Drc1/Spef2/Cfap44/Efcab1/Ing2/Catsperz/Eno4/Cfap65/Cfap43/Wdr63/Efhc1/Ccdc40/Ccdc151/Ttc21a/Drc7/Wdr66/Sord/Enkur/Atp2b4/Tekt4/Rsph9/Dnaaf2/Tekt1/Gas2l2/Cfap54	25
GO:0060285	cilium-dependent cell motility	25/1500	137/21602	7.60881e-06	0.000238224	0.000187858	Drc1/Spef2/Cfap44/Efcab1/Ing2/Catsperz/Eno4/Cfap65/Cfap43/Wdr63/Efhc1/Ccdc40/Ccdc151/Ttc21a/Drc7/Wdr66/Sord/Enkur/Atp2b4/Tekt4/Rsph9/Dnaaf2/Tekt1/Gas2l2/Cfap54	25
GO:0002456	T cell mediated immunity	24/1500	130/21602	9.35885e-06	0.000285225	0.000224922	H2-Q2/H2-T10/H2-D1/H2-Q6/H2-Q10/H2-T23/H2-K1/B2m/H2-Q7/Icam1/H2-Q4/Crlf2/Rab27a/Was/Sash3/P2rx7/Ptprc/Slc11a1/Il1r1/Tap2/Myo1g/Vsir/H2-M3/Hfe	24
GO:0051092	positive regulation of NF-kappaB transcription factor activity	26/1500	148/21602	1.02896e-05	0.000311651	0.00024576	Trim34b/Trim6/Rab7b/Cx3cr1/Ripk2/Trim14/Cd84/Rtkn2/Icam1/Tradd/Cx3cl1/Trim30a/Pycard/Ntrk1/Arhgef2/Tlr2/Traf1/Prkcq/Tnfrsf11a/Tfrc/Il1rap/Clu/Irak3/Cav1/Stat3/Itgb2	26
GO:0007015	actin filament organization	56/1500	445/21602	1.1438e-05	0.000340878	0.000268809	Arpc4/Rhog/Catip/Arhgef10/Myadm/Gmfg/Capg/Pls1/Cdc42ep2/Synpo/S100a10/Hip1/Rgs4/Plekhg2/Icam1/Asap3/Micall2/Myo1d/Ssh3/Fhod3/Casp4/Rac2/Triobp/Trf/Pstpip1/Myo1e/Cx3cl1/Sorbs2/Was/Pycard/Arpc1b/Mad2l2/Espn/Tmod1/Arhgef2/Tlr2/Gsn/Ermn/Prkcq/Tmeff2/Pstpip2/Capn1/Myo1f/Hcls1/Nckap1l/Sh3bp1/Efs/Lcp1/Prkcd/Map3k1/Gas2l2/Myo1g/Pdlim4/Plek/Sdc4/Actn1	56
GO:0042742	defense response to bacterium	50/1500	383/21602	1.23386e-05	0.000365762	0.000288431	Rpl39/Seh1l/Ighm/Irgm2/Wfdc17/Lyz2/Romo1/H2-T23/H2-K1/B2m/Fcer1g/Hmgb2/Bcl3/C5ar1/Mpeg1/Stab1/Irf8/Ripk2/Rps19/Gbp2b/Gbp7/Fau/Isg15/Stab2/Grn/Gbp8/Trf/Hp/Pycard/Clec4d/P2rx7/Cxcl5/Gbp9/Gbp2/Tlr2/Lcn2/Slc11a1/Myo1f/Trem2/Tfeb/Prkcd/Syk/H2-M3/Lbp/Ncf1/Sirt2/Rarres2/Cyba/Adamts4/Acp5	50
GO:1905954	positive regulation of lipid localization	21/1500	107/21602	1.25926e-05	0.000371316	0.000292811	Ptges/Hilpda/Zc3h12a/Ikbke/Bmp6/Ldlrap1/Sstr4/Mif/Anxa2/P2rx7/Tnfrsf11a/Msr1/C3/Acat2/Runx1/Nkx3-1/Prkcd/Prelid1/Nfkbia/Lpl/Cav1	21
GO:0002532	production of molecular mediator involved in inflammatory response	18/1500	84/21602	1.47668e-05	0.000426401	0.00033625	Gbp5/Seh1l/Chia1/Alox5ap/Fcer1g/Pld4/Zc3h12a/Rps19/Grn/Cd300a/Adcy7/Abcd1/Btk/Pycard/Alox5/Syk/Lbp/Stat3	18
GO:0050867	positive regulation of cell activation	55/1500	439/21602	1.5517e-05	0.000445754	0.000351511	Ighm/H2-T23/Fcer1g/Ptafr/Rasal3/Dock8/Ripk2/Clcf1/Irs2/Tnfsf9/Ccl2/Nfkbiz/Crlf2/Mif/Thy1/Jak3/Il2rg/Sash3/Pycard/Itgam/Tyrobp/Clec4d/Cd38/Mad2l2/Pdpn/Vcam1/Nfatc2/Prkcq/Ptprc/Zap70/Cd28/Gpam/Trem2/Runx1/Cd86/Tfrc/Nckap1l/Fgf10/Syk/Pld2/Plek/Vsir/Myb/Irf1/Ikzf1/Crhr1/H2-M3/Lbp/Cd83/Cav1/Mmp8/Rps6ka1/Cd320/Pdgfb/Itgb2	55
GO:0071456	cellular response to hypoxia	20/1500	101/21602	1.75289e-05	0.000488512	0.000385229	Bnip3/Pgk1/Oprd1/Egr1/Higd1a/Mgarp/Pdk3/Egln3/Egln1/Eif4ebp1/Ak4/Vldlr/Vegfa/Nkx3-1/Cybb/Sirt2/Pdk1/Tbl2/Map2k1/Fam162a	20
GO:0043367	CD4-positive, alpha-beta T cell differentiation	18/1500	85/21602	1.75314e-05	0.000488512	0.000385229	Bcl3/Zc3h12a/Ripk2/Tmem98/Nfkbiz/Jak3/Il2rg/Sash3/Il6ra/Runx1/Nckap1l/Gadd45g/Myb/Irf1/Cd83/Ly9/Stat3/Relb	18
GO:0098883	synapse pruning	6/1500	10/21602	1.82717e-05	0.000502241	0.000396056	C1qb/C1qc/C1qa/Itgam/C3/Trem2	6
GO:0031579	membrane raft organization	9/1500	24/21602	1.84128e-05	0.000502241	0.000396056	Myadm/S100a10/Fa2h/Anxa2/Gsn/Ptprc/Dock2/Cav1/Cav2	9
GO:0070997	neuron death	53/1500	421/21602	1.92422e-05	0.000518052	0.000408523	Bnip3/Grid2/Cxcl2/Gapdh/Cx3cr1/Cited1/C5ar1/Agrn/Kif14/Clcf1/En2/Egr1/Gdf5/Vstm2l/Nenf/C1qa/Mag/Gpi1/Ccl12/Egln3/Grn/Egln1/Cx3cl1/Itgam/Tyrobp/Gpnmb/Casp9/Ntrk1/Fcgr2b/Ncf2/Bok/Aatk/Glp1r/Vegfa/Ache/Abcc1/Nefl/Clu/Plau/Fos/Lgmn/Ddit4/Unc5b/Crhr1/Erbb3/Mybl2/Ctsz/Csf1/Crlf1/Stat3/Fam162a/Fbxo7/Ccl3	53
GO:0090407	organophosphate biosynthetic process	54/1500	434/21602	2.24297e-05	0.000586858	0.000462783	Hmgcs1/Etnk2/Mas1/Fdps/Antkmt/Ptafr/Gucy2g/Gper1/Oas1a/Sgms2/P2ry6/Entpd1/Pigz/Dpm3/Mvk/Mboat1/Fgf2/Pcyt1b/Pdk3/Plcg2/Lpcat2/Pkm/Adcy7/Piga/Pgap2/Aldoa/Idh2/Ckm/Oasl2/Cds1/Gpat3/Ak4/Npr2/Acss2/Lpcat4/Gpam/Ip6k3/Nme4/Trem2/Tpi1/Pygl/Acly/Pld2/Cmpk2/Plek/Adssl1/Mvd/Pdk1/Ampd3/Map2k1/Stat3/Impdh1/Pdgfb/Ckmt1	54
GO:0001909	leukocyte mediated cytotoxicity	24/1500	137/21602	2.33048e-05	0.000606904	0.00047859	H2-Q2/H2-T10/H2-D1/H2-Q6/H2-Q10/H2-T23/H2-K1/B2m/H2-Q7/Fcgr3/Unc13d/H2-Q4/Ccl2/Vav1/Rab27a/Itgam/Tyrobp/P2rx7/Cxcl1/Cxcl5/Ptprc/Tap2/H2-M3/Ncf1	24
GO:0045453	bone resorption	17/1500	79/21602	2.38903e-05	0.000619258	0.000488332	Fcgr4/Mc4r/Ctss/Rac2/Trf/P2rx7/Cd38/Tnfrsf11a/Ltbp3/Csf1r/Vegfa/Tfrc/Cartpt/Syk/Itgb3/Tcirg1/Acp5	17
GO:0051235	maintenance of location	43/1500	324/21602	3.29608e-05	0.000819141	0.000645956	Slc17a7/Camk2d/Gper1/Nrros/P2ry6/Tpcn2/Fcrl5/Hilpda/Zc3h12a/Ikbke/Tspo/Tacc3/Fgf2/Cxcl10/Plcg2/Dysf/Thy1/Cx3cl1/Dgat2/P2rx7/Cds1/Slc30a3/Pex5l/Gsn/Lcn2/Soat1/Ptprc/Msr1/Stard4/C3/Glp1r/Sqle/Ero1a/Nfkbia/Itgb3/Srgn/Anxa6/Lpl/Kdelr3/Cav1/Atp7b/Cyba/Hk2	43
GO:0070555	response to interleukin-1	19/1500	97/21602	3.30714e-05	0.000819141	0.000645956	Mapk11/Cited1/Zc3h12a/Ripk2/Saa3/Egr1/Ccl2/Ccl7/Ccl12/Cx3cl1/Pycard/Zbp1/Tnfrsf11a/Il1r1/Acod1/Irak3/Ccl6/Irf1/Ccl3	19
GO:0050764	regulation of phagocytosis	21/1500	115/21602	3.92347e-05	0.000926504	0.000730619	Fcgr3/Fcer1g/Cd300lf/Ccl2/Cd300a/Dysf/Rab27a/Il2rg/Pycard/Tlr2/Ptx3/Fcgr2b/Ptprc/Slc11a1/C3/Trem2/Nckap1l/Syk/Dock2/Lbp/Cyba	21
GO:0044770	cell cycle phase transition	52/1500	425/21602	4.94477e-05	0.00114822	0.000905456	Trim71/Ctdsp2/Cdkn2b/Ccnf/Ccnd1/Mapk15/Cks2/Rpl26/Hspa2/Camk2d/Plpp2/Tcf19/Lsm11/Cdc25c/Gjc2/Nek10/Ccno/Kif14/Ccnb1/Bub1b/Cdkn1c/Dtl/Tacc3/Ccl12/Eif4ebp1/Pim2/Plk1/Ercc2/Mad2l1/Gpnmb/Rpa2/Pdpn/Iqgap3/Fam83d/E2f1/Prkcq/Atp2b4/Cdk18/Ptprc/Cdk2/Fbxl15/Sirt7/Anapc11/Cdca5/Fbxl6/Fgf10/Aurkb/Myb/Cdk1/Susd2/Ier3/Fbxo7	52
GO:0071404	cellular response to low-density lipoprotein particle stimulus	7/1500	16/21602	5.024e-05	0.00116109	0.000915607	Hmgcs1/Fcer1g/Ldlr/Cd9/Syk/Lpl/Itgb2	7
GO:0006837	serotonin transport	9/1500	27/21602	5.45635e-05	0.00123611	0.000974766	Fcgr3/Fcer1g/Lgals3/Maob/Cd300a/Slc22a1/Slc22a3/Syk/Itgb3	9
GO:0033627	cell adhesion mediated by integrin	15/1500	69/21602	6.26644e-05	0.00138035	0.00108851	Npnt/Col16a1/Icam1/Ccn3/Jam3/Itga4/Podxl/Fermt3/Nckap1l/Plau/Syk/Itgb4/Itgb3/Piezo1/Itgb2	15
GO:0009611	response to wounding	57/1500	487/21602	7.64601e-05	0.00163889	0.00129239	Lilrb4a/Neat1/Serpinb2/Fcer1g/Entpd1/Cd109/F13a1/Fgf2/Mag/Ccl2/Hpse/Grn/Dysf/Mif/Anxa2/Rab27a/Cx3cl1/Tyrobp/Cd9/Pf4/Pdgfra/Pdpn/B4galt1/Ccn1/Prkcq/Slc11a1/Tmeff2/Alox5/Cd151/Fermt3/Slc12a2/C3/Vegfa/Tnfrsf12a/Nefl/Lcp1/Prkcd/Plau/Map3k1/Fgf10/Syk/Itgb4/Itgb3/Nefh/Plek/Tnfaip3/Anxa6/Sdc4/Matn4/Cers2/Entpd2/Cav1/Sulf2/Cd44/Map2k1/Ddr1/Pdgfb	57
GO:0046165	alcohol biosynthetic process	23/1500	139/21602	8.55801e-05	0.00180127	0.00142044	Hmgcs1/Mas1/Fdps/Ptafr/Gper1/P2ry6/Pgp/Mvk/Bmp6/Gch1/Fgf2/Dhcr24/Plcg2/Bmp2/Asah2/Tm7sf2/Ip6k3/Plek/Pcbd1/Cyb5r3/Qdpr/Mvd/Lbr	23
GO:0043254	regulation of protein-containing complex assembly	53/1500	446/21602	9.09642e-05	0.00189158	0.00149166	Gbp5/Arpc4/Rpl13a/Irgm2/Myadm/Mapk15/Gmfg/Capg/Oprd1/Lgals3/Cdc42ep2/Preb/Mmp3/Spidr/Kif14/Eml2/Xaf1/Trhr/Plekhg2/Icam1/Ssh3/Fhod3/Kif9/Jam3/Eif4ebp1/Msn/Was/Trim30a/Pycard/Arpc1b/Tmod1/Lmo4/Arhgef2/Tlr2/Gsn/Capn1/Vegfa/Hcls1/Tfrc/Nckap1l/Clu/Lcp1/Prkcd/Map3k1/Syk/Ncln/Plek/Ikzf1/Septin8/Sirt2/Tppp3/Piezo1/Cav1	53
GO:0046638	positive regulation of alpha-beta T cell differentiation	12/1500	49/21602	9.95581e-05	0.00203237	0.00160268	Ripk2/Nfkbiz/Il2rg/Sash3/Zap70/Runx1/Nckap1l/Syk/Myb/Irf1/Ikzf1/Cd83	12
GO:0002507	tolerance induction	9/1500	29/21602	0.000102726	0.00207425	0.0016357	H2-T23/C3ar1/Foxj1/Runx1/Cd86/Acod1/Irak3/Tnfaip3/H2-M3	9
GO:0048771	tissue remodeling	29/1500	199/21602	0.000119373	0.00238446	0.00188033	Fcgr4/Mc4r/Ctss/Rac2/Cspg4/Trf/Gpnmb/P2rx7/Cd38/B4galt1/Itga4/Tnfrsf11a/Igfbp5/Capn1/Ltbp3/Csf1r/Vegfa/Cela1/Tfrc/Fgf10/Cartpt/Syk/Itgb3/Rspo3/Mmp9/Cav1/Tmbim1/Tcirg1/Acp5	29
GO:0019751	polyol metabolic process	20/1500	115/21602	0.000120297	0.00239433	0.00188811	Mas1/Ptafr/Gper1/Plpp2/P2ry6/Pgp/Gch1/Fgf2/Plcg2/Dysf/Dgat2/Coq2/Sord/Asah2/Ip6k3/Tpi1/Galk1/Plek/Pcbd1/Qdpr	20
GO:0071347	cellular response to interleukin-1	16/1500	81/21602	0.000121873	0.0024	0.00189258	Mapk11/Zc3h12a/Saa3/Egr1/Ccl2/Ccl7/Ccl12/Cx3cl1/Pycard/Zbp1/Il1r1/Acod1/Irak3/Ccl6/Irf1/Ccl3	16
GO:1903524	positive regulation of blood circulation	17/1500	91/21602	0.000155557	0.00294871	0.00232529	Ptafr/Oxtr/Smtnl2/Rgs4/Gch1/Icam1/Apln/Atp1a1/Tbxas1/Cd38/Adra1d/Rgs2/Alox5/Glp1r/Hey2/Cav1/Pdgfb	17
GO:1901214	regulation of neuron death	46/1500	379/21602	0.000158384	0.00299212	0.00235952	Grid2/Cx3cr1/Cited1/C5ar1/Agrn/Kif14/Clcf1/En2/Egr1/Gdf5/Vstm2l/Nenf/C1qa/Mag/Gpi1/Ccl12/Egln3/Grn/Egln1/Cx3cl1/Itgam/Tyrobp/Gpnmb/Casp9/Ntrk1/Fcgr2b/Ncf2/Bok/Glp1r/Vegfa/Abcc1/Nefl/Clu/Fos/Lgmn/Ddit4/Unc5b/Crhr1/Erbb3/Mybl2/Ctsz/Csf1/Crlf1/Stat3/Fbxo7/Ccl3	46
GO:0044403	symbiotic process	46/1500	380/21602	0.000168364	0.0031699	0.00249971	Trim34b/Trim6/Irgm2/Romo1/Parp10/Chia1/Ifitm2/Gapdh/Oas1a/Tpcn2/Bst2/Zc3h12a/Gbp2b/Gbp7/Trim14/Icam1/Isg15/Oas2/Anxa2/Mvb12a/Trim30a/Oas1b/Oasl2/Cxcl1/Pf4/Cxcl5/Gbp9/Gbp2/Vcam1/Ptx3/Zbp1/Siglec1/Stom/Gsn/Stat1/Ifitm3/Csf1r/Bsg/Ctsb/Top2a/Itgb3/Mmp9/Ncf1/Cav1/Oas1c/Cav2	46
GO:0002262	myeloid cell homeostasis	27/1500	185/21602	0.000196568	0.00363093	0.00286327	Lilrb4a/Flvcr1/B2m/Fcer1g/Jmjd6/Hmgb2/Sox6/Rps19/Gpi1/Isg15/Ccl2/Slc37a4/Jam3/Jak3/Itgam/Ercc2/Fcgr2b/Stat1/Rps14/Vegfa/Hcls1/Nckap1l/Ikzf1/Ampd3/Cd44/Stat3/Spi1	27
GO:0048260	positive regulation of receptor-mediated endocytosis	13/1500	60/21602	0.000197325	0.00363093	0.00286327	B2m/Hip1/Ldlrap1/Apln/Plcg2/Trf/Anxa2/C3/Vegfa/Clu/Syk/Pld2/Hfe	13
GO:0002931	response to ischemia	10/1500	38/21602	0.000198063	0.00363093	0.00286327	Cx3cr1/Egr1/Cx3cl1/Uchl1/Csf1r/Trem2/Rcan1/Csf1/Cav1/Hk2	10
GO:0097242	amyloid-beta clearance	10/1500	38/21602	0.000198063	0.00363093	0.00286327	C5ar1/Ldlr/Itgam/Marco/Msr1/C3/Trem2/Clu/Ifngr1/Itgb2	10
GO:0050866	negative regulation of cell activation	30/1500	215/21602	0.000201954	0.00366308	0.00288862	Gper1/Btla/Lgals3/Cd300lf/Zc3h12a/Cd84/Grn/Cd300a/Foxj1/Ldlr/Jak3/Cx3cl1/Btk/Tyrobp/Cd9/Gpnmb/Pdgfra/Fcgr2b/Runx1/Cd86/Prkcd/Vsir/Tnfaip3/Irf1/Sdc4/H2-M3/Hfe/Cd44/Fbxo7/Pdgfb	30
GO:1902563	regulation of neutrophil activation	6/1500	14/21602	0.000204981	0.00366308	0.00288862	Ptafr/Grn/Cd300a/Itgam/Syk/Itgb2	6
GO:0050920	regulation of chemotaxis	31/1500	226/21602	0.000217855	0.00387894	0.00305884	Sema3b/C5ar1/Agrn/C3ar1/Ccn3/Fgf2/Ccl2/Ccl12/Cxcl10/Dysf/Mif/Rac2/Jam3/Cx3cl1/Il34/Vegfd/Pdgfra/Padi2/Ccr1/Csf1r/Trem2/Vegfa/Nckap1l/Fgf10/Sema4d/Lgmn/Lbp/Csf1/Rarres2/Sema4f/Pdgfb	31
GO:0046034	ATP metabolic process	34/1500	257/21602	0.000223564	0.00396791	0.003129	Eno1/Ldha/Pgk1/Eno1b/Gapdh/Antkmt/Entpd1/Eno4/Tspo/Ccnb1/Gpi1/Slc2a6/Mif/Pkm/Abcd1/Aldoa/P2rx7/Gale/Ak4/Hk3/Trem2/Tpi1/Pfkp/Galk1/Pfkl/Ddit4/Cdk1/Pgam1/Cox4i2/Ampd3/Map2k1/Stat3/Ier3/Hk2	34
GO:1901652	response to peptide	48/1500	408/21602	0.00024168	0.004226	0.00333252	Serpina3i/Gper1/Socs3/Cited1/Mc4r/Inava/Ripk2/Ramp3/Stat2/Irs2/Egr1/Icam1/Mgarp/Casp4/Trib3/Pkm/Eif4ebp1/Agtrap/Arhgef2/Vcam1/Lpin3/Itga4/Slc2a8/Prkcq/Vim/Fcgr2b/Stat1/Cdk2/Gpam/Capn1/Trem2/Abcc1/Nr4a1/Slc39a14/Prkcd/Lgmn/Nfkbia/Pld2/Socs2/Tnfaip3/Irf1/Crhr1/Mmp9/Lpl/Rarres2/Cav1/Stat3/Cav2	48
GO:0006959	humoral immune response	40/1500	322/21602	0.000255206	0.00443073	0.00349397	C1rb/Rpl39/C1s2/Ighm/C4b/Wfdc17/Romo1/H2-T23/B2m/Cfi/Cxcl2/Gapdh/C1ra/Bcl3/Lgals3/Rps19/Exo1/C1rl/C1s1/Fau/C1qb/C1qc/C1qa/Ccl2/Cxcl10/Foxj1/Trf/Fam3a/A2m/Cxcl1/Pf4/Cxcl5/Fcna/Fcgr2b/Ptprc/Alox5/C3/Tfeb/Acod1/Rarres2	40
GO:0016051	carbohydrate biosynthetic process	28/1500	198/21602	0.000258855	0.00448012	0.00353292	B3gnt9/Mas1/Pgk1/Gapdh/Ptafr/Epm2a/Gper1/B3gnt2/P2ry6/Pgp/Irs2/Gpi1/G6pc3/B3gnt3/Fam3a/Dgat2/B3gnt4/B4galt1/Sord/Atf3/Phkg1/Sirt7/Tpi1/Has2/Slc39a14/Plek/Gys1/Pdgfb	28
GO:0050777	negative regulation of immune response	24/1500	159/21602	0.000260742	0.00449881	0.00354766	H2-T23/Gpr17/Lgals3/Zc3h12a/Rps19/Cd84/Grn/Cd300a/Parp14/Foxj1/Jak3/Fam3a/A2m/Fcgr2b/Ptprc/Ccr1/Tap2/Acod1/Irak3/Vsir/Tnfaip3/Irf1/H2-M3/Hfe	24
GO:0010959	regulation of metal ion transport	50/1500	432/21602	0.000268208	0.00459914	0.00362678	Cacng6/Kcng1/Ahnak/B2m/Hspa2/Camk2d/Gper1/Oprd1/Lgals3/P2ry6/Fcrl5/Scn4b/Gjc2/Agrn/Tspo/Ramp3/Kcns1/Ptpn3/Rgs4/Cd84/Icam1/Dpp10/Ccl12/Cxcl10/Plcg2/Dysf/Mif/Atp1a1/Trf/Thy1/Jak3/Cx3cl1/Plp1/P2rx7/Cxcl1/Kcnab1/Stom/Atp2b4/Ccr1/Glp1r/Trem2/Efhb/Itgb3/Stc2/Crhr1/Cnksr3/Cav1/Hfe/Cyba/Pdgfb	50
GO:0007009	plasma membrane organization	19/1500	113/21602	0.000276654	0.00469024	0.00369861	Bin2/Ehd2/Dmkn/Agrn/Myrf/Dysf/Fa2h/Abcd1/P2rx7/Stx2/Gsn/Ptprc/Tmeff2/Clu/Prkcd/Anxa6/Cav1/Ndrg1/Cav2	19
GO:0006081	cellular aldehyde metabolic process	13/1500	62/21602	0.000278702	0.00469247	0.00370037	Aldh3b2/Rdh11/Haghl/Kdm3a/Bmp6/Grhpr/Aldoa/Idh2/Bmp2/Hoga1/Aldh3b1/Tpi1/Hyi	13
GO:0051656	establishment of organelle localization	46/1500	389/21602	0.000287215	0.00482123	0.00380191	Seh1l/Mapk15/Rps15/Fcer1g/Tmed9/Unc13d/Insc/Preb/Spice1/Myrip/Kif14/Ccnb1/Cd84/Tacc3/Mgarp/Myo1d/Cd300a/Rac2/Myo1e/Rab27a/Btk/Plk1/Mad2l1/Uchl1/Cenpa/Cdca8/Arhgef2/Fam83d/Tmem230/Itga4/Sapcd2/Cdca5/Incenp/Myo1f/Nefl/Fgf10/Syk/Ntn1/Aurkb/Pld2/Llgl1/Myo1g/Nefh/Nop9/Crhr1/Map2k1	46
GO:1901724	positive regulation of cell proliferation involved in kidney development	5/1500	10/21602	0.000300697	0.00498389	0.00393018	C3ar1/Egr1/Il6ra/Itgb3/Pdgfb	5
GO:0006874	cellular calcium ion homeostasis	54/1500	479/21602	0.000301376	0.00498389	0.00393018	Bnip3/Tmem203/Cxcl2/Camk2d/Gper1/Cx3cr1/Gpr17/C5ar1/Oxtr/P2ry6/Tpcn2/Fcrl5/Synpo/Efhc1/Ramp3/C3ar1/Trhr/Fgf2/Ccl2/Cxcl10/Plcg2/Slc37a4/Thy1/Atp13a1/Jak3/Cx3cl1/Cckbr/Calca/Gipr/P2rx7/Cxcl1/Pdgfra/Cd38/Hcrtr1/Calb1/Rap1gds1/Adra1d/Atp2b4/Ptprc/Bok/Ccr1/Glp1r/Ero1a/Itgb3/Stc2/Ptger1/Crhr1/Anxa6/Cav1/Atp7b/Cyba/Tcirg1/Ccl3/Cav2	54
GO:0046718	viral entry into host cell	15/1500	79/21602	0.000309678	0.00509096	0.00401461	Trim34b/Trim6/Ifitm2/Tpcn2/Trim14/Trim30a/Ptx3/Siglec1/Gsn/Ifitm3/Bsg/Ctsb/Itgb3/Cav1/Cav2	15
GO:0002524	hypersensitivity	6/1500	15/21602	0.000321592	0.00524045	0.0041325	H2-T23/Fcgr3/Fcer1g/Btk/Fcgr2b/C3	6
GO:0051988	regulation of attachment of spindle microtubules to kinetochore	6/1500	15/21602	0.000321592	0.00524045	0.0041325	Ccnb1/Knstrn/Nek2/Racgap1/Aurkb/Sirt2	6
GO:0010742	macrophage derived foam cell differentiation	8/1500	27/21602	0.000356942	0.00578266	0.00456007	Pf4/Soat1/Stat1/Msr1/Nfkbia/Itgb3/Lpl/Csf1	8
GO:0002577	regulation of antigen processing and presentation	7/1500	21/21602	0.000375169	0.00602966	0.00475485	Tapbpl/Was/Pycard/Slc11a1/Tap2/Trem2/Hfe	7
GO:0070838	divalent metal ion transport	53/1500	472/21602	0.000375434	0.00602966	0.00475485	Cacng6/Ahnak/Cacng3/Slc39a4/Hspa2/Epm2a/Camk2d/Gper1/Slc39a1/Oprd1/Lgals3/Pkd1l3/P2ry6/Tpcn2/Fcrl5/Gjc2/Tspo/Ramp3/Cacng5/Rgs4/Cd84/Icam1/Fgf2/Ccl12/Cxcl10/Ramp1/Plcg2/Dysf/Thy1/Jak3/Cx3cl1/Plp1/P2rx7/Slc30a3/Atp2b4/Ptprc/Tmem163/Slc11a1/Ccr1/Glp1r/Efhb/Slc39a14/Ero1a/Itgb3/Nipal4/Stc2/Myb/Crhr1/Anxa6/Mcoln2/Cav1/Cyba/Pdgfb	53
GO:0034103	regulation of tissue remodeling	16/1500	89/21602	0.000378785	0.006066	0.0047835	Fcgr4/Mc4r/Trf/Gpnmb/P2rx7/Cd38/B4galt1/Tnfrsf11a/Ltbp3/Csf1r/Vegfa/Tfrc/Cartpt/Syk/Itgb3/Tmbim1	16
GO:0034765	regulation of ion transmembrane transport	55/1500	496/21602	0.000400985	0.00627721	0.00495006	Cacng6/Kcng1/Ahnak/Cacng3/Hspa2/Antkmt/Ptafr/Kcnq3/Camk2d/Gper1/P2ry6/Tpcn2/Fcrl5/Scn4b/Kcns3/Gjc2/Agrn/Ramp3/Cacng5/Kcns1/Irs2/Ptpn3/Ctss/Rgs4/Slc43a2/Kcnh3/Dpp10/Ccl2/Cxcl10/Tmem109/Plcg2/Dysf/Thy1/Cx3cl1/Plp1/P2rx7/Kcnab1/Stom/Atp2b4/Rgs2/Alox5/Kcnk4/Trem2/Arc/Kcnv1/Itgb3/Ifngr1/Crhr1/Mmp9/Cybb/Cnksr3/Cav1/Clic1/Cyba/Tcirg1	55
GO:0055074	calcium ion homeostasis	55/1500	496/21602	0.000400985	0.00627721	0.00495006	Bnip3/Tmem203/Cxcl2/Camk2d/Gper1/Cx3cr1/Gpr17/C5ar1/Oxtr/P2ry6/Tpcn2/Fcrl5/Camk2n1/Synpo/Efhc1/Ramp3/C3ar1/Trhr/Fgf2/Ccl2/Cxcl10/Plcg2/Slc37a4/Thy1/Atp13a1/Jak3/Cx3cl1/Cckbr/Calca/Gipr/P2rx7/Cxcl1/Pdgfra/Cd38/Hcrtr1/Calb1/Rap1gds1/Adra1d/Atp2b4/Ptprc/Bok/Ccr1/Glp1r/Ero1a/Itgb3/Stc2/Ptger1/Crhr1/Anxa6/Cav1/Atp7b/Cyba/Tcirg1/Ccl3/Cav2	55
GO:0071695	anatomical structure maturation	35/1500	276/21602	0.000410133	0.00638455	0.00503471	Flvcr1/Tcp11/Cx3cr1/Phospho1/Catsperz/Hes5/Gldn/C1ql1/Pde3a/Kif14/Ccnb1/Cdkn1c/C1qa/Lyl1/Sox10/Cspg4/Barx2/Plp1/Btk/Calca/Ercc2/Npr2/Thbs3/Neurog2/Bmp2/Nfasc/Sox8/C3/Vegfa/Runx1/Sema4d/Septin4/Pcsk4/Sirt2/Pdgfb	35
GO:0046394	carboxylic acid biosynthetic process	37/1500	300/21602	0.000489731	0.00735652	0.00580118	Mthfsl/Carns1/Ldha/Alox5ap/Ptges/Nags/Gls2/Mthfd1l/Prkab2/Gch1/Fa2h/Mif/Trib3/Plod2/Pkm/Plp1/Abcd1/Fgf15/Tbxas1/Hpgds/Hacd4/Acss2/Atp2b4/Alox5/Asl/Hoga1/Asah2/Stard4/Has2/Elovl7/Syk/Acly/Ltc4s/Gamt/Tha1/Lpl/Pdgfb	37
GO:0048661	positive regulation of smooth muscle cell proliferation	18/1500	109/21602	0.000495995	0.00739085	0.00582825	Ptafr/Camk2d/P2ry6/Hes5/C3ar1/Egr1/Ldlrap1/Fgf2/Cx3cl1/Hpgd/Il6ra/Igfbp5/Stat1/Vegfa/Itgb3/Mmp9/Cyba/Pdgfb	18
GO:1903578	regulation of ATP metabolic process	17/1500	100/21602	0.000498027	0.00740135	0.00583653	Pgk1/Antkmt/Entpd1/Tspo/Ccnb1/Slc2a6/Mif/Abcd1/P2rx7/Ak4/Trem2/Ddit4/Cdk1/Pgam1/Map2k1/Stat3/Ier3	17
GO:0043299	leukocyte degranulation	14/1500	74/21602	0.0005048	0.00748205	0.00590017	Fcer1g/Unc13d/Ptafr/Cd84/Cd300a/Rac2/Rab27a/Btk/Itgam/Myo1f/Syk/Pld2/Crhr1/Itgb2	14
GO:0002679	respiratory burst involved in defense response	5/1500	11/21602	0.000519756	0.00763419	0.00602014	Rps19/Cybc1/Grn/Lbp/Ncf1	5
GO:0032370	positive regulation of lipid transport	15/1500	83/21602	0.000538179	0.00771475	0.00608367	Ptges/Bmp6/Ldlrap1/Sstr4/Mif/Anxa2/P2rx7/Tnfrsf11a/Acat2/Runx1/Nkx3-1/Prkcd/Prelid1/Nfkbia/Cav1	15
GO:0045071	negative regulation of viral genome replication	12/1500	58/21602	0.000538496	0.00771475	0.00608367	Trim6/Parp10/Ifitm2/Oas1a/Bst2/Zc3h12a/Isg15/Oas2/Oas1b/Oasl2/Ifitm3/Oas1c	12
GO:0051402	neuron apoptotic process	37/1500	302/21602	0.000555958	0.00790396	0.00623288	Bnip3/Grid2/Gapdh/Cx3cr1/Cited1/C5ar1/Agrn/Kif14/Clcf1/En2/Egr1/Gdf5/Vstm2l/Mag/Gpi1/Ccl12/Egln3/Grn/Cx3cl1/Itgam/Tyrobp/Casp9/Ntrk1/Ncf2/Bok/Aatk/Glp1r/Vegfa/Nefl/Lgmn/Unc5b/Erbb3/Mybl2/Ctsz/Crlf1/Fam162a/Ccl3	37
GO:0046434	organophosphate catabolic process	20/1500	129/21602	0.000578747	0.00820701	0.00647186	Entpd1/Nudt18/Dctpp1/Pnpla7/Plcg2/Nudt16/Ldlr/Pla2g15/Abcd1/Plbd1/Plbd2/Plb1/Ncf2/Enpp2/Prkcd/Pld2/Ncf1/Entpd2/Abhd16a/Cnp	20
GO:0048469	cell maturation	28/1500	208/21602	0.000582037	0.00820781	0.00647249	Flvcr1/Tcp11/Catsperz/Hes5/Gldn/C1ql1/Pde3a/Kif14/Ccnb1/Cdkn1c/C1qa/Sox10/Cspg4/Plp1/Btk/Calca/Ercc2/Npr2/Neurog2/Nfasc/Sox8/C3/Vegfa/Runx1/Septin4/Pcsk4/Sirt2/Pdgfb	28
GO:0006979	response to oxidative stress	47/1500	413/21602	0.000585723	0.00822225	0.00648387	Bnip3/Romo1/Rgs14/Mmp3/Zc3h12a/Gpr37/Txnip/Gch1/Melk/Ucp2/Prr5l/Egln1/Hp/Gab1/Abcd1/Btk/Itgam/Ercc2/Stx2/Pdgfra/Cd38/Lcn2/Gpr37l1/Ankzf1/Hk3/Alox5/Prdx4/Capn1/Aldh3b1/Abcc1/Rcan1/Prkcd/Fos/Ngb/Pld2/Stc2/Tnfaip3/Atox1/Gpx3/Mmp9/Ncf1/Endog/Sirt2/Pdk1/Map2k1/Pnkp/Fbxo7	47
GO:1901987	regulation of cell cycle phase transition	37/1500	304/21602	0.000629999	0.00873607	0.00688906	Ctdsp2/Cdkn2b/Ccnd1/Mapk15/Rpl26/Hspa2/Camk2d/Plpp2/Lsm11/Cdc25c/Gjc2/Nek10/Kif14/Ccnb1/Bub1b/Cdkn1c/Dtl/Ccl12/Plk1/Ercc2/Mad2l1/Gpnmb/Rpa2/Pdpn/Fam83d/E2f1/Prkcq/Atp2b4/Cdk2/Anapc11/Cdca5/Fgf10/Aurkb/Cdk1/Susd2/Ier3/Fbxo7	37
GO:1903532	positive regulation of secretion by cell	45/1500	393/21602	0.000665594	0.00913904	0.00720683	H2-T23/Fcer1g/Unc13d/Gapdh/Ptafr/Gper1/Cd14/Ptges/Mmp13/Lgals3/Oxtr/Camk2n1/Cd300c2/Myrip/Clcf1/Bmp6/Irs2/Apln/Gpi1/Mif/Rab27a/Cckbr/Itgam/Gipr/P2rx7/Cd38/Tlr2/Pex5l/Prkcq/Syt2/Tnfrsf11a/Slc12a2/Glp1r/Trem2/Clec4n/Bsg/Runx1/Nkx3-1/Cartpt/Syk/Pld2/Crhr1/Sdc4/Hfe/Itgb2	45
GO:0032288	myelin assembly	7/1500	23/21602	0.000699561	0.00948578	0.00748026	Ugt8a/Ercc2/Cd9/Tlr2/Nfasc/Itgb4/Cntnap1	7
GO:0044262	cellular carbohydrate metabolic process	36/1500	295/21602	0.000704942	0.00951245	0.00750129	B3gnt9/Mas1/Ptafr/Epm2a/Gper1/B3gnt2/P2ry6/Pgp/Irs2/Pdk3/Dysf/Slc37a4/B3gnt3/Fam3a/Dgat2/Idh2/B3gnt4/Coq2/Fggy/B4galt1/Sord/Phkg1/Sirt7/Tpi1/Has2/Aoah/Pygl/Galk1/Plek/Ddit4/Pgam1/Pdk1/Stat3/Gys1/Ier3/Hk2	36
GO:0010876	lipid localization	47/1500	417/21602	0.000721764	0.00966921	0.00762491	Atp10b/Slc51b/Ptges/Atp10d/Osbpl1a/Hilpda/Zc3h12a/Ikbke/Tspo/Apoc1/Bmp6/Irs2/Ldlrap1/Sstr4/Dysf/Mif/Anxa2/Ldlr/Abcd1/Dgat2/Stard10/P2rx7/Cds1/Slc2a1/Pla2g12a/Soat1/Tnfrsf11a/Msr1/Vldlr/Stard4/Nme4/C3/Acat2/Abcc1/Runx1/Sqle/Nkx3-1/Prkcd/Prelid1/Syk/Nfkbia/Itgb3/Crhr1/Lbp/Lpl/Gltp/Cav1	47
GO:0060711	labyrinthine layer development	12/1500	60/21602	0.00074301	0.0099062	0.0078118	Socs3/Junb/Cited1/Ovol2/Egln1/Gab1/Ccn1/Vcam1/Itga4/Rspo3/Hey2/Map2k1	12
GO:0030168	platelet activation	15/1500	86/21602	0.000792482	0.0104409	0.00823345	Fcer1g/Entpd1/Cx3cl1/Cd9/Pf4/Pdgfra/Pdpn/Prkcq/Fermt3/Prkcd/Syk/Itgb3/Plek/Entpd2/Pdgfb	15
GO:0045428	regulation of nitric oxide biosynthetic process	13/1500	69/21602	0.000824335	0.0107631	0.00848754	Cx3cr1/Zc3h12a/Tspo/Icam1/Tlr2/Ptx3/Atp2b4/Clu/H2-M3/Cav1/Mmp8/Acp5/Itgb2	13
GO:0044766	multi-organism transport	5/1500	12/21602	0.000840157	0.0107885	0.00850753	Tpcn2/Bst2/Siglec1/Cav1/Cav2	5
GO:0046794	transport of virus	5/1500	12/21602	0.000840157	0.0107885	0.00850753	Tpcn2/Bst2/Siglec1/Cav1/Cav2	5
GO:0048241	epinephrine transport	5/1500	12/21602	0.000840157	0.0107885	0.00850753	Slc22a1/Slc22a3/Ly6e/Cartpt/Crhr1	5
GO:0072124	regulation of glomerular mesangial cell proliferation	5/1500	12/21602	0.000840157	0.0107885	0.00850753	C3ar1/Egr1/Il6ra/Itgb3/Pdgfb	5
GO:1902579	multi-organism localization	5/1500	12/21602	0.000840157	0.0107885	0.00850753	Tpcn2/Bst2/Siglec1/Cav1/Cav2	5
GO:0031623	receptor internalization	20/1500	133/21602	0.000859578	0.0109872	0.00866427	Cacng3/Fcer1g/Ramp3/Cacng5/Ldlrap1/Apln/Ramp1/Plcg2/Cd9/Wdr54/Vegfa/Ache/Tfrc/Arc/Syk/Pld2/Itgb3/Sirt2/Cav1/Itgb2	20
GO:0009395	phospholipid catabolic process	11/1500	53/21602	0.000883193	0.0111355	0.00878122	Pnpla7/Plcg2/Ldlr/Pla2g15/Plbd1/Plbd2/Plb1/Enpp2/Prkcd/Pld2/Abhd16a	11
GO:0097191	extrinsic apoptotic signaling pathway	30/1500	235/21602	0.000918087	0.0114978	0.00906686	Bcl2a1b/Siva1/Hmgb2/Gper1/Cx3cr1/Lgals3/Icam1/Tradd/Jak3/Cx3cl1/Pycard/P2rx7/Pf4/Mal/Siglec1/Traf1/Lcn2/Atf3/Ptprc/Bok/Vegfa/Tnfrsf12a/Fgf10/Rffl/Mknk2/Unc5b/Tnfaip3/Erbb3/Cav1/Tmbim1	30
GO:0003351	epithelial cilium movement involved in extracellular fluid movement	8/1500	31/21602	0.00098889	0.0122197	0.00963617	Spef2/Kif27/Cfap43/Ccdc40/Ccdc151/Jhy/Dnaaf2/Ttc25	8
GO:0048732	gland development	51/1500	469/21602	0.000991142	0.0122199	0.00963634	Ccnd1/Sox3/Ccdc40/Rln1/Irs2/Cdkn1c/Fgf2/Fa2h/Sox10/Oas2/Nphp3/Pkm/Dnaaf1/Hp/Msn/Cckbr/Pdgfra/B4galt1/Lmo4/Iqgap3/Bmp2/Tnfrsf11a/Igfbp5/Asl/Capn1/Slc12a2/Xdh/Vegfa/Cela1/Runx1/Ly6e/Nkx3-1/Plau/Fgf10/Meg3/Ntn1/Socs2/Myb/Tnfaip3/Ikzf1/Crhr1/Lama5/Csf1/Cav1/Sulf2/Atp7b/Cd44/Map2k1/Rps6ka1/Ddr1/Pdgfb	51
GO:0030865	cortical cytoskeleton organization	12/1500	62/21602	0.00100871	0.012355	0.00974286	Ehd2/Rhog/Pls1/Synpo/Rtkn/Fhod3/Rac2/Racgap1/Nckap1l/Llgl1/Plek/Actn1	12
GO:0043300	regulation of leukocyte degranulation	11/1500	54/21602	0.00104057	0.0126125	0.0099459	Fcer1g/Unc13d/Ptafr/Cd84/Cd300a/Rac2/Itgam/Syk/Pld2/Crhr1/Itgb2	11
GO:0010038	response to metal ion	34/1500	280/21602	0.00106448	0.0128405	0.0101257	Tnnc1/Bnip3/S100a16/B2m/Alox5ap/Junb/Apobec1/Bmp6/Cpne7/Plcg2/Trf/Adcy7/Gipr/Rasal1/P2rx7/Slc30a3/Sord/Gsn/Syt2/Slc12a2/Xdh/Tfrc/Cpne6/Anxa11/Fos/Lgmn/Mmp9/Ncf1/Cav1/Hfe/Atp7b/Rasa4/Cp/Tcirg1	34
GO:1901653	cellular response to peptide	36/1500	302/21602	0.00107968	0.0129958	0.0102482	Gper1/Socs3/Ripk2/Irs2/Icam1/Mgarp/Casp4/Trib3/Pkm/Eif4ebp1/Agtrap/Arhgef2/Vcam1/Lpin3/Itga4/Slc2a8/Prkcq/Vim/Fcgr2b/Stat1/Cdk2/Gpam/Trem2/Abcc1/Nr4a1/Slc39a14/Prkcd/Lgmn/Socs2/Irf1/Crhr1/Lpl/Rarres2/Cav1/Stat3/Cav2	36
GO:0010543	regulation of platelet activation	9/1500	39/21602	0.00115766	0.0138447	0.0109176	Fcer1g/Cd9/Pdgfra/Pdpn/Prkcq/Prkcd/Syk/Plek/Pdgfb	9
GO:0002526	acute inflammatory response	17/1500	108/21602	0.00122079	0.0144447	0.0113907	H2-T23/Alox5ap/Fcgr3/Fcer1g/Saa3/Icam1/Mif/Hp/Btk/Cxcl1/B4galt1/Fcgr2b/Tnfrsf11a/Alox5/C3/Lbp/Stat3	17
GO:0043523	regulation of neuron apoptotic process	33/1500	272/21602	0.00126837	0.0149443	0.0117847	Grid2/Cx3cr1/Cited1/C5ar1/Agrn/Kif14/Clcf1/En2/Egr1/Gdf5/Vstm2l/Mag/Gpi1/Ccl12/Egln3/Grn/Cx3cl1/Itgam/Tyrobp/Casp9/Ntrk1/Ncf2/Bok/Glp1r/Vegfa/Nefl/Lgmn/Unc5b/Erbb3/Mybl2/Ctsz/Crlf1/Ccl3	33
GO:0038094	Fc-gamma receptor signaling pathway	5/1500	13/21602	0.00128748	0.0149482	0.0117878	Fcer1g/Clec4d/Fcgr2b/Ptprc/Myo1g	5
GO:0090193	positive regulation of glomerulus development	5/1500	13/21602	0.00128748	0.0149482	0.0117878	C3ar1/Egr1/Il6ra/Itgb3/Pdgfb	5
GO:0015850	organic hydroxy compound transport	31/1500	251/21602	0.00131421	0.0151638	0.0119578	Mapk15/Fcgr3/Fcer1g/Slc51b/Lgals3/Oxtr/Entpd1/Apoc1/Maob/Bmp6/Ldlrap1/Cd300a/Slc16a1/Anxa2/Ldlr/Soat1/Syt2/Slc16a3/Msr1/Stard4/Acat2/Slc22a1/Slc22a3/Ly6e/Emb/Cartpt/Syk/Nfkbia/Itgb3/Crhr1/Cav1	31
GO:0005996	monosaccharide metabolic process	32/1500	262/21602	0.00133439	0.0153648	0.0121163	Ugt1a6b/Ugt1a7c/Ldha/Pgk1/Gapdh/Ugt1a6a/Pgp/Irs2/Gpi1/Pdk3/G6pc3/Pkm/Fam3a/Dgat2/Aldoa/Man2b2/Gale/Fggy/B4galt1/Sord/Slc2a8/Atf3/Pgm1/Sirt7/Tpi1/Slc39a14/Pfkp/Galk1/Pfkl/Pdk1/Hk2/Brat1	32
GO:0002367	cytokine production involved in immune response	17/1500	109/21602	0.00135471	0.0155346	0.0122502	Trim6/H2-T23/B2m/Fcer1g/Inava/Ddx58/Crlf2/Mif/Jak3/Sash3/Tlr2/Slc11a1/Il1r1/Irak3/Vsir/H2-M3/Hfe	17
GO:1902903	regulation of supramolecular fiber organization	42/1500	375/21602	0.00151786	0.016952	0.0133679	Arpc4/Arhgef10/Myadm/Gmfg/Capg/Cdc42ep2/Synpo/S100a10/Map6d1/Eml2/Rgs4/Plekhg2/Icam1/Asap3/Mid1/Ssh3/Fhod3/Dysf/Ldlr/Cx3cl1/Was/Pycard/Arpc1b/Tmod1/Arhgef2/Tlr2/Tpx2/Gsn/Prkcq/Tmeff2/Capn1/Hcls1/Nckap1l/Sh3bp1/Clu/Prkcd/Map3k1/Gas2l2/Pdlim4/Plek/Sdc4/Cav1	42
GO:1990778	protein localization to cell periphery	42/1500	375/21602	0.00151786	0.016952	0.0133679	Ehd2/Rhog/Myadm/Cacng3/Nptx2/Fcer1g/Epm2a/Camk2d/Gper1/Lgals3/Pls1/Sys1/Mrap2/S100a10/Pkp2/Ramp3/Cacng5/Ldlrap1/Tspan15/Dpp10/Zdhhc23/Ramp1/Anxa2/Pgap2/Plk1/Rilpl2/Mal/Sapcd2/Atp2b4/Nfasc/Lypd1/Tspan17/Rab40b/Trem2/Bsg/Fyb/Zfyve27/Lama5/Tmbim1/Map2k1/Lin7b/Tspan33	42
GO:0050707	regulation of cytokine secretion	12/1500	65/21602	0.00155168	0.0171918	0.0135571	Gapdh/Cd14/Cd300c2/Tlr8/Mif/Cx3cl1/P2rx7/Tlr2/Gpam/Clec4n/Syk/Srgn	12
GO:0033622	integrin activation	7/1500	26/21602	0.0015621	0.0172048	0.0135673	Kif14/Col16a1/Jam3/Cx3cl1/Fermt3/Plek/Piezo1	7
GO:0021700	developmental maturation	38/1500	331/21602	0.00159711	0.0175556	0.0138439	Slc17a7/Flvcr1/Tcp11/Cx3cr1/Phospho1/Catsperz/Hes5/Gldn/C1ql1/Pde3a/Kif14/Ccnb1/Cdkn1c/C1qa/Lyl1/Sox10/Cspg4/Barx2/Plp1/Btk/Calca/Ercc2/Npr2/Thbs3/Neurog2/Bmp2/Nfasc/Sox8/C3/Vegfa/Runx1/Nefl/Sema4d/Septin4/Pcsk4/Sirt2/Cdc20/Pdgfb	38
GO:0031589	cell-substrate adhesion	40/1500	354/21602	0.00164665	0.0179585	0.0141616	Mia/Myadm/Unc13d/S100a10/Kif14/Npnt/Col16a1/Rras/Micall2/Hpse/Rac2/Triobp/Thy1/Jam3/Pdpn/B4galt1/Ccn1/Vcam1/Itga4/Tnn/Tmeff2/Fermt3/Vit/Vegfa/Tnfrsf12a/Parvb/Enpp2/Has2/Plau/Gcnt2/Smoc1/Itgb4/Itgb3/Myo1g/Sdc4/Lama5/Actn1/Csf1/Ddr1/Itgb2	40
GO:0042398	cellular modified amino acid biosynthetic process	9/1500	41/21602	0.00168841	0.0183779	0.0144924	Mthfsl/Carns1/Bbox1/Mthfd1l/Gch1/Plod2/Ckm/Gamt/Ckmt1	9
GO:0019058	viral life cycle	28/1500	223/21602	0.00171446	0.0186251	0.0146873	Trim34b/Trim6/Parp10/Ifitm2/Oas1a/Tpcn2/Bst2/Zc3h12a/Trim14/Icam1/Isg15/Oas2/Mvb12a/Trim30a/Oas1b/Oasl2/Ptx3/Siglec1/Stom/Gsn/Ifitm3/Bsg/Ctsb/Top2a/Itgb3/Cav1/Oas1c/Cav2	28
GO:0007599	hemostasis	23/1500	171/21602	0.00174245	0.0187828	0.0148117	Lilrb4a/Fcer1g/Entpd1/F13a1/Hpse/Anxa2/Rab27a/Cx3cl1/Cd9/Pf4/Pdgfra/Pdpn/Prkcq/Fermt3/C3/Prkcd/Plau/Syk/Itgb3/Plek/Entpd2/Cav1/Pdgfb	23
GO:0050817	coagulation	23/1500	172/21602	0.00188242	0.019833	0.0156398	Lilrb4a/Fcer1g/Entpd1/F13a1/Hpse/Anxa2/Rab27a/Cx3cl1/Cd9/Pf4/Pdgfra/Pdpn/Prkcq/Fermt3/C3/Prkcd/Plau/Syk/Itgb3/Plek/Entpd2/Cav1/Pdgfb	23
GO:0042559	pteridine-containing compound biosynthetic process	5/1500	14/21602	0.00188886	0.019833	0.0156398	Mthfsl/Mthfd1l/Gch1/Pcbd1/Qdpr	5
GO:0043312	neutrophil degranulation	5/1500	14/21602	0.00188886	0.019833	0.0156398	Ptafr/Itgam/Myo1f/Syk/Itgb2	5
GO:0044764	multi-organism cellular process	5/1500	14/21602	0.00188886	0.019833	0.0156398	Chia1/Tpcn2/Siglec1/Cav1/Cav2	5
GO:0071281	cellular response to iron ion	5/1500	14/21602	0.00188886	0.019833	0.0156398	B2m/Bmp6/Trf/Tfrc/Hfe	5
GO:0006858	extracellular transport	8/1500	34/21602	0.00188971	0.019833	0.0156398	Spef2/Kif27/Cfap43/Ccdc40/Ccdc151/Jhy/Dnaaf2/Ttc25	8
GO:0010971	positive regulation of G2/M transition of mitotic cell cycle	7/1500	27/21602	0.00198391	0.020666	0.0162968	Ccnd1/Hspa2/Camk2d/Cdc25c/Ccnb1/Dtl/Cdk1	7
GO:0032069	regulation of nuclease activity	7/1500	27/21602	0.00198391	0.020666	0.0162968	Hmgb2/Oas1a/Oas2/Oas1b/Oasl2/Prkcd/Oas1c	7
GO:0048659	smooth muscle cell proliferation	23/1500	173/21602	0.00203185	0.0209772	0.0165421	Ptafr/Camk2d/Gper1/P2ry6/Hes5/C3ar1/Egr1/Ccn3/Ldlrap1/Fgf2/Apln/Cx3cl1/Hpgd/Il6ra/Igfbp5/Stat1/Vegfa/Itgb3/Tnfaip3/Mmp9/Cav1/Cyba/Pdgfb	23
GO:0070304	positive regulation of stress-activated protein kinase signaling cascade	23/1500	173/21602	0.00203185	0.0209772	0.0165421	Zc3h12a/Dusp15/Inava/Ripk2/Ankrd6/Mid1/Trf/Gab1/Fgf15/Pycard/Bmp2/Traf1/Fcgr2b/Tnfrsf11a/Xdh/Vegfa/Map3k1/Syk/Gadd45g/Ncf1/Gadd45b/Emc10/Mmp8	23
GO:0002718	regulation of cytokine production involved in immune response	14/1500	85/21602	0.00206195	0.0212015	0.016719	Trim6/H2-T23/B2m/Fcer1g/Ddx58/Mif/Jak3/Sash3/Tlr2/Il1r1/Irak3/Vsir/H2-M3/Hfe	14
GO:0032970	regulation of actin filament-based process	45/1500	417/21602	0.00220841	0.0225412	0.0177754	Tnnc1/Arpc4/Rhog/Arhgef10/Myadm/Gmfg/Capg/Bst2/Cdc42ep2/Synpo/S100a10/Pkp2/Rgs4/Plekhg2/Icam1/Asap3/Ssh3/Fhod3/Rac2/Atp1a1/Jam3/Cx3cl1/Was/Pycard/Arpc1b/Pdpn/Tmod1/Iqgap3/Tlr2/Gsn/Prkcq/Tmeff2/Capn1/Csf1r/Myo1f/Hcls1/Nckap1l/Sh3bp1/Prkcd/Map3k1/Itgb3/Pdlim4/Plek/Sdc4/Cav1	45
GO:0070741	response to interleukin-6	8/1500	35/21602	0.00230267	0.02329	0.0183659	Cited1/Sbno2/Gab1/Il6ra/Myb/Entpd2/Stat3/Spi1	8
GO:0031638	zymogen activation	12/1500	68/21602	0.00231523	0.0233323	0.0183993	C1rb/Pgk1/C1ra/Ripk2/C1rl/Dhcr24/Hp/Pycard/Plau/Lgmn/Vsir/Ctsz	12
GO:0042771	intrinsic apoptotic signaling pathway in response to DNA damage by p53 class mediator	9/1500	43/21602	0.0023981	0.0240371	0.0189551	Ifi204/Rpl26/Bcl3/Tmem109/Mif/Usp28/Pycard/Ddit4/Cd44	9
GO:0046636	negative regulation of alpha-beta T cell activation	9/1500	43/21602	0.0023981	0.0240371	0.0189551	Btla/Zc3h12a/Cd300a/Jak3/Runx1/Vsir/Irf1/Hfe/Cd44	9
GO:0060055	angiogenesis involved in wound healing	6/1500	21/21602	0.0024305	0.0242745	0.0191423	Hpse/Cx3cl1/B4galt1/Alox5/Slc12a2/Vegfa	6
GO:0071402	cellular response to lipoprotein particle stimulus	7/1500	28/21602	0.0024887	0.0247229	0.0194959	Hmgcs1/Fcer1g/Ldlr/Cd9/Syk/Lpl/Itgb2	7
GO:0006091	generation of precursor metabolites and energy	44/1500	409/21602	0.0026032	0.0257685	0.0203204	Bnip3/Eno1/Ldha/Pgk1/Eno1b/Gapdh/Antkmt/Epm2a/Eno4/Mc4r/Mrap2/Ccnb1/Wdr93/Irs2/Gpi1/Slc2a6/Mif/Pkm/Slc37a4/Abcd1/Aldoa/Idh2/P2rx7/Gale/Ak4/Mdh1b/Hk3/Alox5/Phkg1/Tpi1/Prelid1/Pfkp/Pygl/Galk1/Pfkl/Ddit4/Cdk1/Cyb561/Pgam1/Cox4i2/Stat3/Gys1/Ier3/Hk2	44
GO:0000768	syncytium formation by plasma membrane fusion	12/1500	69/21602	0.0026291	0.0258867	0.0204137	Ehd2/Cd109/Cd53/Tcta/Sbno2/Cxcl10/Tyrobp/Cd9/Nfatc2/Stat1/Trem2/Cd44	12
GO:0140253	cell-cell fusion	12/1500	69/21602	0.0026291	0.0258867	0.0204137	Ehd2/Cd109/Cd53/Tcta/Sbno2/Cxcl10/Tyrobp/Cd9/Nfatc2/Stat1/Trem2/Cd44	12
GO:2000573	positive regulation of DNA biosynthetic process	13/1500	78/21602	0.00263373	0.0258867	0.0204137	Mapk15/Camk2d/C3ar1/Fgf2/Prkcq/Nek2/Vegfa/Rfc2/Rfc4/Aurkb/Chtf18/Pnkp/Pdgfb	13
GO:0043903	regulation of symbiotic process	27/1500	219/21602	0.00266323	0.0260838	0.0205691	Trim34b/Trim6/Parp10/Ifitm2/Gapdh/Oas1a/Bst2/Zc3h12a/Trim14/Isg15/Oas2/Trim30a/Oas1b/Oasl2/Cxcl1/Cxcl5/Ptx3/Stom/Gsn/Stat1/Ifitm3/Csf1r/Bsg/Top2a/Cav1/Oas1c/Cav2	27
GO:0062012	regulation of small molecule metabolic process	40/1500	365/21602	0.0028655	0.027581	0.0217498	Mas1/Fdps/Antkmt/Ptafr/Gper1/P2ry6/Entpd1/Pgp/Bmp6/Irs2/Egr1/Slc2a6/Pdk3/Mif/Trib3/Ldlr/Hpgd/Fam3a/Abcd1/Fgf15/Dgat2/P2rx7/Ak4/Bmp2/Atp2b4/Sirt7/Stard4/Trem2/Has2/Plek/Ddit4/Pgam1/Cav1/Pdk1/Map2k1/Stat3/Ier3/Cd320/Slc7a7/Pdgfb	40
GO:0008360	regulation of cell shape	21/1500	157/21602	0.0028857	0.0277167	0.0218567	Plxnc1/Rhog/Cdc42se2/Cdc42ep2/Icam1/Plxnb2/Ccl2/Ccl12/Rac2/Plxnb3/Msn/Aldoa/Pdpn/Ermn/Itga7/Csf1r/Arap3/Vegfa/Parvb/Sema4d/Ccl3	21
GO:0015695	organic cation transport	11/1500	61/21602	0.00291144	0.0278788	0.0219846	Fcgr3/Fcer1g/Lgals3/Maob/Cd300a/Slc44a1/Slc22a1/Slc22a3/Syk/Itgb3/Slc22a5	11
GO:0050663	cytokine secretion	13/1500	79/21602	0.00295638	0.0282606	0.0222856	Gapdh/Cd14/Cd300c2/Tlr8/Dysf/Mif/Cx3cl1/P2rx7/Tlr2/Gpam/Clec4n/Syk/Srgn	13
GO:0071800	podosome assembly	6/1500	22/21602	0.00314789	0.0298036	0.0235024	Bin2/Kif9/Msn/Arhgef2/Gsn/Lcp1	6
GO:0072111	cell proliferation involved in kidney development	6/1500	22/21602	0.00314789	0.0298036	0.0235024	C3ar1/Egr1/Il6ra/Bmp2/Itgb3/Pdgfb	6
GO:0032956	regulation of actin cytoskeleton organization	40/1500	367/21602	0.00315546	0.0298036	0.0235024	Arpc4/Rhog/Arhgef10/Myadm/Gmfg/Capg/Bst2/Cdc42ep2/Synpo/S100a10/Rgs4/Plekhg2/Icam1/Asap3/Ssh3/Fhod3/Rac2/Jam3/Cx3cl1/Was/Pycard/Arpc1b/Tmod1/Iqgap3/Tlr2/Gsn/Prkcq/Tmeff2/Capn1/Csf1r/Myo1f/Hcls1/Nckap1l/Sh3bp1/Prkcd/Map3k1/Itgb3/Pdlim4/Plek/Sdc4	40
GO:0000041	transition metal ion transport	16/1500	108/21602	0.00316059	0.0298036	0.0235024	Flvcr1/Slc39a4/B2m/Slc39a1/Trf/Slc30a3/Lcn2/Tmem163/Slc11a1/Tfrc/Slc39a14/Atox1/Steap4/Hfe/Atp7b/Cp	16
GO:0019730	antimicrobial humoral response	20/1500	148/21602	0.00318097	0.0299452	0.0236141	Rpl39/Wfdc17/Romo1/H2-T23/B2m/Cxcl2/Gapdh/Bcl3/Lgals3/Rps19/Fau/Ccl2/Cxcl10/Trf/Fam3a/Cxcl1/Pf4/Cxcl5/Acod1/Rarres2	20
GO:0030574	collagen catabolic process	8/1500	37/21602	0.00333838	0.0311117	0.024534	Mmp13/Mmp3/Ctss/Mmp19/Ctsb/Vsir/Mmp9/Mmp8	8
GO:0051294	establishment of spindle orientation	8/1500	37/21602	0.00333838	0.0311117	0.024534	Insc/Plk1/Mad2l1/Cenpa/Arhgef2/Sapcd2/Fgf10/Llgl1	8
GO:0010940	positive regulation of necrotic cell death	4/1500	10/21602	0.00346241	0.0317369	0.0250269	Bnip3/Tspo/Zbp1/Hebp2	4
GO:0043313	regulation of neutrophil degranulation	4/1500	10/21602	0.00346241	0.0317369	0.0250269	Ptafr/Itgam/Syk/Itgb2	4
GO:1900122	positive regulation of receptor binding	4/1500	10/21602	0.00346241	0.0317369	0.0250269	B2m/Anxa2/Mmp9/Hfe	4
GO:0043900	regulation of multi-organism process	14/1500	90/21602	0.00355224	0.0324004	0.0255502	Zan/Tcp11/Ptafr/Oxtr/Bst2/Pde3a/Hpgds/Plb1/Npr2/B4galt1/Prdx4/Vegfa/Plau/Sirt2	14
GO:0002467	germinal center formation	5/1500	16/21602	0.00366709	0.0329624	0.0259934	Unc13d/Bcl3/Foxj1/Nfkb2/Tnfaip3	5
GO:0033690	positive regulation of osteoblast proliferation	5/1500	16/21602	0.00366709	0.0329624	0.0259934	Hpse/Ccn1/Bmp2/Sox8/Itgb3	5
GO:0043217	myelin maintenance	5/1500	16/21602	0.00366709	0.0329624	0.0259934	Myrf/Fa2h/Abcd1/Clu/Ndrg1	5
GO:1902751	positive regulation of cell cycle G2/M phase transition	7/1500	30/21602	0.00378853	0.03389	0.0267249	Ccnd1/Hspa2/Camk2d/Cdc25c/Ccnb1/Dtl/Cdk1	7
GO:0043112	receptor metabolic process	26/1500	214/21602	0.00385088	0.0343375	0.0270778	Cacng3/Fcer1g/Dtx3l/Agrn/Ramp3/Cacng5/Ldlrap1/Apln/Ramp1/Plcg2/Anxa2/Mvb12a/Cd9/Wdr54/Capn1/Vegfa/Ache/Tfrc/Arc/Syk/Lgmn/Pld2/Itgb3/Sirt2/Cav1/Itgb2	26
GO:0010743	regulation of macrophage derived foam cell differentiation	6/1500	23/21602	0.004012	0.0352109	0.0277665	Pf4/Msr1/Nfkbia/Itgb3/Lpl/Csf1	6
GO:0099024	plasma membrane invagination	19/1500	141/21602	0.00410297	0.0358962	0.0283069	Bin2/Ighm/Rhog/Fcgr3/Fcer1g/Cd300a/Rac2/Itgam/Gsn/Fcgr2b/Marco/Msr1/C3/Trem2/Nckap1l/Sh3bp1/Aurkb/Lbp/Itgb2	19
GO:0006911	phagocytosis, engulfment	18/1500	132/21602	0.00451769	0.0390343	0.0307815	Bin2/Ighm/Rhog/Fcgr3/Fcer1g/Cd300a/Rac2/Itgam/Gsn/Fcgr2b/Marco/Msr1/C3/Trem2/Nckap1l/Sh3bp1/Lbp/Itgb2	18
GO:0030282	bone mineralization	17/1500	122/21602	0.00456151	0.039291	0.0309839	Sgms2/Phospho1/Mmp13/Bmp6/Klf10/Isg15/Sbno2/Ercc2/P2rx7/Ccn1/Ecm1/Bmp2/Ccr1/Alox5/Fbxl15/Ltbp3/Srgn	17
GO:0035383	thioester metabolic process	13/1500	83/21602	0.00458447	0.0393066	0.0309962	Hmgcs1/Acot5/Mvk/Pdk3/Abcd1/Dgat2/Slc27a3/Acss2/Gpam/Acly/Pipox/Mvd/Pdk1	13
GO:0051494	negative regulation of cytoskeleton organization	22/1500	174/21602	0.0046544	0.039662	0.0312766	Ccnf/Myadm/Gmfg/Capg/Map6d1/Eml2/Mid1/Ssh3/Fhod3/Dysf/Was/Espn/Tmod1/Arhgef2/Tlr2/Tpx2/Gsn/Nek2/Tmeff2/Capn1/Prkcd/Gas2l2	22
GO:0033006	regulation of mast cell activation involved in immune response	8/1500	39/21602	0.00470302	0.0398327	0.0314111	Fcer1g/Unc13d/Cd84/Cd300a/Rac2/Syk/Pld2/Crhr1	8
GO:0007422	peripheral nervous system development	12/1500	74/21602	0.00475741	0.0401713	0.0316781	Arhgef10/Fa2h/Sox10/Nfasc/Sox8/Itgb4/Nefh/Erbb3/Cntnap1/Sirt2/Ndrg1/Hapln2	12
GO:0014068	positive regulation of phosphatidylinositol 3-kinase signaling	12/1500	74/21602	0.00475741	0.0401713	0.0316781	Gper1/Prr5l/Flt1/Ntrk1/Cd28/Hcls1/Nkx3-1/Sema4d/Pld2/Unc5b/Ncf1/Pdgfb	12
GO:0035924	cellular response to vascular endothelial growth factor stimulus	10/1500	56/21602	0.00477726	0.040217	0.0317142	Gab1/Vegfd/Flt1/Pdgfra/Atp2b4/Xdh/Vegfa/Nr4a1/Map2k3/Pdgfb	10
GO:0030010	establishment of cell polarity	19/1500	143/21602	0.00479208	0.0402809	0.0317646	Dock8/Insc/Hes5/Foxj1/Alpk2/Jam3/Msn/Wee1/Plk1/Frmd4b/Mad2l1/Cenpa/Arhgef2/Sapcd2/Gsn/Sh3bp1/Fgf10/Llgl1/Dock2	19
GO:0043087	regulation of GTPase activity	34/1500	307/21602	0.00481205	0.0403879	0.0318489	Plxnc1/Rhog/Arhgef10/Lrch1/Rasal3/Rgs14/Dock8/S100a10/Agrn/Rgs4/Icam1/Asap3/Plxnb2/Arhgap45/Ccl2/Ccl7/Ccl12/Foxj1/Vav1/Thy1/Cx3cl1/Plxnb3/Pycard/Rasal1/Rap1gds1/Ntrk1/Arap3/Sh3bp1/Sema4d/Ccl6/Rasa4/Map2k1/Ccl3/Cav2	34
GO:1903978	regulation of microglial cell activation	5/1500	17/21602	0.00490137	0.0408912	0.0322458	Grn/Ldlr/Cx3cl1/Trem2/Mmp8	5
GO:0006691	leukotriene metabolic process	6/1500	24/21602	0.00503971	0.0414252	0.0326669	Alox5ap/Tlr2/Alox5/Syk/Ltc4s/Ncf1	6
GO:0010663	positive regulation of striated muscle cell apoptotic process	6/1500	24/21602	0.00503971	0.0414252	0.0326669	Bnip3/Camk2d/Ltk/Casp12/Capn1/Fbxo32	6
GO:0051873	killing by host of symbiont cells	6/1500	24/21602	0.00503971	0.0414252	0.0326669	Romo1/Gapdh/Cxcl1/Pf4/Cxcl5/Ncf1	6
GO:0001765	membrane raft assembly	4/1500	11/21602	0.00514393	0.0418498	0.0330018	S100a10/Anxa2/Cav1/Cav2	4
GO:0060056	mammary gland involution	4/1500	11/21602	0.00514393	0.0418498	0.0330018	B4galt1/Igfbp5/Capn1/Cav1	4
GO:0086103	G protein-coupled receptor signaling pathway involved in heart process	4/1500	11/21602	0.00514393	0.0418498	0.0330018	Ramp3/Atp2b4/Rgs2/Cav1	4
GO:0099612	protein localization to axon	4/1500	11/21602	0.00514393	0.0418498	0.0330018	Ugt8a/Mal/Nfasc/Cntnap1	4
GO:0045786	negative regulation of cell cycle	47/1500	461/21602	0.00535001	0.0431485	0.0340259	Evi2b/Ctdsp2/Cdkn2b/Ccnf/Ccnd1/Rpl26/Epm2a/Gper1/Mlf1/Camk2n1/Gjc2/Ccnb1/Bub1b/Ptpn3/Cdkn1c/Dtl/Ccl12/Mif/Usp28/Hpgd/Wee1/Plk1/Mad2l1/Gpnmb/Kntc1/Rpa2/Npr2/E2f1/Bmp2/Nek2/Nr4a1/Nkx3-1/Fgf10/Top2a/Aurkb/Prr11/Pttg1/Cdk1/Tnfaip3/Irf1/H2-M3/Gmnn/Susd2/Map2k1/Ier3/Fbxo7/Wnt9a	47
GO:0033687	osteoblast proliferation	7/1500	32/21602	0.00554755	0.044379	0.0349963	Junb/Hpse/Ccn1/Bmp2/Tnn/Sox8/Itgb3	7
GO:1902850	microtubule cytoskeleton organization involved in mitosis	19/1500	145/21602	0.00557373	0.044502	0.0350932	Arhgef10/Eml1/Insc/Spice1/Efhc1/Ccnb1/Tacc3/Plk1/Mad2l1/Cenpa/Arhgef2/Tpx2/Sapcd2/Nek2/Racgap1/Fgf10/Aurkb/Mybl2/Cdc20	19
GO:0045444	fat cell differentiation	29/1500	254/21602	0.00577319	0.0459629	0.0362452	Bnip3/Cebpd/Ccnd1/Selenbp1/Lrrc8c/Gper1/Dlk2/Zc3h12a/Dysf/Trib3/Adrb3/Wnt5b/Medag/Cds1/Pdgfra/E2f1/Bmp2/Rgs2/Alox5/Psmb8/Sox8/Vegfa/Nr4a1/Ero1a/Fgf10/Lpl/Sirt2/Steap4/Rarres2	29
GO:0042326	negative regulation of phosphorylation	49/1500	487/21602	0.00581152	0.046202	0.0364338	Ctdsp2/Cdkn2b/Myadm/Mas1/Rps23rg1/Epm2a/Fam72a/Gper1/Socs3/Rgs14/Camk2n1/Cd109/Zc3h12a/Ccnb1/Irs2/Cdkn1c/Dusp5/Cd300a/Parp14/Prr5l/Trib3/Thy1/Plk1/Pycard/Mvp/P2rx7/Uchl1/Dvl1/Atf3/Niban1/Ptprc/Rgs2/Xdh/Pbk/Prkcd/Gadd45g/Sema4d/Irak3/Ddit4/Tnfaip3/Irf1/Dbndd2/Gadd45b/Cnksr3/Sirt2/Cav1/Stat3/Ier3/Fbxo7	49
GO:0051983	regulation of chromosome segregation	15/1500	105/21602	0.00590611	0.0467539	0.036869	Mapk15/Ccnb1/Bub1b/Tacc3/Plk1/Mad2l1/Knstrn/Nek2/Anapc11/Cdca5/Racgap1/Aurkb/Pttg1/Chtf18/Sirt2	15
GO:0010950	positive regulation of endopeptidase activity	21/1500	167/21602	0.00596562	0.0470912	0.037135	Sox7/Gper1/Mbp/Ripk2/Hip1/Nek5/Pycard/Casp9/Ccn1/Gsn/Bok/Stat1/Casp12/Xdh/Nkx3-1/Prelid1/Syk/Lgmn/Vsir/Stat3/Fam162a	21
GO:0034612	response to tumor necrosis factor	23/1500	189/21602	0.0061773	0.0483272	0.0381097	Gper1/Cd14/Zc3h12a/Npnt/Gch1/Ccl2/Ccl7/Ccl12/Casp4/Tradd/Cx3cl1/Pycard/Traf1/Tnfrsf11a/Stat1/Acod1/Syk/Nfkbia/Rffl/Ccl6/Irf1/Endog/Ccl3	23
GO:1903034	regulation of response to wounding	23/1500	189/21602	0.0061773	0.0483272	0.0381097	Fcer1g/Cd109/Fgf2/Ccl2/Hpse/Grn/Mif/Anxa2/Cd9/Pdgfra/Pdpn/Prkcq/Alox5/Slc12a2/Tnfrsf12a/Prkcd/Plau/Syk/Plek/Cers2/Cav1/Map2k1/Pdgfb	23
GO:2001057	reactive nitrogen species metabolic process	13/1500	86/21602	0.00622586	0.0485948	0.0383208	Cx3cr1/Zc3h12a/Tspo/Icam1/Tlr2/Ptx3/Atp2b4/Clu/H2-M3/Cav1/Mmp8/Acp5/Itgb2	13
GO:0046426	negative regulation of receptor signaling pathway via JAK-STAT	6/1500	25/21602	0.00624798	0.0486313	0.0383495	Bcl3/Socs3/Parp14/Socs2/Irf1/Cav1	6
GO:0051894	positive regulation of focal adhesion assembly	6/1500	25/21602	0.00624798	0.0486313	0.0383495	S100a10/Col16a1/Thy1/Vegfa/Enpp2/Sdc4	6
GO:0010919	regulation of inositol phosphate biosynthetic process	5/1500	18/21602	0.00640363	0.049224	0.0388169	Mas1/Ptafr/Gper1/P2ry6/Plek	5
GO:0044406	adhesion of symbiont to host	5/1500	18/21602	0.00640363	0.049224	0.0388169	Gbp2b/Gbp7/Icam1/Gbp9/Gbp2	5
GO:0046184	aldehyde biosynthetic process	5/1500	18/21602	0.00640363	0.049224	0.0388169	Kdm3a/Bmp6/Aldoa/Bmp2/Tpi1	5
GO:0010821	regulation of mitochondrion organization	19/1500	147/21602	0.00645683	0.0493761	0.0389368	Bnip3/Siva1/Gper1/Tspo/Stat2/Higd1a/Inf2/Mgarp/Pycard/Bok/Sirt7/Trem2/Tfrc/Prelid1/Mmp9/Fam162a/Ier3/Fbxo7/Hk2	19
