# Supplementary material for: Mecp2 knock-out astrocytes affect synaptogenesis by interleukin 6 dependent mechanisms
Source: iScience. 2024 Feb 23;27(3):109296. doi: 10.1016/j.isci.2024.109296 (PMC10926209; doi:10.1016/j.isci.2024.109296)
Supplement: Data S1. Tables S1–S10 [file mmc2.zip › Revised tables_2 round/Table S9.primers PCR related to STAR Methods.xlsx]

## Sheet: Table S9_Primers Genotyping
	List of primers for genotyping Mecp2tm1.1 Bird CD1 mice , related to STAR Methods
	Gene Symbol (mus musculus)			Sequence 5' - 3'
	Mecp2			Fw for null allele	ACCTAGCCTGCCTGTACTTT
				Fw for wild-type allele	GACTGAAGTTACAGATGGTTGTG
				Rev	CCACCCTCCAGTTTGGTTTA
